# Supplementary material for: Bioinformatic Analysis of the Wound Peptidome Reveals Potential Biomarkers and Antimicrobial Peptides
Source: Front Immunol. 2021 Feb 3;11:620707. doi: 10.3389/fimmu.2020.620707 (PMC7888259; doi:10.3389/fimmu.2020.620707)
Supplement: Supplementary Table 1 — The file contains all data from the literature search. Each sheet represents one article and contains the original data extracted from the article alongside every matching sequence in our data as provided by our algorithm. [file Table_1.xlsx]

## Sheet: Article 1
Article: Redox- and expression-proteomic analysis of plasma biomarkers in bladder transitional cell carcinoma		Data extracted from article:																Peptide from article:	Matching peptide in our data:
URL: https://pubs-rsc-org.ludwig.lub.lu.se/en/content/articlelanding/2012/MB/c2mb25276g#!divAbstract		Spot No.	Swissprot No.	Protein name	Pred. MW	Pred. PI	Cov. %	MASCOT score	No. of peptides matched/supplied	t-Test	TCC/normalc	Function	Peptide sequence					DSTLIMQLLR	DSTLIMQLLR
			Q6NUR9	14-3-3 Protein zeta/delta	27 899	4.7	25	78/56	2020-06-17	0.00036	−4.3	Signal transduction	FLIPNASQAESK DSTLIMQLLR					AVFPSIVGRPR	AVFPSIVGRPR
		607	Q96HG5	Actin, cytoplasmic 1a	42 052	5.3	24	70/56	2020-08-24	1.40 × 10−5	−5.8	Cytoskeleton	GYSFTTTAER AVFPSIVGRPR					AVFPSIVGRPR	AVFPSIVGRPRHQGV
		613	Q96HG5	Actin, cytoplasmic 1a	42 052	5.3	42	119/56	14/46	3.00 × 10−7	−5.84	Cytoskeleton	IIAPPERK GYSFTTTAER					GYSFTTTAER	GYSFTTTAER
		207	Q6NSC9	Alpha-1-antichymotrypsina	47 792	5.3	15	63/56	2020-06-16	0.00014	1.5	Inflammatory response	ITLLSALVETR WRDSLEFR					SVLGQLGITK	DLKSVLGQLGITK
		217	Q6NSC9	Alpha-1-antichymotrypsina	47 792	5.3	25	114/56	2020-10-20	1.20 × 10−5	1.66	Inflammatory response	LINDYVK EIGELYLPK					SVLGQLGITK	SVLGQLGITK
		246	Q6NSC9	Alpha-1-antichymotrypsina	47 792	5.3	18	76/56	11/32	0.00023	1.64	Inflammatory response	WRDSLEFR ITLLSALVETR					SVLGQLGITK	SVLGQLGITKV
		257	Q6NSC9	Alpha-1-antichymotrypsina	47 792	5.3	34	137/56	14/40	0.002	1.6	Inflammatory response	AKWEMPFDPQDTHQSR ITLLSALVETR					SVLGQLGITK	SVLGQLGITKVF
		531	P01009	Alpha-1-antitrypsin	46 878	5.4	17	57/56	2020-06-23	0.0012	1.51	Inflammatory response	LSITGTYDLK SVLGQLGITK					SVLGQLGITK	DLKSVLGQLGITKVF
		1008	P02647	Apolipoprotein A-Ia	30 759	5.6	24	61/56	2020-06-18	7.30 × 10−5	−1.53	Inflammatory response	AKPALEDLR VQPYLDDFQK					MELERPGGNEITR	MELERPGGNEITR
		1015	P02647	Apolipoprotein A-Ia	30 759	5.6	53	138/56	17/54	3.90 × 10−5	−1.62	Transport	AKPALEDLR ETEGLRQEMSK					QDGSVDFGR	QDGSVDFGR
		372	P02749	Beta-2-glycoprotein 1	39 584	8.3	22	60/56	2020-04-19	0.00037	−1.99	Blood coagulation	VCPFAGILENGAVR TFYEPGEEITYSCKPGYVSR					LLVVYPWTQ	LLVVYPWTQR
		888	P00915	Carbonic anhydrase 1	28 909	6.6	38	57/56	6/37	0.0001	1.63	Transport	GGPFSDSYR YSAELHVAHWNSAK					LLVVYPWTQ	GRLLVVYPWTQ
																		LLVVYPWTQ	GRLLVVYPWTQR
		601	O43866	CD5 antigen-like	39 603	5.3	37	120/56	2020-11-27	2.30 × 10−5	−1.71	Inflammatory response	LVGGDNLCSGR CSGEEQSLEQCQHR					LLVVYPWTQ	LLVVYPWTQ
		782	Q5JQM8	Complement C4-A	2 × 10−5	6.7	5	59/56	2020-06-14	0.0000079	−1.81	Inflammatory response	GLQDEDGYR FACYYPR					LLVVYPWTQ	LLVVYPWTQRF
		749	P02671	Fibrinogen alpha chain	95 656	5.7	18	126/56	24/59	0.0011	1.59	Inflammatory response	GDFSSANNRDNTYNR MELERPGGNEITR					LLVVYPWTQ	RLLVVYPWTQ
		433	P02675	Fibrinogen beta chaina	56 577	8.5	36	162/56	22/40	0.0094	1.51	Blood coagulation	GGETSEMYLIQPDSSVKPYR GSWYSMR					LLVVYPWTQ	RLLVVYPWTQR
		505	P02675	Fibrinogen beta chaina	56 577	8.5	15	66/56	2020-06-25	0.0014	2.28	Blood coagulation	IRPFFPQQ QDGSVDFGR					LLVVYPWTQ	GRLLVVYPWTQRF
		511	P02675	Fibrinogen beta chaina	56 577	8.5	23	82/56	2020-09-28	0.0024	2.1	Blood coagulation	QDGSVDFGR EDGGGWWYNR					LHVDPENFR	LHVDPENFR
		551	Q9UC63	Fibrinogen gamma chaina	52 106	5.4	48	144/56	18/61	2.70 × 10−5	−1.73	Blood coagulation	QSGLYFIKPLK TRWYSMK					YLYEIAR	YLYEIAR
		555	Q9UC63	Fibrinogen gamma chaina	52 106	5.4	37	131/56	2020-12-29	7.00 × 10−5	−1.51	Blood coagulation	VGPEADKYR DNCCILDER					LVILEGELER	LVILEGELER
		559	Q9UC63	Fibrinogen gamma chaina,b	52 106	5.4	41 (3)	146/56 (75/31)	14/34 (1/1)	0.0057	−1.63	Blood coagulation	YLQEIYNSNNQK VGPEADKYR (IHLISTQSAIPYALR)					AKPALEDLR	SEKAKPALEDLR
		37	P06396	Gelsolin	86 043	5.9	18	63/56	13/52	0.042	−1.63	Cytoskeleton	HVVPNEVVVQR AGALNSNDAFVLK					IRPFFPQQ	KIRPFFPQQ
		667	P00738	Haptoglobina	45 861	6.1	33	122/56	15/59	3.80 × 10−5	1.5	Inflammatory response	LRTEGDGVYTLNNEK DIAPTLTLYVGKK					VVAGVANALAHKYH	VVAGVANALAHKYH
		1109	P00738	Haptoglobina	45 861	6.1	19	67/56	2020-06-08	2.40 × 10−6	2.05	Inflammatory response	KQWINK LRTEGDGVYTLNNEK					VVAGVANALAHKYH	YQKVVAGVANALAHKYH
		1110	P00738	Haptoglobina	45 861	6.1	13	57/56	2020-04-08	2.60 × 10−5	1.82	Inflammatory response	NPANPVQR LRTEGDGVYTLNN					VVAGVANALAHKYH	AYQKVVAGVANALAHKYH
		1123	P00738	Haptoglobina	45 861	6.1	14	59/56	2020-05-15	1.40 × 10−5	1.92	Inflammatory response	AVGDKLPECEAVCGKPK TEGDGVYTLNDK					VVAGVANALAHKYH	AAYQKVVAGVANALAHKYH
		1125	P00738	Haptoglobina	45 861	6.1	11	69/56	2020-05-08	5.30 × 10−6	2.03	Inflammatory response	TEGDGVYTLNNEK LRTEGDGVYTLNDK					VVAGVANALAHKYH	KVVAGVANALAHKYH
		1130	P00738	Haptoglobina	45 861	6.1	8	59/56	2020-05-12	0.00072	1.95	Inflammatory response	NYYKLR TEGDGVYTLNNEK					VVAGVANALAHKYH	QKVVAGVANALAHKYH
		1179	P00738	Haptoglobina	45 861	6.1	13	62/56	2020-05-15	0.00014	−1.5	Inflammatory response	NPANPVQR AVGDKLPECEAVCGKPK					FFESFGDLSTPDAVMGNPK	FFESFGDLSTPDAVMGNPK
		711	P00738	Haptoglobina,b	45 861	6.1	16 (3)	57/56 (114/29)	7/12 (1/1)	1.30 × 10−5	1.53	Inflammatory response	GSFPWQAK VGYVSGWGR (VVLHPNYSQVDIGLIK)					AELQEGAR	LRAELQEGARQ
		1128	P00738	Haptoglobina,b	45 861	6.1	14 (3)	65/56 (42/29)	6/23 (1/1)	7.30 × 10−6	1.75	Inflammatory response	NPANPVQR LRTEGDGVYTLNDK (IHLISTQSAIPYALR)					AELQEGAR	LRAELQEGARQKL
		1217	P68871	Hemoglobin subunit betaa	16 102	6.8	38	84/56	2020-05-10	4.10 × 10−5	1.82	Transport	VVAGVANALAHKYH LLVVYPWTQ					HPDYSVVLLLR	HPDYSVVLLLR
		1219	P68871	Hemoglobin subunit betaa	16 102	6.8	30	64/56	2020-04-18	1.50 × 10−5	2.12	Transport	FFESFGDLSTPDAVMGNPK LHVDPENFR					HPDYSVVLLLR	RHPDYSVVLLLR
		188	P02790	Hemopexina	52 385	6.6	23	93/56	2020-08-17	0.00033	−1.63	Transport	RLWWLDLK NFPSPVDAAFR
		507	P02790	Hemopexina	52 385	6.6	22	75/56	2020-07-19	0.00011	2.28	Transport	DYFMPCPGR YYCFQGNQFLR
		244	P01877	Ig alpha-2 chain C region	37 301	5.7	20	64/56	2020-04-14	0.049	−1.58	Inflammatory response	WLQGSQELPR GDTFSCMVGHEALPLAFTQK
		514	P01857	Ig gamma-1 chain C region	36 596	8.5	51	101/56	12/50	0.00025	1.59	Inflammatory response	FNWYVDGVEVHNAK STSGGTAALGCLVK
		490	P01859	Ig gamma-2 chain C regiona	36 505	7.7	28	56/56	2020-05-20	1.60 × 10−6	2.32	Inflammatory response	GPSVFPLAPCSR CCVECPPCPAPPV
		517	P01859	Ig gamma-2 chain C regiona	36 505	7.7	34	69/56	9/34	4.50 × 10−5	2.38	Inflammatory response	NQVSLTCLVK GPSVFPLAPCSR
		966	P01834	Ig kappa chain C region	11 773	5.6	48	57/56	2020-03-17	0.0038	−1.52	Inflammatory response	AELQEGAR KWQEEMELYR
		1020	P01591	Immunoglobulin J chain	18 543	5.1	28	57/56	2020-04-11	7.30 × 10−5	−1.53	Transport	FVYHLSDLCK IIVPLNNR
		550	P02750	Leucine-rich alpha-2-glycoproteina	38 382	6.5	20	57/56	2020-05-15	5.60 × 10−5	1.72	Inflammatory response	DLLLPQPDLR ALGHLDLSGNR
		558	P02750	Leucine-rich alpha-2-glycoproteina	38 382	6.5	17	59/56	2020-04-15	8.60 × 10−7	1.92	Inflammatory response	VAAGAFQGLR ALGHLDLSGNR
		577	P02750	Leucine-rich alpha-2-glycoproteina	38 382	6.5	27	70/56	2020-06-18	3.10 × 10−5	2.02	Inflammatory response	VAAGAFQGLR DLLLPQPDLR
		603	P02750	Leucine-rich alpha-2-glycoproteina	38 382	6.5	14	60/56	2020-04-12	0.0017	1.62	Inflammatory response	ALGHLDLSGNR VAAGAFQGLR
		590	P02750	Leucine-rich alpha-2-glycoproteina,b	38 382	6.5	12 (2)	63/56 (61/31)	5/11 (1/1)	7.10 × 10−6	1.91	Inflammatory response	VAAGAFQGLR ALGHLDLSGNR (VAAGAFQGLR)
		83	P57772	Selenocysteine-specific elongation factor	65 890	8.6	11	76/56	2020-06-08	0.0073	1.99	protein synthesis	DLTPAVTDNDEADKK AMDDYSVIGRSLFK
		241	Q9P157	Serum albumin	71 317	5.9	27	153/56	14/22	0.001	−1.69	Transport	HPDYSVVLLLR YLYEIAR
		902	P02743	Serum amyloid P-component	25 485	###	21	61/56	2020-04-08	4.00 × 10−5	1.84	Transport	GYVIIKPLVWV VGEYSLYIGR
		779	Q9UCS3	Tropomyosin alpha-4 chain	28 619	4.7	19	89/56	2020-07-11	0.0046	−3.55	Cytoskeleton	YEEVARK LVILEGELER

## Sheet: Article 2
Article: Probing the urinary proteome of severe acute pancreatitis		Data extracted from article:								Peptide from article:	Matching peptide in our data:
URL: https://www.sciencedirect.com/science/article/pii/S1365182X15310753			Protein identity	Peptide	HPLC elution time (% buffer B)*	Method of sequencing				SPLFMGK	SPLFMGKV
			α1 antitrypsin	SPLFMGK	28%, 38%	ESI Q-TOF				SPLFMGK	SPLFMGKVV
			Apolipoprotein A1	DEPPQSPWDR	28%, 38%	ESI Q-TOF				DEPPQSPWDR	DEPPQSPWDR
			CGRP	SNFVPTNVGSK	23%, 41%	ESI Q-TOF				DEPPQSPWDR	DEPPQSPWDRVK
			Chain P human platelet profilin	PPPPPPPPPP	0.22	ESI Q-TOF				DEPPQSPWDR	DEPPQSPWDRVKDLA
			Collagen α1 (I) precursor	PPGPPGPPGPPG	0.11	CAF PSD				DEPPQSPWDR	DEPPQSPWDRV
				AHGDRGEGP	0.26	Edman				GSESGIFTNTK	GSESGIFTNTKESS
				GFSGLDGAK	0.29	ESI Q-TOF				GSESGIFTNTK	GSESGIFTNTKE
				GETGPAGPAGPIGPVGAR	0.33	ESI Q-TOF				GSESGIFTNTK	GSESGIFTNTKES
				GFSGLDAK	0.38	ESI Q-TOF				VLSPADKTNVK	VLSPADKTNVK
				GQPGVOGFPGPKGANGEPGK	0.38	ESI Q-TOF				VLSPADKTNVK	VLSPADKTNVKA
			Collagen α2 (I) precursor	GPAGPSGPAGKDGRR	0.21	CAF PSD				VLSPADKTNVK	VLSPADKTNVKAA
				GLHGEFGL	0.3	CAF PSD				VLSPADKTNVK	VLSPADKTNVKAAWGK
				GHNGLQGLPGIAGHHGD	0.32	CAF PSD				VLSPADKTNVK	VLSPADKTNVKAAW
				IGQPGAVGPAGIR	0.33	ESI Q-TOF				VLSPADKTNVK	MVLSPADKTNVK
				GLPGVAGAVGEPGPLGIAG	0.43	CAF PSD				VGAHAGEYGAEALER	AAWGKVGAHAGEYGAEALER
			Collagen α2 (IV) precursor	PGPPPVILPGMKDIKGEK	0.33	CAF PSD				VGAHAGEYGAEALER	KVGAHAGEYGAEALER
			Collagen α1 (XII)	PGPGGRRPGFPG	0.38	CAF PSD				VGAHAGEYGAEALER	VGAHAGEYGAEALER
			Cytotoxic T lymphocyte protein 4	GIASFVBEYASPGKATEVR	0.32	ESI Q-TOF				VGAHAGEYGAEALER	VGAHAGEYGAEALERM
			Fibrinogen	VNDRWK	0.39	ESI Q-TOF				VGAHAGEYGAEALER	VGAHAGEYGAEALERMFL
			Fibrinogen α precursor	OADEAGSEADHEGTHSTK	0.22	ESI Q-TOF				VGAHAGEYGAEALER	WGKVGAHAGEYGAEALER
				ESSSHHPGIAEPSR	32%, 35%	ESI Q-TOF				VGAHAGEYGAEALER	AWGKVGAHAGEYGAEALER
				GSESGIFTNTK	33%, 36%	ESI Q-TOF				VGAHAGEYGAEALER	AWGKVGAHAGEYGAEALERM
			GDP-mannose 4,6 dehydratase	REFPEKSFW	0.27	CAF PSD				VGAHAGEYGAEALER	GKVGAHAGEYGAEALER
			Haemoglobin A chain	VLSPADKTNVK	27%, 38%	ESI Q-TOF				VGAHAGEYGAEALER	WGKVGAHAGEYGAEALERM
				VGAHAGEYGAELER	34%, 41%	ESI Q-TOF				VGAHAGEYGAEALER	GKVGAHAGEYGAEALERM
				VGAHAGEYGAEALER	36%, 38%	ESI Q-TOF				VGAHAGEYGAEALER	GKVGAHAGEYGAEALERMF
				TYFPHFDLSHGSAQVK	0.38	ESI Q-TOF				VGAHAGEYGAEALER	GKVGAHAGEYGAEALERMFL
				VDPVNFK	0.38	ESI Q-TOF				VGAHAGEYGAEALER	KVGAHAGEYGAEALERM
			Haemoglobin B chain	VVAGVADALAHKYH	32%, 36%	CAF PSD				VGAHAGEYGAEALER	VGAHAGEYGAEALERMF
				VVAGVANALAHKYH	0.39	ESI Q-TOF				TYFPHFDLSHGSAQVK	TYFPHFDLSHGSAQVK
				VVAGVANALAHKY	27%, 32%, 36%	ESI Q-TOF				TYFPHFDLSHGSAQVK	TYFPHFDLSHGSAQVKGHG
				VVAGVNAAIAH	0.33	CAF PSD				TYFPHFDLSHGSAQVK	TYFPHFDLSHGSAQVKGHGK
				VNVDEVGGEALGR	0.39	ESI Q-TOF				TYFPHFDLSHGSAQVK	TYFPHFDLSHGSAQVKGH
				SAVTALWGK	0.41	ESI Q-TOF				TYFPHFDLSHGSAQVK	TYFPHFDLSHGSAQVKGHGKK
			Haptoglobin precursor	GSFPWQAK	0.39	ESI Q-TOF				TYFPHFDLSHGSAQVK	PTTKTYFPHFDLSHGSAQVK
			Immunoglobin heavy chain	AEDTAVYYCAKRPPGYSSSWER	0.36	ESI Q-TOF				TYFPHFDLSHGSAQVK	TYFPHFDLSHGSAQVKG
			Insulin	GEFYTPK	0.33	ESI Q-TOF				VDPVNFK	LRVDPVNFK
			Isocitrate dehydrogenase (S. enterica)	LVRRAAIEYAITNAR	0.38	ESI Q-TOF				VDPVNFK	VDPVNFK
			Lysine decarboxylase (S. enterica)	NALGILGGPKR	27%, 33%	ESI Q-TOF				VDPVNFK	VDPVNFKLLSH
			Serum amyloid A	SGKDPNHFRPAGLPEK	24%, 28%, 33%, 36%	ESI Q-TOF				VDPVNFK	VDPVNFKLL
				LTGHGAEDSLADQAANK	28%, 33%	ESI Q-TOF				VVAGVANALAHKYH	VVAGVANALAHKYH
				GPGGAWAAEVISNAR	0.29	ESI Q-TOF				VVAGVANALAHKYH	YQKVVAGVANALAHKYH
				DPNHFRPAGLPEK	0.33	ESI Q-TOF				VVAGVANALAHKYH	AYQKVVAGVANALAHKYH
				GAEDSLADQAANK	0.33	ESI Q-TOF				VVAGVANALAHKYH	AAYQKVVAGVANALAHKYH
				SGRRDPNHFRPAGLPEK	0.33	ESI Q-TOF				VVAGVANALAHKYH	KVVAGVANALAHKYH
				FGHGAENSDANEAA	0.35	CAF PSD				VVAGVANALAHKYH	QKVVAGVANALAHKYH
				FFGHGAEDSLADQA	0.39	CAF PSD				VVAGVANALAHKY	VVAGVANALAHKY
			Uromodulin	VLNLGPITR	0.36	ESI Q-TOF				VNVDEVGGEALGR	KVNVDEVGGEALGR
										VNVDEVGGEALGR	VNVDEVGGEALGR
										VNVDEVGGEALGR	VNVDEVGGEALGRLL
										VNVDEVGGEALGR	WGKVNVDEVGGEALGR
										VNVDEVGGEALGR	WGKVNVDEVGGEALGRLL
										VNVDEVGGEALGR	VNVDEVGGEALGRL
										VNVDEVGGEALGR	GKVNVDEVGGEALGR
										VNVDEVGGEALGR	GKVNVDEVGGEALGRL
										VNVDEVGGEALGR	GKVNVDEVGGEALGRLL
										VNVDEVGGEALGR	GKVNVDEVGGEALGRLLV
										VNVDEVGGEALGR	KVNVDEVGGEALGRL
										VNVDEVGGEALGR	KVNVDEVGGEALGRLL
										VNVDEVGGEALGR	KVNVDEVGGEALGRLLV
										VNVDEVGGEALGR	VNVDEVGGEALGRLLV
										VNVDEVGGEALGR	WGKVNVDEVGGEALGRL
										SAVTALWGK	SAVTALWGKVNVD
										SAVTALWGK	SAVTALWGK
										SAVTALWGK	SAVTALWGKV
										SAVTALWGK	SAVTALWGKVNV
										FFGHGAEDSLADQA	FFGHGAEDSLADQA
										FFGHGAEDSLADQA	FFGHGAEDSLADQAANEWG

## Sheet: Article 3
Article: Delineation of Lipopolysaccharide (LPS)-binding Sites on Hemoglobin FROM IN SILICO PREDICTIONS TO BIOPHYSICAL CHARACTERIZATION*		Data extracted from article:								Peptide from article:	Matching peptide in our data:
URL: https://www.jbc.org/content/286/43/37793.long			Peptide	Protein						VLSPADKTNVK	VLSPADKTNVK
			VLSPADKTNVK	HBA						VLSPADKTNVK	VLSPADKTNVKA
			KVGAHAG	HBA						VLSPADKTNVK	VLSPADKTNVKAA
			KGHGKKVADALTNAVAH	HBA						VLSPADKTNVK	VLSPADKTNVKAAWGK
			SALSDLHAHKLR	HBA						VLSPADKTNVK	VLSPADKTNVKAAW
			SVSTVLTSKYR	HBA						VLSPADKTNVK	MVLSPADKTNVK
			AHLPAEFTPAVHA	HBA						KVGAHAG	AWGKVGAHAGE
			VHLTPEEKSA	HBB						KVGAHAG	AWGKVGAHAGEY
			KVKAHGKKVLGAFSDGLAHLDNLKGTFATLSELHCDK	HBB						KVGAHAG	GKVGAHAGEY
			KVKAHGKKVLGAFSDGLA	HBB						KVGAHAG	KVGAHAGEY
			DVKAHGKKVLGAFSDGLA	HBB						KVGAHAG	WGKVGAHAG
			NALAHKYH	HBB						KVGAHAG	WGKVGAHAGEY
										KGHGKKVADALTNAVAH	KGHGKKVADALTNAVAH
										KGHGKKVADALTNAVAH	KGHGKKVADALTNAVAHV
										SALSDLHAHKLR	LSALSDLHAHKLR
										SALSDLHAHKLR	SALSDLHAHKLRVDPV
										SVSTVLTSKYR	ASVSTVLTSKYR
										SVSTVLTSKYR	LASVSTVLTSKYR
										SVSTVLTSKYR	SVSTVLTSKYR
										AHLPAEFTPAVHA	AAHLPAEFTPAVHA
										AHLPAEFTPAVHA	AHLPAEFTPAVHA
										AHLPAEFTPAVHA	AHLPAEFTPAVHASLDKF
										AHLPAEFTPAVHA	LAAHLPAEFTPAVHA
										AHLPAEFTPAVHA	AAHLPAEFTPAVHASLDK
										AHLPAEFTPAVHA	TLAAHLPAEFTPAVHA
										VHLTPEEKSA	VHLTPEEKSAV
										VHLTPEEKSA	VHLTPEEKSAVT
										VHLTPEEKSA	VHLTPEEKSAVTA
										VHLTPEEKSA	VHLTPEEKSAVTAL
										NALAHKYH	AGVANALAHKYH
										NALAHKYH	ANALAHKYH
										NALAHKYH	GVANALAHKYH
										NALAHKYH	NALAHKYH
										NALAHKYH	VAGVANALAHKYH
										NALAHKYH	VANALAHKYH

## Sheet: Article 4
Article: Urinary proteomics can define distinct diagnostic inflammatory arthritis subgroups		Data extracted from article:																		Peptide from article:	Matching peptide in our data:
URL: https://www.ncbi.nlm.nih.gov/pmc/articles/PMC5320079/			OA		IBD		RA		PsA		Healthy control		Peptide	Protein Symbol	Protein Name					AGSEADHEGTHSTKRG	DEAGSEADHEGTHSTKRGHA
																				AGVANALAHKYH	AGVANALAHKYH
																				AGVANALAHKYH	VAGVANALAHKYH
			p-value	fold-change	p-value	fold-change	p-value	fold-change	p-value	fold-change	p-value	fold-change								AGVANALAHKYH	VVAGVANALAHKYH
			1.22E-06	0.12							1.16E-07	2.76	GRYVPGSASmGTTMAGVDPFTGNSAYRSAAS	PLAA	Phospholipase A-2-activating protein; PLAA					AGVANALAHKYH	YQKVVAGVANALAHKYH
											3.97E-06	2.38	SGSVIDQSRVLNLGP	UMOD	Uromodulin					AGVANALAHKYH	KVVAGVANALAHKYH
											1.23E-05	1.75	KEGGKGPRGETGPAGRpGEVGpPGPpGP	COL1A1	Collagen alpha-1(I) chain					AGVANALAHKYH	QKVVAGVANALAHKYH
			8.79E-06	0.64							1.51E-05	1.38	TGSpGSpGPDGKTGPPGpAG	COL1A1	Collagen alpha-1(I) chain					KLGHPDTL	KLGHPDTLNQGEF
			4.40E-06	0.47							2.19E-05	1.75	DDGEAGKpG	COL1A1	Collagen alpha-1(I) chain					LGPHAGDVEGHLS	KLGPHAGDVEGHLS
											2.84E-05	1.73	TTLSPSSSTTHEGEPTTFQSWPSSKDTSPAPSG	MUC12	Mucin-12					LGPHAGDVEGHLS	LGPHAGDVEGHLS
											3.55E-05	2.68	TGLSmDGGGSPKGDVDP	FXYD2	Sodium/potassium-transporting ATPase subunit gamma					LGPHAGDVEGHLS	LGPHAGDVEGHLSF
											4.36E-05	2.07	ADGQPGAKGEpGDAGAKGDAGPpGPAGPAGPPGPIG	COL1A1	Collagen alpha-1(I) chain					LGPHAGDVEGHLS	LGPHAGDVEGHLSFLE
											4.74E-05	1.79	TGEVGAVGppGFAGEKGPSGEAGTAGpPGTpGPQG	COL1A2	Collagen alpha-2(I) chain					LGPHAGDVEGHLS	KLGPHAGDVEGHLSF
											9.63E-05	2.48	QKGDEGPPGISIpGppGLDGQpGAP	COL4A5	Collagen alpha-5(IV) chain; COL4A5					PEPAKSAPAPKKG	PEPAKSAPAPKKGS
									7.70E-06	1.59			AGSEADHEGTHSTKRG	FGA	Fibrinogen alpha chain; FGA					PEPAKSAPAPKKG	PEPAKSAPAPKKGSK
									9.72E-06	2.41			FVESQKDPENSPV	CTSA	Cathepsin A; CTSA					DEAGSEADHEGTHSTK	DEAGSEADHEGTHSTK
									2.30E-05	0.46			AGVANALAHKYH	HBD	Hemoglobin subunit delta					DEAGSEADHEGTHSTK	DEAGSEADHEGTHSTKR
									2.88E-05	0.34			NVGApGAKGARGSAGPpGATGFpGAAGRVGPpGP	COL1A1	Collagen alpha-1(I) chain					DEAGSEADHEGTHSTK	MADEAGSEADHEGTHSTKR
									4.17E-05	7.55			LNAADADVPLDDLTFT	FREM2	FRAS1-related extracellular matrix protein 2; FREM2					DEAGSEADHEGTHSTK	ADEAGSEADHEGTHSTKR
									6.43E-05	0.22			AGGGAGGAAGAEGGPEAAGGAAESPAEGE	ICAM5	Intercellular adhesion molecule 5					DEAGSEADHEGTHSTK	ADEAGSEADHEGTHSTK
									8.18E-05	0.22			KLGHPDTL	S100A9	Protein S100-A9					DEAGSEADHEGTHSTK	MADEAGSEADHEGTHSTK
									8.37E-05	1.54			LGPHAGDVEGHLS	APOA4	Apolipoprotein A-IV
									9.58E-05	1.29			GppGPDGNKGEpG	COL1A2	Collagen alpha-2(I) chain
									1.18E-04	1.46			DKGETGEQGDRG	COL1A1	Collagen alpha-1(I) chain
							2.88E-09	5.37					PEPAKSAPAPKKG	HIST1H2BK	Histone H2B type 1-C/E/F/G/I
							1.97E-08	4.59					pGPQGPLGKPGAPGEPGPQG	COL8A1	Collagen alpha-1(VIII) chain
							8.62E-08	1.44					NGApGNDGAKGDAGApGApGSQGApG	COL1A1	Collagen alpha-1(I) chain
							1.63E-07	9.42					DGAKGDAGPAGPKGEpGSpGENGApG	COL1A1	Collagen alpha-1(I) chain
							4.53E-07	2.72					DGQPGAKGEpGDAG	COL1A1	Collagen alpha-1(I) chain
							7.21E-07	3.73					RVLNLGPITR	UMOD	Uromodulin; UMOD
							8.61E-07	2.28					PVQGQQQGP	CUX1	Homeobox protein cut-like 1; CUX1
							1.07E-06	2.04					NGEpGGKGERGApGEKGEGGppG	COL3A1	Collagen alpha-1(III) chain; COL3A1
							1.09E-06	3.46					DEAGSEADHEGTHSTK	FGA	Fibrinogen alpha chain
					9.99E-05	0.27	1.10E-06	2.47					PPPLPPPPPPPPP	PRIMA1	Isoform 2 of Proline-rich membrane anchor 1
					5.48E-08	0.25							GRAGEpGLQGpAGPPGEKGEpGDDGPSGAEGpP	COL2A1,	Collagen alpha-1(II) chain
					7.74E-08	0.55							EpGSpGENGApGQmGPR	COL1A1	Collagen alpha-1(I) chain
					4.79E-07	0.33							GADGQPGAKGEpGDAGAKGDAGPpGPAGP	COL1A1	Collagen alpha-1(I) chain
					2.50E-06	0.41							GEVGPAGSpGSNGApGQRGEpGPQGHAGAQGp	COL3A1	Collagen alpha-1(III) chain; COL3A1
					8.44E-06	0.43							PpGppGPpGVPGSDGIDGDNGPPGK	COL9A2	Collagen alpha-2(IX) chain; COL9A2
					1.12E-05	2.13							GQDGRpGPpGPpG	COL1A1	Collagen alpha-1(I) chain
					1.61E-05	0.26							PAPAPPPEPERPKEVE	MYL3	Myosin light chain 3; MYL3
					1.98E-05	0.16							SIAAGGEGLTDVSPE	ATG12	Ubiquitin-like protein ATG12; ATG12
					2.29E-05	2.83							NTGAPGSpGVSGpKGDAGQPGEKGSpGAQGPPGAPGPLG	COL3A1	Collagen alpha-1(III) chain
					3.56E-05	0.50							SVIDQSRVLNLGPITR	UMOD	Uromodulin
			1.33E-07	2.29									ASTAQASSSAASNNHQVGSGNDPWSA	SNX9	Sorting nexin-9
			1.79E-06	1.39									FAERNPVEELTVDSPPVQ	PCDH12	Protocadherin-12
			1.69E-05	1.45									PpGEAGKpGEQGVpGDLGAPGP	COL1A1	Collagen alpha-1(I) chain
			2.26E-05	0.62									LTGPIGPPGpAGApGDKGESGPSGPAGPTG	COL1A1	Collagen alpha-1(I) chain
			3.78E-05	1.72									HQGPAGPpGPpGPpGPpGVSGGG	COL1A2	Collagen alpha-2(I) chain
			3.84E-05	1.55									VANEESEHNQGASEENGLP	TRPC4AP	Short transient receptor potential channel 4-associated protein
			3.84E-05	1.90									SGPpGPDGNKGEpG	COL1A2	Collagen alpha-2(I) chain

## Sheet: Article 5
Article: Antibacterial hemoglobin peptides in human menstrual blood		Data extracted from article:								Peptide from article:	Matching peptide in our data:
URL: https://www.sciencedirect.com/science/article/abs/pii/S0196978104002827			Fraction	Estimated N-terminal sequence	Estimated molecular weight (Da)	Theoretical molecular weight (Da)	MS/MS experiment	Identificationa		SFPTTKTYFPHFDLSHGSAQVK	FLSFPTTKTYFPHFDLSHGSAQVK
			2	n.d.	1498.80	1498.77	Yes	HbB 16–30		SFPTTKTYFPHFDLSHGSAQVK	SFPTTKTYFPHFDLSHGSAQVK
					1528.80	1528.23	Yes	HbA 17–31		AHHFGKEFTPPVQAAYQKVVAGVANALAHKYH	AHHFGKEFTPPVQAAYQKVVAGVANALAHKYH
					1893.00	1892.94	Yes	HbB 46–64		AHHFGKEFTPPVQAAYQKVVAGVANALAHKYH	LAHHFGKEFTPPVQAAYQKVVAGVANALAHKYH
										AHHFGKEFTPPVQAAYQKVVAGVANALAHKYH	VLAHHFGKEFTPPVQAAYQKVVAGVANALAHKYH
			3	VLSPA	2525.40	2525.30	No	HbA 1–25
				VLSPA	2725.50	2725.38	No	HbA 1–27
				VLSPA	2796.50	2796.42	No	HbA 1–28
			4	VLSPA	3194.60	3194.65	No	HbA 1–31
			5	VLSPA	3325.76	3325.69	No	HbA 1–32
			6	SFPTT	4735.99	4735.32	No	HbA 35–77
			7	SFPTT	4920.43	4919.45	No	HbA 35–80
			8	SFPTT	4066.00	4066.54	No	HbA 35–72
				SFPTT	5983.00	5982.68	No	HbA 35–90
				SFPTT	6775.00	6776.60	No	HbA 35–97
			9	AHHFG	3485.87	3485.81	No	HbB 115–146
				VTLAA	3697.95	3697.96	No	HbB113–146
			10	AAHLP	3426.74	3426.83	No	HbA 110–141
				VTLAA	3739.93	3740.03	No	HbA 107–141
			1	VLSPA	2049.58	2048.12	Yes	HbA 1–20
			2	VLSPA	2525.45	2525.30	No	HbA 1–25
				VLSPA	2596.49	2596.34	No	HbA 1–26
				VLSPA	2725.55	2725.38	No	HbA 1–27
				VLSPA	2796.59	2796.42	No	HbA 1–28
			3	VLSPA	3194.70	3194.65	No	HbA 1–31
			4	VLSPA	3325.70	3325.69	No	HbA 1–32
			5	SFPTT	2494.30	2494.23	No	HbA 35–56
				SFPTT	2688.40	2688.31	No	HbA 35–58
				SFPTT	2873.50	2873.43	No	HbA 35–60
			6	SFPTT	4740.00	4738.26	No	HbA 35–78
				SFPTT	4810.00	4809.34	No	HbA 35–79
			7	ESFGD	4221.46	4220.17	No	HbB 43–83
			8	n.d.	2292.19	2293.18	Yes	HbA 110–131
			9	VLSPA	3160.76	3160.70	Yes	HbB 1–30
			10	MQIFV	8565.20	8564.84	No	Ubiquitin
			11	VLSPA	4248.35	4247.18	No	HbA 1–40
			13	VTLAA	3740.03	3742.37	Yes	HbA 107–141
				AAHLP	3426.83	3428.37	Yes	HbA 110–141
			2	GAHAG	2990.50	2990.43	No	HbA 18–44
			3	VLSPA	2910.12	2910.58	Yes	HbA 1–29
			4	VLSPA	3325.58	3325.69	Yes	HbA 1–32
			5	VLSPA	3472.80	3472.76	No	HbA 1–33
			7	VCVLA	3087.26	3900.87	No	HbB 111–146
			8	VTLAA	3583.84	3583.92	No	HbA 107–140
				LVTLA	3853.11	3853.11	No	HbA 106–141
			9	AAHLP	3426.61	3426.83	No	HbA 110–141
				VTLAA	3739.84	3740.03	No	HbA 107–141

## Sheet: Article 6
Article: A novel urine peptide biomarker-based algorithm for the prognosis of necrotising enterocolitis in human infants		Data extracted from article:											Peptide from article:	Matching peptide in our data:
URL: https://www.ncbi.nlm.nih.gov/pmc/articles/PMC4161026/				Relative abundance				Peptide					DEAGSEADHEGTHSTKR	DEAGSEADHEGTHSTKR
								S.GGRR@QAPSKC.S					DEAGSEADHEGTHSTKR	DEAGSEADHEGTHSTKRGHA
								S.QP#NHTP#AGPP#GP.S					DEAGSEADHEGTHSTKR	MADEAGSEADHEGTHSTKR
				Medical	Surgical	MW	Protein	D.VGPMGP#PGPPGP#RGPAG.P					DEAGSEADHEGTHSTKR	SYKMADEAGSEADHEGTHSTKR
			1	−0.04	0.046	1060.51	Q6ZUQ4	Q.SVPASTGLGWGSGLVAPLQE.G					DEAGSEADHEGTHSTKR	ADEAGSEADHEGTHSTKR
			2	−0.04	0.048	1217.58	OBFC2B	P.P#ALPPPPPP#ARA.F
			3	−0.02	0.024	1529.74	COL11A2	P.GP*SPGTGPGP*GP*GP*GPGPGPGPGPGPGPGP.G
			4	−0.1	0.119	1925.99	NBEAL2	A.GEKGPSGEAGTAGPP*GTP*GP.Q
			5	−0.02	0.02	1212.72	GRASP	P.GN@HHHGP#CDPHP#TYTDLSA.H
			6	−0.31	0.363	2428.09	HUWE1	L.YACDCDDNHM#C.L
			7	−0.17	0.201	1752.83	COL1A2	P.CCSSSGCGSFCC.Q
			8	−0.1	0.116	2088.85	HOXD3	R.PKPSPPPPLILS.P
			9	−0.02	0.026	1305.34	DSG4	A.DEAGSEADHEGTHSTKRGHAKSRPV.R
			10	−0.07	0.081	1143.28	KRTAP5-11	A.DEAGSEADHEGTHSTKRGHAKSRP.V
			11	−0.09	0.104	1242.75	YI020	S.VIDQSRVLNLGPITR.K
			12	−0.3	0.356	2659.26	FGA	R.SGSVIDQSRVLNLGPITR.K
			13	−0.08	0.091	2560.18	FGA
			14	0.033	−0.04	1680.96	UMOD
			15	0.098	−0.12	1912.06	UMOD
						FGA1826		DEAGSEADHEGTHSTKR
						FGA1883		DEAGSEADHEGTHSTKRG
						FGA2659		DEAGSEADHEGTHSTKRGHAKSRPV

## Sheet: Article 7
Article: Elucidating the endogenous synovial fluid proteome and peptidome of inflammatory arthritis using label-free mass spectrometry		Data extracted from article:														Peptide from article:	Matching peptide in our data:
URL:https://www.ncbi.nlm.nih.gov/pmc/articles/PMC6542032/																DSGEGDFLAEGGGV	ADSGEGDFLAEGGGVR
		Upregulated peptides in IA					Downregulated peptides in IA									DSGEGDFLAEGGGV	DSGEGDFLAEGGGVR
		Gene name	Sequence	Fold change	p value	Adjusted p value	Gene name	Sequence	Fold change	p value	Adjusted p value					DSGEGDFLAEGGGV	DSGEGDFLAEGGGV
		FGA	DSGEGDFLAEGGGV	15.33	1.62E−04	1.21E−02	FGB	EEAPSLRPAPPP	0.10	7.18E−03	7.69E−02					DFLAEGGGVR	DFLAEGGGVR
		COL1A1	GPPGPPGPPGPPG	3.88	1.62E−03	6.08E−02										DFLAEGGGVR	EGDFLAEGGGVR
		FGA	DFLAEGGGVR	6.82	3.26E−03	7.69E−02										DFLAEGGGVR	GDFLAEGGGVR
		FGA	EGDFLAEGGGVR	4.29	4.51E−03	7.69E−02										DFLAEGGGVR	GEGDFLAEGGGVR
		FGA	GEGDFLAEGGGVR	6.16	5.29E−03	7.69E−02										DFLAEGGGVR	SGEGDFLAEGGGVR
		FGA	GDFLAEGGGVR	4.26	6.17E−03	7.69E−02										FLAEGGGVR	FLAEGGGVR
		CCSER2	YMWDEEGLEPI	8.99	1.46E−02	1.37E−01										EGDFLAEGGGV	EGDFLAEGGGV
		FGA	FLAEGGGVR	6.30	1.90E−02	1.58E−01										EGDFLAEGGGV	GEGDFLAEGGGV
		FGA	SGEGDFLAEGGGVR	4.62	2.76E−02	2.07E−01										EEAPSLRPAPPP	EEAPSLRPAPPPISGGG
		FGA	EGDFLAEGGGV	3.46	3.11E−02	2.12E−01										EEAPSLRPAPPP	EEAPSLRPAPPPI
																EEAPSLRPAPPPISGGGY	KREEAPSLRPAPPPISGGGY
		Significant differentially abundant peptides between RA and PsA SF, as identified by LC-MS/MS														EEAPSLRPAPPPISGGGY	EEAPSLRPAPPPISGGGY
																ALTDMPQM	ALTDMPQMR
		Gene name	Sequence	Fold change PsA versus RA	p value	Adjusted p value										VPDLVPGNF	KPVPDLVPGNF
		FGB	EEAPSLRPAPPPISGGGY	6.12	2.09E−03	1.57E−01										VPDLVPGNF	KPVPDLVPGNFK
		FGA	ALTDMPQM	6.06	5.20E−03	1.95E−01										VPDLVPGNF	VPDLVPGNF
		FGA	VPDLVPGNF	4.37	1.15E−02	2.87E−01
		FGA	ADSGEGDFLAEGGGVR	3.08	2.32E−02	4.36E−01
		COL1A1	RPGEVGPPGPPGP	2.83	4.33E−02	5.91E−01

## Sheet: Article 8
Article:Antimicrobial activities of heparin‐binding peptides		Data extracted from article:								Peptide from article:	Matching peptide in our data:
URL: https://febs.onlinelibrary.wiley.com/doi/full/10.1111/j.1432-1033.2004.04035.x		Protein	short	Peptide	pI	Reference					No matching peptides
		α1	SRN16	SRNLSEIKLLISQARK(2079–2094)	11.0	[[43]]
		α1	SRN29	SRNLSEIKLLISQARKQAASIKVAVSADR(2079–2107)	11.0	[[43]]
		α1	KDF15	KDFLSIELFRGRVKV(2334–2348)	10.0	[[44]]
		α1	SAV15	SAVRKKLSVELSIRT(2714–2728)	11.0	[[45, 46]]
		β1	RIQ17	RIQNLLKITNLRIKFVKL(202–218)	12.0	[[47]]
		α5	PPP25	PPPPLTSASKAIQVFLLGGSRKRVL(2981–3005)	12.0	[[48]]
		α5	LGT25	LGTRLRAQSRQRSRPGRWHKVSVRW(3373–3397)	12.8	[[49]], this report
		α5	RLR22	RLRAQSRQRSRPGRWHKVSVRW(3376–3397)	12.8	[[49]], this report
		α5	PGR11	PGRWHKVSVRW(3387–3397)	12.0	[[49]]
		Fibronectin	QPP18	QPPRARITGYIIKYEKPG(1893–1910)	10.0	[[50]]
		von Willebrand Factor	YIG23	YIGLKDRKRPSELRRIASQVKYA(565–587)	10.5	[[51]]
		Protein C Inhibitor	SEK20	SEKTLRKWLKMFKKRQLELY(264–283)	10.3	[[47]]
		Vitronectin	AKK15	AKKQRFRHRNRKGYR(347–361)	12.2	[[47]]
		Complement Factor C3	LRK26	LRKCCEDGMRENPMRFSCQRRTRFIS(19–44)	9.8	This report
			LGE27	LGEACKKVFLDCCNYITELRRQHARAS(45–71)	8.7	This report
		Cardin motifs	AKK24	AKKARAAKKARAAKKARAAKKARA	12.5	[[15, 20]]
			AKK18	AKKARAAKKARAAKKARA	12.3	[[15, 20]]
			AKK12	AKKARAAKKARA	12.0	[[15, 20]]
			AKK6	AKKARA	11.2	[[15, 20]]
			ARK24	ARKKAAKAARKKAAKAARKKAAKA	12.3	[[15, 20]]
			ARK16	ARKKAAKAARKKAAKA	12.0	[[15, 20]]
			ARK8	ARKKAAKA	11.3	[[15, 20]]
		Fibrinogen
		β‐chain	GHR18	GHRPLDKKREEAPSLRPA(15–32)	10.0	Negative, this reportb
		α‐chain	LVT19	LVTSKGDKELRTGKEKVTS(414–432)	9.5	Negative, this report
		Fibronectin
		control peptide	KNN15	KNNQKSEPLIGRKKT(1946–1960)	10.5	Negative, this reportc

## Sheet: Article 9
Article:Liquid chromatography–mass spectrometry based serum peptidomic approach for renal clear cell carcinoma diagnosis		Data extracted from article:														Peptide from article:	Matching peptide in our data:
URL: https://www.sciencedirect.com/science/article/abs/pii/S0731708514003616?via%3Dihub			2	0.997	–	IYQLNSKLV*	Cubilin	1.40E−02								DSGEGDFLAEGGGVR	ADSGEGDFLAEGGGVR
			Var.02	1377.58	7.08E−10	8.1	↓	2	0.996	0.08	AGISMRSGDSPQD + Acetyl (N-term) + Oxidation [M]*	–d	3.90E−02			DSGEGDFLAEGGGVR	DSGEGDFLAEGGGVR
			Var.03	5333.41	8.97E−11	14.0	↓	6	0.972	0.29	Unidentified	–	4.50E−02			SLAELGGHLDQQVEEF	SLAELGGHLDQQVEEFR
			Var.04	3164.83	8.59E−05	6.2	↑	3	0.964	14.89	QGLLPVLESFKVSFLSALEEYTKKLNTQ	Apolipoprotein A-I	3.20E−02			SLAELGGHLDQQVEEF	SLAELGGHLDQQVEEFRR
			Var.05	2377.20	2.99E−09	5.4	↑	3	0.891	12.23	DDPDAPLQPVTPLQLFEGRRN	Complement C4	3.10E−02			SLAELGGHLDQQVEEF	SLAELGGHLDQQVEEF
			Var.06	985.55	2.78E−07	4.6	↓	3	0.882	0.12	TRHTFGRI + Amidated (C-term)*	–	1.70E−02			GEGDFLAEGGGVR	GEGDFLAEGGGVR
			Var.07	1464.65	3.76E−04	8.0	↑	2	0.858	5.69	DSGEGDFLAEGGGVR	Fibrinogen alpha chain	1.20E−03			GEGDFLAEGGGVR	SGEGDFLAEGGGVR
			Var.08	1018.00	4.05E−06	3.2	↑	2	0.853	1.43	LPILKIIPI + Amidated(C-term)	Dynein, axonemal, heavy	3.50E−03			EGDFLAEGGGVR	EGDFLAEGGGVR
												chain 10	4.00E−03
			Var.09	732.44	2.69E−05	4.1	↑	4	0.853	2.35	RALAFR	–
			Var.10	1771.80	4.80E−05	4.7	↑	2	0.850	–	SLAELGGHLDQQVEEF	Apolipoprotein A-IV	3.80E−02
			Var.11	3016.74	1.76E−06	3.3	↓	3	0.848	2.98	QPVLVGLFLSMYLITVLGNLLIILAVSC + Amidated (C-term) + Oxidation[M]*	Olfactory receptor	4.00E−02
			Var.12	1236.69	1.86E−05	8.0	↑	2	0.832	5.69	APKPHAFVGSVK	Putative Polycomb group	1.10E−03
												Protein ASXL1	2.80E−02
			Var.13	4150.17	7.59E−06	6.7	↓	5	0.829	0.11	Unidentified	–	4.60E−03
			Var.14	1036.00	1.29E−04	4.9	↑	2	0.799	1.17	IILILAILR + Amidated (C-term)*	Major facilitator superfamily domain-containing protein 8	1.90E−03
			Var.15	1555.76	4.82E−04	4.6	↑	3	0.748	1.12	DFWRKMYLREP + Oxidation[M]	Zinc finger protein 233	6.30E−03
			Var.16	1262.59	6.16E−04	5.2	↑	2	0.734	1.26	GEGDFLAEGGGVR	Fibrinogen alpha chain	2.20E−03
			Var.17	1205.58	8.86E−04	17.2	↑	2	0.730	1.08	EGDFLAEGGGVR	Fibrinogen alpha chain	1.70E−03
			Var.18	922.65	3.24E−04	5.4	↑	2	0.717	13.90	LKPIIKVL	–	3.30E−02
			Var.19	1349.62	9.82E−04	3.8	↑	2	0.706	22.62	SGEGDFLAEGGGVR	Fibrinogen alpha chain	1.90E−02

## Sheet: Article 10
Article: Discovery and validation of urinary biomarkers for detection of renal cell carcinoma		Data extracted from article:																Peptide from article:	Matching peptide in our data:
URL: https://www.sciencedirect.com/science/article/abs/pii/S1874391913006453?via%3Dihub		20.85	DpGKNGDKG	Collagen α-2(I) chain	503–511	CO1A2_HUMAN	2.7E− 03	0.68	3.6E− 02	312 (593)	80	712 (1084)	93	0.44	Peptide			DEAGSEADHEGTHSTK	DEAGSEADHEGTHSTK
		20.36	n.i.				4.8E− 04	0.70	1.6E− 02	85 (188)	48	282 (740)	77	0.30	DpGKNGDKG			DEAGSEADHEGTHSTK	DEAGSEADHEGTHSTKR
		20.40	n.i.				6.2E− 04	0.67	1.7E− 02	14 (43)	15	63 (144)	48	0.22	n.i.			DEAGSEADHEGTHSTK	DEAGSEADHEGTHSTKRGHA
		25.90	n.i.				1.4E− 04	0.71	8.3E− 03	45 (84)	35	189 (230)	67	0.24	n.i.			DEAGSEADHEGTHSTK	MADEAGSEADHEGTHSTKR
		20.28	n.i.				7.0E− 04	0.66	1.7E− 02	5 (16)	10	96 (185)	38	0.05	n.i.			DEAGSEADHEGTHSTK	ADEAGSEADHEGTHSTKR
		20.61	n.i.				2.6E− 03	0.67	3.5E− 02	100 (256)	30	325 (716)	60	0.31	n.i.			DEAGSEADHEGTHSTK	ADEAGSEADHEGTHSTK
		20.42	IVKWDRDm	β-2-microglobulin	112–119	B2MG_HUMAN	4.9E− 03	0.63	4.7E− 02	8 (26)	13	101 (311)	37	0.08	n.i.			DEAGSEADHEGTHSTK	MADEAGSEADHEGTHSTK
		27.77	DRGEpGPpGPA	Collagen α -1(I) chain	801–811	CO1A1_HUMAN	1.8E− 06	0.73	1.2E− 03	1 (4)	3	112 (217)	47	0.01	IVKWDRDm			EEAPSLRPAPPPISGGGY	KREEAPSLRPAPPPISGGGY
		28.24	DGGGSPKGDVDP	Na+/K+-transporting ATPase subunit γ	7–18	ATNG_HUMAN	6.3E− 05	0.74	4.9E− 03	348 (365)	90	853 (665)	95	0.41	DRGEpGPpGPA			EEAPSLRPAPPPISGGGY	EEAPSLRPAPPPISGGGY
		25.81	ISRLEPEDF	Ig κ chain V-III region NG9	80–88	KV303_HUMAN	1.8E− 03	0.64	2.9E− 02	9 (33)	10	55 (102)	38	0.16	DGGGSPKGDVDP			EFTPPVQAAYQKVVAGVANALAHKYH	EFTPPVQAAYQKVVAGVANALAHKYH
		33.59	DFDDFNLED	CD99 antigen-like protein 2	26–34	C99L2_HUMAN	5.4E− 05	0.74	4.5E− 03	1037 (1000)	75	2567 (2609)	100	0.40	ISRLEPEDF
		25.65	ApGEAGRDGNpG	Collagen α-2(I) chain	920–931	CO1A2_HUMAN	4.8E− 03	0.66	4.7E− 02	55 (74)	53	228 (287)	65	0.24	DFDDFNLED
		36.40	n.i.				2.5E− 03	0.66	3.5E− 02	27 (61)	30	127 (288)	55	0.21	ApGEAGRDGNpG
		20.71	QDGRpGpPGPpG	Collagen α-1(I) chain	561–572	CO1A1_HUMAN	1.3E− 04	0.71	7.9E− 03	30 (66)	25	206 (309)	57	0.15	n.i.
		27.11	pGDRGEpGPpGP	Collagen α-1(I) chain	799–810	CO1A1_HUMAN	3.9E− 05	0.74	4.5E− 03	426 (398)	75	838 (483)	97	0.51	QDGRpGpPGPpG
		35.70	n.i.				5.5E− 03	0.65	5.0E− 02	190 (454)	23	452 (840)	53	0.42	pGDRGEpGPpGP
		37.00	n.i.				5.6E− 04	0.66	1.6E− 02	13 (42)	10	130 (224)	40	0.10	n.i.
		28.27	n.i.				2.5E− 04	0.69	1.1E− 02	18 (43)	20	116 (169)	53	0.16	n.i.
		22.39	DDGEAGKpGRpG	Collagen α-1(I) chain	231–242	CO1A1_HUMAN	1.8E− 03	0.68	2.9E− 02	449 (490)	80	913 (873)	85	0.49	n.i.
		20.87	n.i.				2.5E− 03	0.67	3.5E− 02	76 (193)	30	214 (330)	58	0.36	DDGEAGKpGRpG
		21.02	n.i.				1.6E− 03	0.69	2.7E− 02	224 (317)	60	596 (681)	80	0.38	n.i.
		36.57	n.i.				5.3E− 04	0.68	1.6E− 02	36 (136)	15	187 (353)	48	0.19	n.i.
		33.65	n.i.				5.0E− 04	0.67	1.6E− 02	25 (75)	15	265 (568)	47	0.09	n.i.
		25.13	n.i.				2.1E− 03	0.65	3.1E− 02	83 (137)	48	25 (70)	18	3.32	n.i.
		21.27	n.i.				1.2E− 03	0.67	2.2E− 02	19 (59)	20	117 (171)	47	0.16	n.i.
		40.05	n.i.				7.2E− 06	0.67	2.4E− 03	63 (113)	38	3 (19)	3	21.00	n.i.
		37.59	n.i.				8.2E− 04	0.68	1.9E− 02	41 (103)	25	437 (953)	53	0.09	n.i.
		28.16	n.i.				4.5E− 05	0.73	4.5E− 03	89 (153)	40	395 (455)	72	0.23	n.i.
		28.09	GLpGPpGPpGEGGKpG	Collagen α-2(V) chain	678–693	CO5A2_HUMAN	6.1E− 04	0.65	1.7E− 02	73 (102)	43	25 (89)	12	2.92	n.i.
		28.52	GpSGPpGPDGNKGEpG	Collagen α-2(I) chain	610–625	CO1A2_HUMAN	3.9E− 05	0.73	4.5E− 03	77 (223)	28	380 (450)	63	0.20	GLpGPpGPpGEGGKpG
		29.62	GLSMDGGGSPKGDVDP	Na+/K+-transporting ATPase subunit γ	3–18	ATNG_HUMAN	3.0E− 03	0.67	3.7E− 02	168 (191)	55	483 (524)	70	0.35	GpSGPpGPDGNKGEpG
		29.89	EGSPGHPGQpGPpGPpG	Collagen α-1(III) chain	1175–1191	CO3A1_HUMAN	9.3E− 05	0.68	5.9E− 03	3 (18)	5	91 (194)	40	0.03	GLSMDGGGSPKGDVDP
		39.31	n.i.				5.8E− 04	0.65	1.7E− 02	3 (16)	5	154 (292)	33	0.02	EGSPGHPGQpGPpGPpG
		40.19	n.i.				2.4E− 03	0.66	3.4E− 02	190 (585)	25	1399 (2525)	50	0.14	n.i.
		21.46	DEAGSEADHEGTHSTK	Fibrinogen α chain	605–620	FIBA_HUMAN	1.0E− 03	0.69	2.1E− 02	1092 (2156)	85	283 (505)	70	3.86	n.i.
		40.60	n.i.				4.2E− 03	0.64	4.3E− 02	119 (426)	20	1634 (2864)	43	0.07	DEAGSEADHEGTHSTK
		40.44	n.i.				9.8E− 04	0.66	2.0E− 02	14 (43)	13	194 (354)	40	0.07	n.i.
		19.67	n.i.				3.5E− 03	0.65	4.0E− 02	45 (123)	28	261 (468)	50	0.17	n.i.
		19.91	KmHEGDEGPGHHHKPG	Protein S100-A9	93–108	S100A9_HUMAN	2.4E− 04	0.71	1.1E− 02	101 (245)	35	584 (1102)	63	0.17	n.i.
		25.91	n.i.				9.3E− 04	0.69	2.0E− 02	618 (468)	78	322 (349)	62	1.92	KmHEGDEGPGHHHKPG
		32.37	EEAPSLRPAPPPISGGGY	Fibrinogen β chain	54–71	FIBB_HUMAN	2.6E− 03	0.68	3.5E− 02	585 (507)	88	327 (423)	65	1.79	n.i.
		36.95	n.i.				1.5E− 03	0.67	2.5E− 02	65 (166)	25	203 (273)	55	0.32	EEAPSLRPAPPPISGGGY
		32.30	n.i.				4.9E− 03	0.63	4.7E− 02	239 (511)	40	29 (83)	18	8.24	n.i.
		37.17	n.i.				4.6E− 03	0.63	4.6E− 02	18 (64)	10	95 (182)	35	0.19	n.i.
		19.91	n.i.				5.5E− 03	0.66	5.0E− 02	671 (779)	75	2049 (2668)	80	0.33	n.i.
		27.06	n.i.				4.9E− 03	0.65	4.7E− 02	152 (162)	63	68 (105)	38	2.24	n.i.
		33.07	TTDERGpPGEQGPpGPpGP	Collagen α-1(IX) chain	264–282	CO9A1_HUMAN	9.8E− 06	0.73	2.6E− 03	192 (202)	60	33 (69)	23	5.82	n.i.
		32.38	n.i.				4.8E− 03	0.66	4.7E− 02	148 (228)	45	283 (278)	72	0.52	TTDERGpPGEQGPpGPpGP
		20.98	EETEDANEEAPLRDRSH	Sarcalumenin	480–496	SRCA_HUMAN	9.1E− 04	0.70	2.0E− 02	470 (541)	70	1403 (1500)	82	0.33	n.i.
		33.78	PGppGDQGPPGPDGPRGApGPpG	Collagen α-4(IV) chain	1257–1279	CO4A4_HUMAN	1.2E− 03	0.67	2.2E− 02	210 (256)	63	103 (264)	30	2.04	EETEDANEEAPLRDRSH
		25.99	n.i.				3.8E− 03	0.67	4.1E− 02	19568 (12765)	98	12738 (11528)	70	1.54	PGppGDQGPPGPDGPRGApGPpG
		23.88	n.i.				6.7E− 05	0.73	4.9E− 03	353 (325)	78	126 (213)	45	2.80	n.i.
		24.94	DDILASPPRLPEPQPYPGAPHH	Collagen α-1(XVIII) chain	1534–1555	CO18A1_HUMAN	3.6E− 03	0.65	4.0E− 02	122 (173)	55	57 (141)	25	2.14	n.i.
		28.20	GPpGADGQpGAKGEpGDAGAKGDAGPpGP	Collagen α-1(I) chain	815–843	CO1A1_HUMAN	1.6E− 03	0.67	2.7E− 02	411 (587)	63	114 (227)	38	3.61	DDILASPPRLPEPQPYPGAPHH
		34.45	pGLPGNPGRDGDVGLpGDpGLPGqPGL	Collagen α-5(IV) chain	665–691	CO4A5_HUMAN	2.5E− 04	0.65	1.1E− 02	96 (170)	35	11			GPpGADGQpGAKGEpGDAGAKGDAGPpGP
		8.73													pGLPGNPGRDGDVGLpGDpGLPGqPGL
		23.74	REQGHQKERNQEmEEGGEEEH	X-linked retinitis pigmentosa GTPase regulator, isoform 6	715–735	RPGR_HUMAN	4.7E− 04	0.68	1.6E− 02	266 (478)	58	71 (212)	28	3.75
		28.31	AGPpGApGAPGApGPVGPAGKSGDRGETGP	Collagen α-1(I) chain	1042–1071	CO1A1_HUMAN	2.3E− 05	0.75	3.9E− 03	1205 (843)	95	568 (603)	73	2.12	REQGHQKERNQEmEEGGEEEH
		28.28	AGpPGApGApGAPGpVGPAGKSGDRGETGP	Collagen α-1(I) chain	1042–1071	CO1A1_HUMAN	5.1E− 05	0.74	4.5E− 03	1348 (1538)	93	522 (839)	67	2.58	AGPpGApGAPGApGPVGPAGKSGDRGETGP
		29.39	GPpGADGQpGAKGEpGDAGAKGDAGpPGPAGP	Collagen α-1(I) chain	815–846	CO1A1_HUMAN	4.1E− 05	0.71	4.5E− 03	98 (109)	58	22 (52)	22	4.45	AGpPGApGApGAPGpVGPAGKSGDRGETGP
		35.14	n.i.				2.9E− 03	0.64	3.7E− 02	95 (164)	45	18 (41)	20	5.28	GPpGADGQpGAKGEpGDAGAKGDAGpPGPAGP
		24.39	EFTPPVQAAYQKVVAGVANALAHKYH	Hemoglobin subunit β	122–147	HBB_HUMAN	6.5E− 06	0.74	2.4E− 03	672 (741)	65	154 (418)	23	4.36	n.i.
		22.47	n.i.				2.7E− 04	0.69	1.1E− 02	25 (72)	20	149 (244)	53	0.17	EFTPPVQAAYQKVVAGVANALAHKYH
		35.96	TGEVGAVGPpGFAGEKGPSGEAGTAGPpGTpGP	Collagen α-2(I) chain	831–863	CO1A2_HUMAN	5.0E− 03	0.66	4.8E− 02	347 (318)	75	192 (293)	57	1.81	n.i.
		24.43	VMGFPGpKGAAGEPGKAGERGVpGppGAVGPAG	Collagen α-1(I) chain	579–611	CO1A1_HUMAN	8.0E− 04	0.68	1.8E− 02	462 (546)	65	163 (325)	35	2.83	TGEVGAVGPpGFAGEKGPSGEAGTAGPpGTpGP
		35.04	AVQEWNQNDTYNLYISDTRGIYFTL	VPS10 domain-containing receptor SorCS3	449–473	SORC3_HUMAN	3.5E− 04	0.64	1.4E− 02	113 (332)	33	82 (510)	5	1.38	VMGFPGpKGAAGEPGKAGERGVpGppGAVGPAG
		24.70	GEpGRDGVpGGpGMRGmpGSpGGpGSDGKpGPpG	Collagen α-1(III) chain	522–555	CO3A1_HUMAN	7.1E− 04	0.70	1.7E− 02	784 (804)	85	311 (395)	60	2.52	AVQEWNQNDTYNLYISDTRGIYFTL
		25.47	n.i.				6.4E− 04	0.65	1.7E− 02	187 (403)	40	15 (57)	13	12.47	GEpGRDGVpGGpGMRGmpGSpGGpGSDGKpGPpG
		35.62	n.i.				7.1E− 04	0.69	1.7E− 02	406 (469)	73	154 (267)	48	2.64	n.i.
		30.40	n.i.				2.9E− 03	0.63	3.7E− 02	125 (267)	38	74 (335)	12	1.69	n.i.
		25.45	TGAkGAAGLpGVAGApGLpGPRGIpGPVGAAGATGARG	Collagen α-2(I) chain	306–343	CO1A2_HUMAN	3.9E− 03	0.62	4.1E− 02	255 (739)	35	79 (300)	10	3.23	n.i.
		23.83	DVGSYQEKVDVVLGPIQLQTPPRREEEPR	Deleted in malignant brain tumors 1 protein	2385–2413	DMBT1_HUMAN	1.6E− 04	0.70	8.7E− 03	872 (2200)	63	217 (682)	28	4.02	TGAkGAAGLpGVAGApGLpGPRGIpGPVGAAGATGARG
		25.57	SGPQGPGGpPGpKGNSGEPGApGSKGDTGAKGEPGpVG	Collagen α-1(I) chain	418–455	CO1A1_HUMAN	1.3E− 03	0.64	2.3E− 02	170 (311)	40	32 (135)	13	5.31	DVGSYQEKVDVVLGPIQLQTPPRREEEPR
		31.00	n.i.				6.5E− 04	0.65	1.7E− 02	130 (357)	40	15 (49)	12	8.67	SGPQGPGGpPGpKGNSGEPGApGSKGDTGAKGEPGpVG
		25.49	n.i.				3.9E− 05	0.74	4.5E− 03	4458 (3161)	88	1948 (2440)	57	2.29	n.i.
		25.47	DPGIpGLDRSGFPGETGSpGIPGHQGEMGPLGQR	Collagen α-3(IV) chain	840–873	CO4A3_HUMAN	1.1E− 03	0.69	2.2E− 02	2609 (2091)	90	1299 (1192)	80	2.01	n.i.
		25.97	ARGNDGARGSDGQPGPpGppGTAGFpGSpGAKGEVGP	Collagen α-1(III) chain	319–355	CO3A1_HUMAN	5.4E− 03	0.64	4.9E− 02	2318 (3153)	48	419 (1152)	28	5.53	DPGIpGLDRSGFPGETGSpGIPGHQGEMGPLGQR
		25.99	GLEGpKGEVGApGSKGEAGPTGPmGAMGPLGPRGMpG	Collagen α-2(V) chain	306–342	CO5A2_HUMAN	7.3E− 05	0.73	4.9E− 03	2407 (1872)	93	1065 (1015)	75	2.26	ARGNDGARGSDGQPGPpGppGTAGFpGSpGAKGEVGP
		33.01	n.i.				5.1E− 03	0.62	4.8E− 02	96 (203)	38	12 (43)	15	8.00	GLEGpKGEVGApGSKGEAGPTGPmGAMGPLGPRGMpG
		28.78	ARGNDGARGSDGQpGppGPPGTAGFPGSpGAKGEVGpAGSpGSNGApG	Collagen α-1(III) chain	319–366	CO3A1_HUMAN	3.9E− 03	0.67	4.1E− 02	4647 (3306)	85	2794 (3013)	70	1.66	n.i.
		28.83	ARGNDGARGSDGQpGpPGPpGTAGFpGSpGAKGEVGpAGSpGSNGApG	Collagen α-1(III) chain	319–366	CO3A1_HUMAN	2.9E− 03	0.68	3.7E− 02	4700 (2366)	98	3274 (1951)	98	1.44	ARGNDGARGSDGQpGppGPPGTAGFPGSpGAKGEVGpAGSpGSNGApG
		25.86	n.i.				3.1E− 03	0.66	3.8E− 02	773 (1739)	58	147 (326)	32	5.26	ARGNDGARGSDGQpGpPGPpGTAGFpGSpGAKGEVGpAGSpGSNGApG
		23.90	n.i.				4.5E− 04	0.67	1.6E− 02	1156 (3279)	50	356 (1487)	17	3.25	n.i.
		23.92	n.i.				2.6E− 04	0.67	1.1E− 02	1300 (4150)	48	399 (1608)	13	3.26	n.i.
		26.74	n.i.				1.7E− 04	0.71	9.2E− 03	604 (551)	75	240 (443)	43	2.52	n.i.
		25.63	n.i.				1.7E− 03	0.64	2.8E− 02	536 (1034)	40	49 (156)	15	10.94	n.i.
		25.85	n.i.				2.1E− 03	0.64	3.1E− 02	2036 (8087)	43	253 (926)	17	8.05	n.i.
															n.i.

[truncated: 14 more sheets: Article 11, Article 12, Article 13, Article 14, Article 15, Article 16, Article 17, Article 18, Article 19, Article 20, Article 21, Article 22, Article 23, Article 24]
