# Supplementary material for: Bioinformatic Analysis of the Wound Peptidome Reveals Potential Biomarkers and Antimicrobial Peptides
Source: Front Immunol. 2021 Feb 3;11:620707. doi: 10.3389/fimmu.2020.620707 (PMC7888259; doi:10.3389/fimmu.2020.620707)
Supplement: Supplementary Table 3 — Amino acid distribution of complete sequences. Table showing the amino acids distribution of the complete sequences. [file Table_3.xlsx]

## Sheet: Sheet1
Aminoacids	WF	Infected	Non-infected
A	16329	25562	10432
G	23064	15617	8373
V	18023	16514	6973
L	27712	19230	9871
I	9136	1277	1734
P	18041	9208	7132
F	16951	7208	3372
W	1123	1767	403
M	5020	2879	1443
S	18212	10866	6672
T	14729	9662	4496
C	0	0	0
Y	6577	4534	1437
N	7491	6755	3442
Q	9165	2924	2458
K	10367	13661	5442
R	6837	4667	3828
H	6634	11547	5691
D	14837	11166	6012
E	22355	11163	7359
