# Supplementary material for: Bioinformatic Analysis of the Wound Peptidome Reveals Potential Biomarkers and Antimicrobial Peptides
Source: Front Immunol. 2021 Feb 3;11:620707. doi: 10.3389/fimmu.2020.620707 (PMC7888259; doi:10.3389/fimmu.2020.620707)
Supplement: Supplementary Table 4 — The excel file contains the unaltered data retrieved from the Proteasix protease prediction tool. [file Table_4.xlsx]

## Sheet: Analysed results
Infected	Predicted protease	Aggregated Feature	Non-infected	Predicted protease	Aggregated Feature
	PGA3 (P0DJD8; PEPA3_HUMAN)	2452		Capn2 (O08529; CAN2_MOUSE). CAPN2 (P17655; CAN2_HUMAN). Capn2 (Q07009; CAN2_RAT)	1462
	ELANE (P08246; ELNE_HUMAN). Elane (Q3UP87; ELNE_MOUSE)	1908		Capn1 (O35350; CAN1_MOUSE). CAPN1 (P07384; CAN1_HUMAN). Capn1 (P97571; CAN1_RAT)	1337
	Ctsl (P06797; CATL1_MOUSE). Ctsl (P07154; CATL1_RAT). CTSL (P07711; CATL1_HUMAN)	1748		MMP7 (P09237; MMP7_HUMAN). Mmp7 (P50280; MMP7_RAT). Mmp7 (Q10738; MMP7_MOUSE)	1282
	Capn1 (O35350; CAN1_MOUSE). CAPN1 (P07384; CAN1_HUMAN). Capn1 (P97571; CAN1_RAT)	1667		PGA3 (P0DJD8; PEPA3_HUMAN)	1220
	Capn2 (O08529; CAN2_MOUSE). CAPN2 (P17655; CAN2_HUMAN). Capn2 (Q07009; CAN2_RAT)	1627		Ctss (O70370; CATS_MOUSE). CTSS (P25774; CATS_HUMAN). Ctss (Q02765; CATS_RAT)	902
	MMP9 (P14780; MMP9_HUMAN). Mmp9 (P41245; MMP9_MOUSE). Mmp9 (P50282; MMP9_RAT)	1609		Mep1a (P28825; MEP1A_MOUSE). MEP1A (Q16819; MEP1A_HUMAN). Mep1a (Q64230; MEP1A_RAT)	864
	Ctss (O70370; CATS_MOUSE). CTSS (P25774; CATS_HUMAN). Ctss (Q02765; CATS_RAT)	1425		Ctsb (P00787; CATB_RAT). CTSB (P07858; CATB_HUMAN). Ctsb (P10605; CATB_MOUSE)	825
	Mep1a (P28825; MEP1A_MOUSE). MEP1A (Q16819; MEP1A_HUMAN). Mep1a (Q64230; MEP1A_RAT)	1390		MMP14 (P50281; MMP14_HUMAN). Mmp14 (P53690; MMP14_MOUSE). Mmp14 (Q10739; MMP14_RAT)	784
	CTSG (P08311; CATG_HUMAN). Ctsg (P17977; CATG_RAT). Ctsg (P28293; CATG_MOUSE)	1264		MMP9 (P14780; MMP9_HUMAN). Mmp9 (P41245; MMP9_MOUSE). Mmp9 (P50282; MMP9_RAT)	749
	Ctsb (P00787; CATB_RAT). CTSB (P07858; CATB_HUMAN). Ctsb (P10605; CATB_MOUSE)	1200		Ctsl (P06797; CATL1_MOUSE). Ctsl (P07154; CATL1_RAT). CTSL (P07711; CATL1_HUMAN)	748
	MMP7 (P09237; MMP7_HUMAN). Mmp7 (P50280; MMP7_RAT). Mmp7 (Q10738; MMP7_MOUSE)	1100		PLG (P00747; PLMN_HUMAN). Plg (P20918; PLMN_MOUSE). Plg (Q01177; PLMN_RAT)	609
	Ctsk (O35186; CATK_RAT). CTSK (P43235; CATK_HUMAN). Ctsk (P55097; CATK_MOUSE)	1030		Try3 (P08426; TRY3_RAT)	566
	Mmp3 (P03957; MMP3_RAT). MMP3 (P08254; MMP3_HUMAN). Mmp3 (P28862; MMP3_MOUSE)	883		ELANE (P08246; ELNE_HUMAN). Elane (Q3UP87; ELNE_MOUSE)	515
	Mcpt3 (P21843; MCPT3_MOUSE). CMA1 (P23946; CMA1_HUMAN)	828		Ctsk (O35186; CATK_RAT). CTSK (P43235; CATK_HUMAN). Ctsk (P55097; CATK_MOUSE)	504
	Mmp12 (P34960; MMP12_MOUSE). MMP12 (P39900; MMP12_HUMAN). Mmp12 (Q63341; MMP12_RAT)	808		Mmp3 (P03957; MMP3_RAT). MMP3 (P08254; MMP3_HUMAN). Mmp3 (P28862; MMP3_MOUSE)	482
	CTSD (P07339; CATD_HUMAN). Ctsd (P18242; CATD_MOUSE). Ctsd (P24268; CATD_RAT)	786		MMP2 (P08253; MMP2_HUMAN). Mmp2 (P33434; MMP2_MOUSE). Mmp2 (P33436; MMP2_RAT)	457
	GZMM (P51124; GRAM_HUMAN). Gzmm (Q03238; GRAM_RAT)	646		Mmp12 (P34960; MMP12_MOUSE). MMP12 (P39900; MMP12_HUMAN). Mmp12 (Q63341; MMP12_RAT)	396
	MMP14 (P50281; MMP14_HUMAN). Mmp14 (P53690; MMP14_MOUSE). Mmp14 (Q10739; MMP14_RAT)	617		KLK6 (Q92876; KLK6_HUMAN)	360
	TMPRSS7 (Q7RTY8; TMPS7_HUMAN). Tmprss7 (Q8BIK6; TMPS7_MOUSE)	613		Mme (P07861; NEP_RAT). MME (P08473; NEP_HUMAN). Mme (Q61391; NEP_MOUSE)	359
	MMP2 (P08253; MMP2_HUMAN). Mmp2 (P33434; MMP2_MOUSE). Mmp2 (P33436; MMP2_RAT)	536		Mmp25 (Q3U435; MMP25_MOUSE). MMP25 (Q9NPA2; MMP25_HUMAN)	345
	Mmp25 (Q3U435; MMP25_MOUSE). MMP25 (Q9NPA2; MMP25_HUMAN)	443		TMPRSS7 (Q7RTY8; TMPS7_HUMAN). Tmprss7 (Q8BIK6; TMPS7_MOUSE)	325
	CTSE (P14091; CATE_HUMAN). Ctse (P16228; CATE_RAT). Ctse (P70269; CATE_MOUSE)	406		CTSG (P08311; CATG_HUMAN). Ctsg (P17977; CATG_RAT). Ctsg (P28293; CATG_MOUSE)	289
	HTRA2 (O43464; HTRA2_HUMAN). Htra2 (Q9JIY5; HTRA2_MOUSE)	386		TMPRSS6 (Q8IU80; TMPS6_HUMAN). Tmprss6 (Q9DBI0; TMPS6_MOUSE)	285
	Gzma (P11032; GRAA_MOUSE). GZMA (P12544; GRAA_HUMAN)	384		CTSD (P07339; CATD_HUMAN). Ctsd (P18242; CATD_MOUSE). Ctsd (P24268; CATD_RAT)	283
	Mmp8 (O70138; MMP8_MOUSE). Mmp8 (O88766; MMP8_RAT). MMP8 (P22894; MMP8_HUMAN)	376		Mmp8 (O70138; MMP8_MOUSE). Mmp8 (O88766; MMP8_RAT). MMP8 (P22894; MMP8_HUMAN)	257
	Pgc (P04073; PEPC_RAT). PGC (P20142; PEPC_HUMAN). Pgc (Q9D7R7; PEPC_MOUSE)	353		Gzma (P11032; GRAA_MOUSE). GZMA (P12544; GRAA_HUMAN)	249
	PLG (P00747; PLMN_HUMAN). Plg (P20918; PLMN_MOUSE). Plg (Q01177; PLMN_RAT)	316		KLK4 (Q9Y5K2; KLK4_HUMAN). Klk4 (Q9Z0M1; KLK4_MOUSE)	232
	Try3 (P08426; TRY3_RAT)	289		ADAMTS4 (O75173; ATS4_HUMAN). Adamts4 (Q8BNJ2; ATS4_MOUSE)	226
	Mmp13 (P23097; MMP13_RAT). Mmp13 (P33435; MMP13_MOUSE). MMP13 (P45452; MMP13_HUMAN)	241		CTSE (P14091; CATE_HUMAN). Ctse (P16228; CATE_RAT). Ctse (P70269; CATE_MOUSE)	211
	Mme (P07861; NEP_RAT). MME (P08473; NEP_HUMAN). Mme (Q61391; NEP_MOUSE)	227		KLK2 (P20151; KLK2_HUMAN)	206
	ADAMTS4 (O75173; ATS4_HUMAN). Adamts4 (Q8BNJ2; ATS4_MOUSE)	218		Casp1 (P29452; CASP1_MOUSE). CASP1 (P29466; CASP1_HUMAN). Casp1 (P43527; CASP1_RAT)	202
	KLK6 (Q92876; KLK6_HUMAN)	217		KLK3 (P07288; KLK3_HUMAN)	171
	Cela1 (P00773; CELA1_RAT). Cela1 (Q91X79; CELA1_MOUSE). CELA1 (Q9UNI1; CELA1_HUMAN)	170		Hpn (O35453; HEPS_MOUSE). HPN (P05981; HEPS_HUMAN). Hpn (Q05511; HEPS_RAT)	166
	PRTN3 (P24158; PRTN3_HUMAN). Prtn3 (Q61096; PRTN3_MOUSE)	170		F2 (P00734; THRB_HUMAN). F2 (P18292; THRB_RAT). F2 (P19221; THRB_MOUSE)	156
	Casp1 (P29452; CASP1_MOUSE). CASP1 (P29466; CASP1_HUMAN). Casp1 (P43527; CASP1_RAT)	169		Mcpt3 (P21843; MCPT3_MOUSE). CMA1 (P23946; CMA1_HUMAN)	120
	KLK4 (Q9Y5K2; KLK4_HUMAN). Klk4 (Q9Z0M1; KLK4_MOUSE)	138		Mmp13 (P23097; MMP13_RAT). Mmp13 (P33435; MMP13_MOUSE). MMP13 (P45452; MMP13_HUMAN)	120
	PITRM1 (Q5JRX3; PREP_HUMAN)	109		GZMM (P51124; GRAM_HUMAN). Gzmm (Q03238; GRAM_RAT)	114
	GZMB (P10144; GRAB_HUMAN)	94		HTRA2 (O43464; HTRA2_HUMAN). Htra2 (Q9JIY5; HTRA2_MOUSE)	93
	ADAM17 (P78536; ADA17_HUMAN). Adam17 (Q9Z0F8; ADA17_MOUSE). Adam17 (Q9Z1K9; ADA17_RAT)	69		Tmprss11e (Q5S248; TM11E_MOUSE). TMPRSS11E (Q9UL52; TM11E_HUMAN)	81
	Casp6 (O08738; CASP6_MOUSE). Casp6 (O35397; CASP6_RAT). CASP6 (P55212; CASP6_HUMAN)	38		St14 (P56677; ST14_MOUSE). ST14 (Q9Y5Y6; ST14_HUMAN)	81
	Casp2 (P29594; CASP2_MOUSE). CASP2 (P42575; CASP2_HUMAN). Casp2 (P55215; CASP2_RAT)	38		GZMB (P10144; GRAB_HUMAN)	64
	ADAM10 (O14672; ADA10_HUMAN). Adam10 (O35598; ADA10_MOUSE). Adam10 (Q10743; ADA10_RAT)	24		Gzmb (P04187; GRAB_MOUSE)	64
	Pcsk5 (P41413; PCSK5_RAT). Pcsk5 (Q04592; PCSK5_MOUSE). PCSK5 (Q92824; PCSK5_HUMAN)	23		Pgc (P04073; PEPC_RAT). PGC (P20142; PEPC_HUMAN). Pgc (Q9D7R7; PEPC_MOUSE)	46
				MMP1 (P03956; MMP1_HUMAN)	38
				KLKB1 (P03952; KLKB1_HUMAN). Klkb1 (P14272; KLKB1_RAT). Klkb1 (P26262; KLKB1_MOUSE)	35
				Pcsk5 (P41413; PCSK5_RAT). Pcsk5 (Q04592; PCSK5_MOUSE). PCSK5 (Q92824; PCSK5_HUMAN)	31
				PCSK2 (P16519; NEC2_HUMAN). Pcsk2 (P21661; NEC2_MOUSE). Pcsk2 (P28841; NEC2_RAT)	30
				TMPRSS11D (O60235; TM11D_HUMAN). Tmprss11d (Q8VHJ4; TM11D_RAT)	26
				CASP7 (P55210; CASP7_HUMAN). Casp7 (P97864; CASP7_MOUSE)	20
				KLK5 (Q9Y337; KLK5_HUMAN)	18
				Klk14 (Q8CGR5; KLK14_MOUSE). KLK14 (Q9P0G3; KLK14_HUMAN)	14
				Cma1 (P21844; CMA1_MOUSE). Cma1 (P50339; CMA1_RAT)	14
				ADAM17 (P78536; ADA17_HUMAN). Adam17 (Q9Z0F8; ADA17_MOUSE). Adam17 (Q9Z1K9; ADA17_RAT)	12
