# Supplementary material for: Bioinformatic Analysis of the Wound Peptidome Reveals Potential Biomarkers and Antimicrobial Peptides
Source: Front Immunol. 2021 Feb 3;11:620707. doi: 10.3389/fimmu.2020.620707 (PMC7888259; doi:10.3389/fimmu.2020.620707)
Supplement: Supplementary Table 5 — The excel file containing all the unaltered data retrieved from the antimicrobial peptide prediction tool AmPEP. [file Table_5.xlsx]

## Sheet: Non-infected Data
Seq ID	Seq	Anti-Microbial	Deep-AmPEP30	RF-AmPEP30
985	GVANALAHKYH	0.51	0.890835	0.594167
258	ANALAHKYH	0.11	0.808967	0.6
439	AGVANALAHKYH	0.11	0.892151	0.613333
56	MFLSFPTTK	0.66	0.890868	0.548333
257	VVAGVANALAHKYH	0.46	0.858899	0.646667
912	VAGVANALAHKYH	0.39	0.895293	0.646667
277	NALAHKYH	0.07	0.804693	0.5925
590	FLSFPTTK	0.77	0.913914	0.654167
515	TYFPHFDLSHGSAQVKGHG	0.74	0.818515	0.4025
919	DGLAHLDNLK	0.29	0.566623	0.545833
35	MELERPGGNEITR	0.14	0.1593	0.2
589	VMGNPKVKAHGK	0.83	0.696202	0.634167
339	SDLHAHKL	0.38	0.692321	0.568333
532	VLSPADKTNVK	0.66	0.424085	0.450833
1013	SLGSPSGEVSHPRKT	0.62	0.691803	0.484167
513	AGKGMHGGVPGGKQFIENGSEFAQKLL	0.86	0.763643	0.415833
425	AAWGKVGAHAGEYGAEALER	0.83	0.519053	0.416667
426	VMGNPKVKAH	0.71	0.646723	0.593333
860	SDGLAHLDNLK	0.28	0.513626	0.540833
645	TYFPHFDLSHGSAQVKGHGK	0.76	0.90358	0.528333
506	LSPADKTNVK	0.67	0.44887	0.450833
843	VMGNPKVKAHG	0.78	0.682466	0.615833
424	VGAHAGEYGAEALER	0.75	0.298835	0.314167
921	HPPPPPFQNQQRPPRR	0.72	0.816669	0.461667
480	DLHAHKL	0.29	0.669431	0.570833
755	HTFMGVVSLGSPSGEVSHPRKT	0.59	0.777162	0.374167
911	LSALSDLHAH	0.77	0.519551	0.54
779	YFPHFDLSHGSAQVK	0.72	0.589185	0.298333
388	VANALAHKYH	0.61	0.830862	0.6
389	FPHFDLSHGSAQVK	0.69	0.499666	0.3625
555	FPHFDLSHG	0.56	0.649455	0.4825
886	SALSDLHAHK	0.39	0.646876	0.548333
73	IHWESASLL	0.22	0.850131	0.6275
599	MELERPGGNEIT	0.16	0.162262	0.186667
1027	LSDLHAH	0.55	0.49928	0.509167
1034	VMGNPKV	0.32	0.464797	0.52
338	SLDKFLASV	0.35	0.687438	0.601667
512	HFDLSHG	0.34	0.709927	0.528333
588	VHLTPEEK	0.48	0.433534	0.434167
607	LSDLHAHK	0.5	0.692321	0.568333
400	GMHGGVPGGKQFIENGSEFAQKLL	0.82	0.555511	0.385
789	SALSDLHAHKL	0.37	0.722943	0.61
869	ELERPGGNEI	0.18	0.411191	0.3
32	LTNAVAHV	0.5	0.611006	0.619167
582	HLTPEEK	0.49	0.351908	0.419167
811	HDTSLKPI	0.51	0.69692	0.488333
652	VVAGVANALAH	0.61	0.677605	0.665
859	FLASVSTVLTSK	0.69	0.620589	0.7175
844	HTFMGVVSLGSPSGEVSHPR	0.61	0.611053	0.324167
514	GKGMHGGVPGGK	0.64	0.660351	0.6625
918	LVTSKGDKEL	0.67	0.525641	0.505833
553	GKGMHGGVPGGKQ	0.55	0.561588	0.525833
409	DGLAHLDNLKGTFA	0.44	0.586607	0.48
6	SALSDLHAH	0.65	0.421444	0.483333
778	VLSPADKTNVKA	0.76	0.445748	0.454167
260	FLSFPTTKT	0.8	0.942357	0.655833
350	VHLTPEE	0.31	0.443413	0.403333
548	KFSLLKPWA	0.88	0.929373	0.769167
710	LSDLHAHKL	0.56	0.739757	0.635
591	TYFPHFDLSHGSAQVK	0.75	0.335394	0.245
1012	ALAHKYH	0.36	0.915093	0.655833
370	ALSDLHAH	0.56	0.348109	0.501667
231	GEYGAEALERM	0.21	0.505343	0.268333
511	GEYGAEALER	0.27	0.585421	0.311667
355	AGKGMHGGVPGGKQ	0.45	0.582155	0.504167
1025	DLSHGSAQVKGHGK	0.47	0.433757	0.521667
606	HASLDKFLASV	0.56	0.459548	0.589167
1006	AVGKVIPELNGKLTGMAF	0.79	0.489763	0.531667
362	VLSPADK	0.32	0.324855	0.4525
423	FLASVSTVLTSKY	1	0.568205	0.603333
265	HPPPPPFQNQQRPPR	0.7	0.616522	0.379167
865	STVLTSKY	0.52	0.509218	0.5875
27	SGVSLAALK	0.44	0.822503	0.781667
7	FDLSHGSAQVK	0.62	0.29831	0.369167
349	HPPPPPFQNQQRPPRRGH	0.65	0.813028	0.4725
990	YFPHFDLSHGSAQVKGHG	0.74	0.800205	0.445
501	GGEALGRLLV	0.31	0.489355	0.5275
552	ALSDLHAHKL	0.6	0.620394	0.631667
731	LVAASQAALGL	0.74	0.516906	0.5625
788	GMHGGVPGGKQF	0.72	0.552338	0.444167
276	NALSALSDLHAH	0.23	0.371635	0.47
780	HLPAEFTPAVHA	0.46	0.283148	0.431667
195	HWESASLL	0.35	0.738899	0.584167
361	SDGLAHLDNLKGTFA	0.13	0.535788	0.476667
989	LSALSDLHAHK	0.51	0.722943	0.61
1011	GAFSDGLAHLDNLK	0.56	0.576127	0.5625
675	HGGVPGGKQFIENGSEFAQKLL	0.59	0.521591	0.481667
313	MELERPGGNEI	0.2	0.405126	0.2425
255	TDYGKDLMEKV	0.48	0.226776	0.313333
408	NVDEVGGEALGRLLV	0.51	0.297199	0.315833
549	FPHFDLSHGSAQVKGHG	0.75	0.700759	0.484167
516	HPDYSVVLLLR	0.54	0.465325	0.405
150	AGEYGAEALER	0.3	0.461925	0.313333
356	KVLGAFSDGLAHLDNLK	0.85	0.610802	0.700833
29	AGKGMHGGVPGGKQFIENGSEFAQK	0.79	0.544088	0.391667
308	YLYEIAR	0.51	0.45276	0.388333
712	FSLLKPWA	0.79	0.903498	0.660833
579	GLAHLDNLK	0.55	0.674728	0.609167
397	HWESASL	0.36	0.674107	0.555
592	SLLKPWA	0.44	0.770074	0.6625
898	VGAHAGEYGAEALE	0.79	0.448739	0.390833
528	HLTPEEKS	0.55	0.446124	0.414167
318	HFDLSHGS	0.35	0.668902	0.5175
259	RHPDYSVVLLLR	0.62	0.410669	0.405833
508	VHLTPEEKSAVTALWGKVNV	0.68	0.407676	0.464167
709	RPPGFSPFR	0.96	0.251839	0.47
988	YGAEALER	0.43	0.58485	0.31
314	SAVTALWGKVNVD	0.61	0.477095	0.468333
486	IENGSEFAQKLL	0.58	0.402499	0.358333
644	LVTDLTK	0.34	0.65395	0.495
151	VAGVANALAHK	0.48	0.74397	0.731667
758	PPPPPFQNQQRPPR	0.5	0.637296	0.385833
66	IHWESASLLR	0.56	0.848951	0.525
354	VLSPADKTNV	0.66	0.298967	0.369167
581	SILLTEQALAKAGK	0.59	0.508154	0.535
331	HFDLSHGSAQV	0.49	0.203224	0.354167
298	TGFLLAGKPVFK	0.72	0.840846	0.7625
908	PPPPPFQNQQRPPRR	0.54	0.839036	0.478333
817	TALWGKV	0.54	0.836451	0.69
429	FPHFDLSHGSAQV	0.7	0.2179	0.309167
252	HAGEYGAEALER	0.55	0.26206	0.311667
63	TYFPHFDLSHG	0.45	0.493917	0.326667
387	AGKGMHGGVPGGK	0.42	0.697291	0.639167
730	LSFPTTK	0.44	0.811288	0.628333
743	GHRQLSLPRFPSV	0.58	0.442307	0.415
1018	GAHAGEYGAEALER	0.43	0.267269	0.330833
399	ELERPGGNEITR	0.25	0.198207	0.273333
569	PADKTNVK	0.14	0.395812	0.43
471	VLTSKYR	0.24	0.236496	0.4575
568	SHHPGIAEFPS	0.61	0.429912	0.45
559	MHGGVPGGKQF	0.55	0.525214	0.435833
498	HNNRPTQPL	0.47	0.393168	0.300833
593	AGKGMHGGVPGGKQFIENGSEFAQ	0.8	0.391252	0.365
858	DEVGGEALGRLLV	0.37	0.383373	0.3425
65	HLPAEFTPAVH	0.42	0.285298	0.430833
458	LWGKVNV	0.74	0.760627	0.766667
723	GVANALAH	0.44	0.563895	0.614167
687	FFESFGDLSTPDAVMGNPK	0.6	0.375513	0.285833
583	MFLSFPTTKT	0.53	0.897124	0.555
733	LLPKKTESHHKT	0.7	0.895486	0.63
34	VLSPADKTN	0.48	0.37279	0.3575
1026	KVLGAFSDGLAHLDNLKGTFA	0.94	0.558068	0.616667
814	AGEYGAEALERM	0.31	0.404254	0.274167
140	VGAHAGEYGAEAL	0.84	0.555339	0.411667
214	SLDKFLA	0.42	0.733774	0.585833
293	MHGGVPGGKQ	0.59	0.48878	0.451667
1028	DDNPNLPR	0.44	0.291445	0.283333
488	KPVPDLVPGNF	0.67	0.363975	0.428333
306	VLGAFSDGLAHLDNLK	0.69	0.54491	0.6125
28	LASVSTVLTSKY	0.64	0.543435	0.588333
816	SLDKFLASVSTVLT	0.38	0.361673	0.549167
442	TYFPHFDLSH	0.42	0.433636	0.3225
713	KVADALTNAV	0.81	0.541552	0.443333
456	VVAGVANALAHK	0.42	0.721725	0.738333
280	VLGAFSDGLAHL	0.8	0.539248	0.610833
235	SDLHAHK	0.32	0.615841	0.545
138	FIENGSEFAQKLL	0.78	0.391443	0.395
643	HGATVLTALGGILK	0.73	0.700868	0.7875
631	WDNLEKETEGLR	0.58	0.420491	0.305
253	LGTLSGIGTLDGFR	0.73	0.209659	0.3675
545	SDGLAHLDNLKGTF	0.12	0.594674	0.48
137	LDELRDEGK	0.51	0.346797	0.366667
337	GEALGRLLV	0.35	0.516278	0.529167
309	ADALTNAVAHV	0.23	0.339539	0.4075
472	LLTEAPLNPK	0.54	0.507624	0.505833
8	NLVHIITHGEEKD	0.31	0.451206	0.335833
319	KQTALVELVK	0.7	0.505709	0.481667
76	LERPGGNEITR	0.59	0.175731	0.276667
943	AHLDNLK	0.35	0.505074	0.525833
1023	AAHLPAEFTPAVHA	0.44	0.403371	0.500833
317	LLAAPPGHQLH	0.65	0.364356	0.478333
428	AGKGMHGGVPGGKQF	0.46	0.666075	0.51
427	GVANALAHK	0.62	0.797597	0.688333
891	VTSKGDKEL	0.44	0.441352	0.475833
240	LSALSDLHAHKLR	0.75	0.49529	0.520833
974	LLPKKTESHH	0.64	0.789985	0.630833
696	SPADKTNVK	0.19	0.327852	0.425833
203	NVDEVGGEALGRLL	0.48	0.35653	0.303333
31	QGLLPVLESF	0.19	0.488704	0.455
483	HGGVPGGKQFI	0.78	0.48536	0.5225
509	WGKVNVDEVGGEALG	0.85	0.483395	0.465833
525	GLAHLDNLKGTFA	0.67	0.644328	0.5425
566	EVGGEALGRLL	0.35	0.480032	0.42
984	TVTAMDVVYALK	0.32	0.295185	0.3375
461	VLSPADKTNVKAAWGKVGAHA	0.85	0.542492	0.586667
795	LSALEEYTKKLNTQ	0.54	0.420037	0.281667
524	HELQEKLSPL	0.59	0.626577	0.441667
495	TYFPHFDLSHGS	0.46	0.622876	0.325833
401	SDGLAHLDNL	0.33	0.310143	0.4875
970	VGAHAGEYGAEALERM	0.81	0.264906	0.28
441	VDPVNFK	0.34	0.307761	0.445833
856	TEAPLNPK	0.26	0.409917	0.411667
724	SLDKFLASVST	0.36	0.459722	0.490833
717	LTEAPLNPK	0.39	0.459107	0.4525
804	TYFPHFD	0.52	0.215687	0.3225
931	KVADALTNAVAH	0.76	0.517535	0.453333
580	ALAAAGYDVEK	0.43	0.448579	0.370833
595	KVGAHAGEYGAEALER	0.75	0.448356	0.35
662	VHLTPEEKSAVTALWGKVNVD	0.65	0.298453	0.35
446	TALWGKVNVDEV	0.52	0.444393	0.376667
139	LPKKTESHHKT	0.64	0.887496	0.606667
365	SLDKFLASVSTVLTSKYR	0.8	0.235884	0.393333
664	SSHHPGIAEFPS	0.56	0.587015	0.469167
762	KLQHELEEAEER	0.66	0.350685	0.321667
763	VHLTPEEKSAVTAL	0.84	0.16553	0.409167
547	PAPPPISGGGYR	0.23	0.431278	0.375
930	FSDGLAHLDNLK	0.46	0.688897	0.541667
9	DGLAHLDNLKG	0.21	0.572063	0.564167
463	LLPKKTESHHK	0.69	0.850663	0.648333
558	QLSLPRFPSVSLQEASSFF	0.48	0.67514	0.3425
462	SLRPAPPPISGGG	0.61	0.421722	0.393333
576	SDLHAHKLR	0.36	0.480622	0.471667
410	HFDLSHGSA	0.49	0.420494	0.488333
769	LSALSDLHAHKL	0.7	0.671676	0.631667
288	LKSIVEK	0.42	0.838019	0.766667
392	IHWESASL	0.33	0.830936	0.571667
727	KWQEEMELY	0.65	0.827315	0.29
153	SLGSPSGEVSHPR	0.45	0.413149	0.4325
72	TSETKHDTSLKPI	0.33	0.54823	0.426667
720	SLDKFLAS	0.21	0.818413	0.58
667	SLDKFLASVSTV	0.48	0.272495	0.5
765	LLTEQALAKAGK	0.6	0.542966	0.5375
827	MGNPKVKAHGK	0.48	0.651156	0.619167
764	QLSLPRFPSVSLQ	0.29	0.464141	0.43
10	TNVKAAWGKVGAHA	0.5	0.810835	0.735
768	QELNPLKSIVEK	0.06	0.463255	0.371667
766	YQKVVAGVANALAHKYH	0.79	0.799155	0.503333
522	ERPGGNEITR	0.47	0.138967	0.269167
666	SVSTVLTSKY	0.64	0.39667	0.590833
316	MFLSFPTT	0.55	0.789865	0.475
454	HFDLSHGSAQVK	0.67	0.350931	0.3825
457	SHGSAQVKGHGKKVADA	0.75	0.630663	0.55
294	EAPLNPK	0.29	0.391837	0.445
39	EGLRGPRGDQGPVGR	0.39	0.261027	0.3275
630	DEVGGEALGRL	0.26	0.261025	0.2825
767	LWETLHQLEIDK	0.69	0.624725	0.328333
202	NGLSLAALK	0.3	0.77976	0.7925
145	TDYGKDLMEKVK	0.56	0.259567	0.333333
264	SSLLEKGLDGAK	0.46	0.622477	0.675
551	SILLTEQALAKAGKG	0.6	0.516439	0.556667
302	SLAELGGHLDQQVEEFRR	0.4	0.38423	0.261667
951	ALTNAVAHVD	0.54	0.306841	0.395
799	TKTLGKIAEK	0.66	0.766499	0.645
369	APPKPEPKPK	0.34	0.14453	0.594167
330	SSFLPWIR	0.48	0.757578	0.483333
193	PVDLSKWSGPLS	0.2	0.757241	0.516667
550	ENGSEFAQKLL	0.37	0.252374	0.333333
721	DLGEENFK	0.23	0.376382	0.399167
663	DEVGGEALGRLL	0.31	0.376021	0.324167
941	TGFLLAGKPVF	0.61	0.750212	0.71
907	STVLTSKYR	0.63	0.119756	0.469167
300	TALWGKVNV	0.47	0.747948	0.695833
523	TGFLLAGKPV	0.59	0.595886	0.669167
596	HIITHGEEKD	0.54	0.496459	0.391667
770	LLPKKTESHHKA	0.7	0.744298	0.625
95	AAWGKVGAHA	0.37	0.734708	0.718333
942	AFSDGLAHLDNLK	0.52	0.488387	0.5375
301	HLPAEFTPAV	0.39	0.243714	0.4225
594	VHLTPEEKSAV	0.72	0.121778	0.393333
661	FPHFDLSHGS	0.72	0.729218	0.461667
23	GHRQLSLPRFPSVSLQEA	0.92	0.583149	0.355833
715	VNVDEVGGEALGR	0.39	0.208058	0.2625
364	HDTSLKPIS	0.64	0.725652	0.471667
1019	LHVDPENFR	0.36	0.24108	0.269167
983	MGNPKVKAH	0.48	0.722762	0.58
161	HLDNLKG	0.45	0.720693	0.556667
722	DGLAHLDNL	0.3	0.320276	0.501667
621	EYHTEKLV	0.52	0.714691	0.406667
732	PPPPFQNQQRPPR	0.5	0.570971	0.379167
228	LLPKKTESH	0.4	0.710828	0.634167
421	YFPHFDLSHG	0.51	0.708865	0.421667
714	VAPEEHPV	0.61	0.314332	0.395
213	NFATSLYSMIK	0.47	0.706622	0.470833
230	VSLGSPSGEVSHPRKT	0.89	0.702644	0.5175
391	VADALTNAVAHV	0.55	0.35057	0.404167
61	IHWESAS	0.24	0.700837	0.564167
224	THKNPAL	0.38	0.699234	0.5375
261	LRVDPVNFK	0.45	0.232513	0.389167
697	AAWGKVGAHAGEY	0.64	0.697235	0.569167
299	LGSPSGEVSHPRKT	0.57	0.69587	0.476667
546	IGGIGTVPVGR	0.5	0.344071	0.52
322	AHVDDMPNA	0.53	0.11008	0.331667
641	LGAFSDGLAHLD	0.7	0.343829	0.5475
382	SDGLAHLDNLKGTFATL	0.39	0.457512	0.495
987	EFQLFSSPHGK	0.43	0.684492	0.469167
673	HGATVLTALGGIL	0.81	0.682953	0.7075
938	EGSALGKQLNLKL	0.4	0.544146	0.575
657	FLPWIRT	0.66	0.674346	0.4875
24	LLPKKTESHKAKS	0.79	0.670589	0.645
781	KGMHGGVPGGKQ	0.77	0.536321	0.530833
346	SAVTALWGK	0.37	0.659753	0.675
564	HASLDKFLASVST	0.73	0.326659	0.485
726	HTEKLVTS	0.57	0.65257	0.568333
613	DLSHGSAQVK	0.3	0.236892	0.366667
1032	TVLTALGGILK	0.4	0.65053	0.784167
609	LNPLKSIVEK	0.49	0.650162	0.638333
562	GMHGGVPGGKQFI	0.8	0.649631	0.465
944	LLAGKPVF	0.34	0.649313	0.706667
53	KVADALTNAVAHV	0.62	0.518327	0.451667
470	LSHGSAQVK	0.47	0.518271	0.493333
459	PNALSALSDLHAH	0.3	0.321236	0.415
375	LDNLKGTFA	0.35	0.637638	0.4775
981	SVQLTEK	0.55	0.318585	0.4075
845	AHAGEYGAEALER	0.31	0.212379	0.323333
955	AAWGKVGAHAGEYGAEALERM	0.83	0.508392	0.379167
305	DLNLKGPK	0.22	0.633027	0.561667
83	KREEAPSLRPAPPPISGGG	0.54	0.505412	0.360833
1008	ALTNAVAHV	0.49	0.628513	0.609167
753	GSEFAQKLL	0.13	0.624286	0.4525
982	GFLLAGKPV	0.75	0.623459	0.746667
1016	ILSQLFPLESI	0.64	0.620981	0.505833
728	EEAPSLRPAPPPISGGG	0.45	0.413924	0.295833
58	GAHAGEYGAEALE	0.48	0.310154	0.3875
729	PPFQNQQRPPR	0.41	0.308777	0.351667
889	HFDLSHGSAQ	0.43	0.129935	0.35
158	SFLPWIR	0.45	0.615465	0.481667
906	HLTPEEKSAVTAL	0.66	0.189182	0.391667
956	TNAVAHVDDMPNA	0.3	0.087772	0.280833
526	FQNQQRPPR	0.71	0.129324	0.360833
622	WGKVGAHAGEYGAEALER	0.95	0.612856	0.393333
398	LTNAVAH	0.4	0.609996	0.600833
759	LSHGSAQVKGHGK	0.81	0.609153	0.623333
821	LGAFSDGLAHLDNLKGTFA	0.8	0.607428	0.5175
351	MHGGVPGGK	0.71	0.605361	0.613333
996	SDGLAHLDNLKGT	0.11	0.481054	0.49
980	SEKAKPALEDLR	0.53	0.267002	0.366667
605	HVDDMPNAL	0.51	0.149917	0.326667
1024	IGPDGHKEV	0.46	0.479578	0.413333
800	ALTNAVAH	0.37	0.595378	0.5875
708	KREEAPSLRPAPPPISGGGY	0.56	0.595141	0.339167
529	REYHTEKL	0.61	0.594507	0.329167
357	VNVDEVGGEALGRLL	0.59	0.297199	0.315833
1017	LWGKVNVDEV	0.79	0.591813	0.49
783	SDLSRELEEI	0.21	0.591292	0.330833
544	AGVANALAH	0.5	0.590017	0.620833
887	FPHFDLSHGSA	0.69	0.471016	0.433333
1022	ELLAKPGQFI	0.11	0.585583	0.403333
312	LEDMVEK	0.39	0.583254	0.3475
504	DPERLGR	0.31	0.194347	0.310833
950	SSLLEKGLDGA	0.49	0.581858	0.553333
192	HLTPEEKSAV	0.56	0.193832	0.3725
787	KGMHGGVPGGKQF	0.8	0.581291	0.519167
210	YSTTAVVTNPKE	0.58	0.290254	0.34
543	SAVTALWGKVNV	0.43	0.578731	0.680833
693	HHLLASDEEIQDV	0.42	0.330495	0.270833
853	KREEAPSLR	0.54	0.576988	0.3275
774	FDLSHGS	0.44	0.575427	0.518333
963	NVDEVGGEALGR	0.26	0.190944	0.256667
585	ALTNAVAHVDDMPNA	0.83	0.073638	0.291667
25	PEPAKSAPAPKKGSK	0.5	0.568421	0.640833
3	LSALSDLH	0.6	0.567569	0.570833
484	SSVPGVR	0.64	0.27995	0.455833
418	RPPGFSPF	0.79	0.159618	0.428333
961	AAWGKVGAHAGEYGAEALE	0.83	0.557975	0.480833
188	APGAPGSQGAPGL	0.44	0.555486	0.448333
834	SAKPAPPKPEPKPK	0.57	0.221959	0.618333
510	YDPSLKPLSV	0.4	0.554279	0.431667
619	ILLTEQALAKAGK	0.67	0.551323	0.550833
187	ILLTEQALAK	0.47	0.549548	0.468333
962	FDLSHGSAQVKGHGK	0.78	0.545116	0.5325
894	RLEALKENGGA	0.86	0.544747	0.426667
534	LLLPGELAK	0.41	0.543041	0.649167
381	LTEQALAKAGK	0.57	0.54294	0.4875
873	SLPRFPSVSL	0.58	0.541258	0.475833
186	HELDEAEER	0.5	0.270621	0.3075
248	LLTEQALAK	0.43	0.541165	0.459167
30	LGAFSDGLAHL	0.68	0.540578	0.609167
812	HVDDMPN	0.37	0.540239	0.3625
822	QLSLPRFPSV	0.13	0.165949	0.348333
642	TEQALAKAGK	0.34	0.536319	0.4425
775	HDTSLKPISV	0.72	0.427161	0.470833
127	SDGLAHL	0.39	0.53161	0.528333
926	LRVDPVNF	0.47	0.264115	0.345
904	SLVSKGTLVQTK	0.62	0.527088	0.53
105	VDPVNFKLLSH	0.41	0.525795	0.5175
725	QGLLPVLESFK	0.15	0.523842	0.4975
241	FQNALLVR	0.83	0.261834	0.38
952	KLVAASQAALGL	0.89	0.522188	0.610833
967	DGLAHLDNLKGT	0.07	0.521946	0.485
148	QGLLPVLESFKVS	0.2	0.521173	0.5275
126	SILLTEQA	0.49	0.520403	0.403333
245	SILLTEQAL	0.53	0.52025	0.438333
539	VDPVNFKLL	0.43	0.519255	0.509167
978	HWTSESSV	0.39	0.516538	0.526667
54	HQGVMVGMGQK	0.63	0.515402	0.469167
600	SDGVIKVF	0.3	0.515346	0.600833
295	DLQNFLK	0.25	0.515095	0.388333
880	ALVSTLVPLG	0.74	0.514191	0.646667
905	QLFHPEQLI	0.41	0.51271	0.4275
201	SILLTEQALAK	0.31	0.512433	0.4625
227	SLAELGGHLDQQVEEFR	0.38	0.409496	0.233333
507	HELEEAEER	0.48	0.340699	0.380833
971	AHAGEYGAEALERM	0.31	0.156756	0.283333
598	SILLTEQALA	0.55	0.509162	0.4375
452	SILLTEQALAKA	0.4	0.508024	0.4625
455	QIFHPEQLI	0.4	0.507238	0.455
808	GMHGGVPGGKQ	0.55	0.505851	0.46
836	PEPAKSAPAPKKGS	0.5	0.503609	0.6275
567	SILLTEQALAKAG	0.61	0.50353	0.455
784	LSGIGTLDGFR	0.43	0.251097	0.330833
281	EGSALGKQLNL	0.37	0.501868	0.491667
112	DISIPEYKELL	0.13	0.499934	0.358333
113	VDEVGGEALGRLLV	0.64	0.332302	0.361667
953	GGEALGRLLVV	0.32	0.497412	0.554167
616	VGGEALGRLLV	0.66	0.497412	0.554167
797	SLQEASSFF	0.33	0.497329	0.443333
363	DLSHGSAQVKGH	0.29	0.22094	0.4
540	IGPDGHKEVT	0.64	0.248332	0.361667
871	GSEFAQKL	0.07	0.495902	0.425
173	EEHPVLL	0.35	0.4953	0.480833
374	SDGLAHLDNLKG	0.24	0.494716	0.569167
292	QGLLPVLESFKV	0.12	0.494563	0.534167
360	VGAHAGEYGAE	0.64	0.494345	0.376667
444	GGEALGRLL	0.37	0.493556	0.520833
914	VHLTPEEKSAVTALWGKV	0.66	0.394522	0.500833
310	TVIGPDGH	0.65	0.393589	0.425833
272	LLTEAPLNPKA	0.58	0.491436	0.511667
62	MHGGVPGGKQFIENGSEFAQKLL	0.2	0.490445	0.385
191	SILLTEQALAKAGKGM	0.56	0.490411	0.465
485	VGAHAGEYGAEA	0.72	0.489358	0.401667
451	SAVTALWGKVNVDEVGGEALG	0.9	0.48812	0.425
973	LTNAVAHVDDMPNA	0.57	0.067236	0.278333
325	VLSPADKTNVKAAWGK	0.72	0.483097	0.525
419	DNLKGTFA	0.27	0.482506	0.445
406	PAPPPISGGGY	0.16	0.48082	0.485
496	ELGGHLDQQVEEF	0.32	0.47581	0.285833
59	EYGAEALER	0.53	0.475702	0.2975
612	HQGVMVGMGQ	0.66	0.475589	0.436667
738	ALSALSDLHAH	0.64	0.47501	0.523333
287	NWDDMEKI	0.46	0.236939	0.383333
353	FDPEGKGVLK	0.75	0.378671	0.4925
497	ESSSHHPGIAEFPS	0.57	0.471871	0.416667
13	QNQQRPPR	0.57	0.188629	0.388333
913	REEAPSLR	0.54	0.235601	0.294167
825	VFLENVIR	0.65	0.235346	0.4725
794	RLLLPGELA	0.69	0.470414	0.4525
430	FKDLGEENFK	0.82	0.235053	0.489167
249	GGEALGRL	0.35	0.468891	0.465
438	LSALSDLHA	0.58	0.467722	0.564167
910	GNTEGLQKSLAELGGHLDQQVEEFRR	0.66	0.465834	0.29
143	PPPFQNQQRPPR	0.55	0.465745	0.3575
895	VFDPEGKGVLK	0.65	0.46361	0.53
672	NSDISIPEYKELL	0.04	0.457394	0.300833
796	GEGPDVDVNLPK	0.11	0.20079	0.335833
927	DDYHFTSIK	0.54	0.359114	0.363333
1004	SHALQLNNR	0.44	0.162696	0.323333
872	VHASLDKFLASV	0.8	0.357397	0.603333
366	KRPEEEEPKVEPK	0.38	0.446255	0.458333
1007	LSLPRFPSV	0.68	0.297211	0.465833
2	LQTPPRREEEPR	0.41	0.354902	0.3825
42	ASVSTVLTSKY	0.2	0.441946	0.5675
734	SGPPVSELI	0.53	0.441034	0.496667
807	VLSPADKTNVKAA	0.71	0.438005	0.4675
432	QLSLPRFPS	0.2	0.250204	0.329167
347	WDNLEKET	0.53	0.437759	0.366667
711	FPSVSLQEASSFF	0.78	0.350041	0.39
533	SDISIPEYK	0.42	0.436885	0.369167
976	ALGQNPTNAEVLK	0.44	0.435635	0.283333
494	SDISIPEYKE	0.25	0.433859	0.341667
803	TQVNTQAEQLR	0.24	0.433852	0.264167
636	DEVGGEALGR	0.27	0.216831	0.2425
665	LLVVYPWTQR	0.49	0.432909	0.34
136	HAGEYGAEALERM	0.58	0.192381	0.27
867	VLGAFSDGLAHLDNL	0.85	0.345622	0.525833
832	HTEKLVTSKGDKEL	0.69	0.430822	0.4475
345	SSVPGVRLL	0.71	0.429637	0.525
772	VAPEEHPTLLTEAPLNPK	0.75	0.214578	0.39
923	VPDLVPGNF	0.44	0.42705	0.400833
634	RENTQQHITA	0.43	0.242435	0.288333
342	SALEEYTKKLNTQ	0.25	0.282164	0.265
282	SLPRFPSVS	0.6	0.338383	0.43
719	NETSQHHDDLE	0.11	0.422957	0.245833
367	SLPRFPS	0.44	0.241631	0.4375
638	YFPHFDL	0.48	0.421904	0.425
686	VFPSIVGRPR	0.57	0.153371	0.475
929	LNSPLSLPFVPGR	0.52	0.420849	0.4625
752	FESFGDLSTPDAV	0.65	0.093365	0.245
67	SLDKFLASVSTVL	0.44	0.420072	0.570833
101	TNVKAAWGKVGAHAGEYGAEALER	0.75	0.418888	0.443333
1	YDPSLKPL	0.41	0.418393	0.4175
902	GLAHLDNL	0.59	0.417987	0.553333
979	LHVDPENF	0.32	0.416557	0.349167
945	VGFYESDVMGR	0.52	0.41448	0.240833
964	AHLPAEFTPAVHA	0.42	0.3303	0.465
238	LSALEEYTK	0.48	0.410684	0.3725
1031	GEYGAEALERMFL	0.4	0.269225	0.270833
560	PFQNQQRPPR	0.56	0.179296	0.36
617	LAVNMVPFPR	0.68	0.403113	0.370833
995	VHLTPEEKSAVTALWGK	0.77	0.398324	0.500833
324	EDENFILK	0.34	0.397433	0.396667
824	TLDPERLGR	0.33	0.083394	0.25
900	LLLPTPEEKKPPPK	0.52	0.395985	0.5475
239	EAPSLRPAPPPISGGG	0.25	0.395778	0.3325
847	VQHELDEAEER	0.55	0.197615	0.203333
413	VHLTPEEKSAVTA	0.85	0.075159	0.3925
699	SIVGRPR	0.64	0.315109	0.4875
111	LPPPPLYRPR	0.77	0.393484	0.495
849	ATEHLSTLSEK	0.36	0.142692	0.455
640	TLAAHLPAEFTPAV	0.46	0.392246	0.484167
646	STFKEKESQDK	0.51	0.156827	0.350833
1035	PHFDLSHGSAQVK	0.44	0.313616	0.310833
786	TVIGPDGHKEVT	0.49	0.142146	0.353333
304	ELERPGGNEIT	0.19	0.195261	0.2575
141	SSFLPWIRT	0.55	0.38825	0.448333
372	STELLIR	0.56	0.386152	0.4125
55	PPPISGGGYR	0.55	0.384908	0.403333
41	SGNQDDGPQQRPPKPGGHHR	0.48	0.307668	0.338333
373	VDEVGGEALGRLL	0.54	0.383373	0.3425
707	TYFPHFDL	0.44	0.382148	0.333333
250	DAVGGEALGRLLV	0.44	0.380114	0.411667
757	SDGLAHLDNLKGTFAT	0.24	0.378785	0.466667
820	VHASLDKF	0.52	0.377367	0.5575
147	VHLTPEEKTAVNALWGKVNV	0.68	0.377321	0.4275
565	LQHELEEAEER	0.49	0.373387	0.301667
267	ALAAAGYDVEKNNS	0.6	0.372628	0.323333
119	GEYGAEALERMF	0.49	0.371451	0.2575
782	PEPAKSAPAPK	0.37	0.245919	0.581667
407	TLLIKTVETR	0.5	0.367234	0.463333
352	TYFPHFDLS	0.37	0.366877	0.323333
1002	EGPEVDVNLPK	0.32	0.365667	0.310833
296	EVDVNLPK	0.12	0.364431	0.360833
736	VLGAFSDGLAHLD	0.83	0.364045	0.5525
283	MVLSPADKTNVK	0.33	0.363996	0.401667
737	RVDPVNF	0.66	0.181715	0.330833
946	KREEAPSL	0.51	0.363424	0.3025
541	SPADKTNVKA	0.25	0.362844	0.431667
557	SYELPDGQVI	0.49	0.362692	0.235
343	LTGMAFR	0.4	0.362625	0.44
273	GAHAGEYGAEA	0.47	0.360154	0.413333
857	DDSKEYFSKHN	0.41	0.359174	0.425
200	SLPRFPSVSLQE	0.51	0.355527	0.306667
125	GSESGIFTNTKESSSHHPGIAEFPSRG	0.68	0.177688	0.3925
852	HGGVPGGKQF	0.78	0.354964	0.5
754	LSLPRFPSVSLQEA	0.71	0.236157	0.3
839	TLAAHLPAE	0.56	0.353248	0.4575
217	DSLLENDRQQT	0.16	0.352233	0.199167
701	AVFPSIVGRPR	0.64	0.127901	0.405833
390	GEGPEVDVNLPK	0.11	0.351355	0.325
556	SHGSAQVK	0.33	0.280383	0.48
670	GKVNVDEV	0.65	0.35041	0.4325
75	AEGPEVDVNLPK	0.13	0.17468	0.285
36	VHLTPEEKSAVT	0.8	0.077363	0.39
40	EDYLEGFR	0.46	0.346929	0.274167
422	QLSLPRFPSVSLQEA	0.3	0.230785	0.2975
972	KPVPDLVPGN	0.79	0.345713	0.43
131	GPPVSELI	0.5	0.345405	0.5
189	FPSIVGRPRHQGV	0.95	0.275765	0.406667
656	SSHHPGIAEFPSRG	0.59	0.172034	0.373333
629	HVDPENF	0.37	0.34385	0.339167
132	ALGQNPTNAEVLKVLGNPKSDEL	0.65	0.343496	0.275833
371	DLSHGSAQVKGHG	0.4	0.228225	0.42
220	NSDISIPEYK	0.36	0.341574	0.321667
92	SEQLAQFR	0.23	0.341407	0.351667
685	GDVDVSLPK	0.39	0.341308	0.455833
792	LGAFSDGLAHLDNL	0.83	0.340626	0.518333
505	VADALTNAVAH	0.51	0.339539	0.4075
170	STGGKAPRKQLA	0.37	0.33941	0.450833
639	IQHELEEAEER	0.53	0.337526	0.2825
229	ESFGDLSTPDAV	0.43	0.096297	0.215833
695	FKAPLEAV	0.7	0.336698	0.508333
745	KESYSVYVYK	0.77	0.336052	0.605833
925	DHLGEDKLRD	0.49	0.334143	0.385833
271	TVIGPDGHKEV	0.47	0.332819	0.369167
618	QLSLPRFPSVS	0.16	0.332678	0.37
155	SLPRFPSVSLQ	0.49	0.332678	0.37
986	VRELENELEAEQ	0.85	0.331806	0.265833
561	TLAAHLPAEFTPA	0.48	0.331228	0.479167
785	VSTVLTSKY	0.65	0.330314	0.591667
684	AAHLPAEFTPAVH	0.45	0.3303	0.465
326	SEAGKKGPGRPTGS	0.51	0.329709	0.478333
939	SLPRFPSV	0.45	0.146493	0.413333
521	KASGPPVSELI	0.5	0.326811	0.54
251	SAPATGGVKKPHR	0.38	0.325616	0.586667
1020	LPLQDVYK	0.48	0.32521	0.2975
833	ENGSEFAQKL	0.29	0.161966	0.325
688	KVADALTNAVAHVDDMPNA	0.94	0.086353	0.319167
478	FESFGDLSTPDA	0.5	0.099521	0.2475
81	DLGTLSGIGTLDGFR	0.51	0.143707	0.3275
542	LGAFSDGLAH	0.74	0.323167	0.538333
705	SLVSKGTLVQT	0.41	0.322344	0.4925
384	QHELDEAEER	0.32	0.321171	0.233333
674	THTVPIYEGY	0.45	0.320011	0.3875
615	DLSHGSAQV	0.3	0.116254	0.3425
385	FPHFDLSHGSAQ	0.65	0.141186	0.305
279	HASLDKF	0.34	0.31536	0.56
157	HAGEYGAEA	0.39	0.31219	0.39
850	DGFIDKNDLR	0.58	0.248253	0.385833
851	HHPGIAEFPS	0.54	0.309107	0.448333
994	AAHLPAEFTPAVHASLDKF	0.52	0.206057	0.429167
818	REQLGPVTQEF	0.6	0.308225	0.1975
329	IENGSEFAQKL	0.49	0.205292	0.326667
706	DALTNAVAHV	0.2	0.306841	0.395
156	VGAHAGEYGAEALERMFL	0.89	0.151809	0.2925
263	AAHLPAEFTPAV	0.51	0.301519	0.4525
826	LAPLAEDVRGNLR	0.55	0.150634	0.239167
840	TYETTLEK	0.45	0.299575	0.39
443	GDFLAEGGGVR	0.54	0.074887	0.2725
124	YLPAVDEKL	0.44	0.298071	0.320833
903	GPPPPPGKPQ	0.3	0.296399	0.44
922	STGGKAPRKQL	0.26	0.295282	0.4275
0	FDLSHGSAQVKGHG	0.85	0.294879	0.4225
628	TAVVTNPKE	0.45	0.292716	0.461667
746	IDGRPGPIGP	0.59	0.292656	0.381667
37	RPPGDSGNQDDGPQQRPPKPGGHHR	0.48	0.292463	0.395
489	PARHPQEQP	0.31	0.14595	0.285
773	LPRFPSV	0.53	0.11675	0.409167
933	TDQVLSVLKGEE	0.29	0.291394	0.249167
653	PPPEPERPKEVEF	0.4	0.291007	0.344167
502	PQEQPLW	0.27	0.290473	0.338333
993	SLEDKTERELLESYIDGR	0.69	0.288406	0.244167
806	GGVPGGKQF	0.54	0.288128	0.489167
704	DAVTYTEHAK	0.21	0.09574	0.295
520	DGPQQRPPKPGGHH	0.35	0.285972	0.29
4	GFAGDDAPR	0.67	0.114027	0.279167
417	TDYGKDLMEK	0.46	0.228018	0.3125
5	ALAAAGYDVEKNNSRIKL	0.55	0.2839	0.333333
977	AHLPAEFTPAVH	0.45	0.283148	0.431667
135	FKDLGEENF	0.85	0.281731	0.439167
359	EGDFLAEGGGVR	0.55	0.070148	0.216667
177	DLATVYVDVLK	0.2	0.278356	0.385
481	LTEAPLNPKANRE	0.45	0.277077	0.289167
396	DEKVLDSGF	0.54	0.275749	0.428333
209	TKYETDAIQR	0.6	0.156836	0.166667
291	HVEIDPEIQKV	0.58	0.272404	0.2825
142	VRELEGEVESEQ	0.7	0.269857	0.313333
842	TEAPLNPKANREK	0.14	0.17963	0.3375
376	SEHPGLSIGDTA	0.63	0.268502	0.305833
212	LEDMVEKT	0.31	0.211935	0.28
1001	LSHGSAQV	0.51	0.262887	0.470833
256	TETQEKNPLP	0.26	0.261154	0.284167
196	SGPPVSELITK	0.32	0.257886	0.5225
211	SYFEKSKEQLTPLI	0.61	0.256974	0.306667
43	TLDPERLG	0.34	0.100657	0.2275
162	HPQEQPLW	0.23	0.251394	0.356667
517	APEEHPV	0.22	0.249627	0.381667
377	AHAGEYGAEALE	0.43	0.249369	0.385
169	AHLPAEFTPAV	0.46	0.248828	0.420833
718	VLGAFSDGLAHLDN	0.87	0.248324	0.485833
275	EDFVEGLR	0.38	0.247684	0.2875
344	LTNAVAHVDDMPN	0.57	0.075821	0.268333
837	QELNPLKSIVE	0.08	0.24612	0.330833
270	DGFIDKNDLRDTFAALGR	0.62	0.244234	0.348333
614	ERMFLSFPTTK	0.72	0.242759	0.325
1009	AVFPSIVGR	0.47	0.242487	0.404167
888	DSGRDYV	0.24	0.240936	0.289167
379	PPKPEPKPK	0.52	0.240584	0.605
838	EVPKKPVPEK	0.38	0.240146	0.5025
328	ESSSHHPGIAEFPSRG	0.36	0.136845	0.326667
676	VTSKGDKELR	0.66	0.190709	0.359167
626	RLDLAGRDLT	0.39	0.238098	0.3625
348	SFLSALEEYTK	0.59	0.237712	0.379167
269	VDEVGGEALGRL	0.32	0.237525	0.301667
519	FPSVSLQEASSF	0.63	0.237028	0.373333
703	GPRGDQGPVGR	0.15	0.235586	0.309167
437	LLPRPPGDSGNQDDGPQQRPPKPGGHHR	0.66	0.235271	0.395833
80	WGKVNVDEVGGEALGR	0.84	0.23494	0.354167
854	SVQLTEKR	0.33	0.234436	0.34
633	REYHTEKLVT	0.59	0.233221	0.3
335	KVQHELDEAEER	0.83	0.23316	0.2125
175	ARGSDGSVGPVGPAGPIG	0.67	0.23294	0.331667
453	SAGHWTSESSV	0.47	0.231343	0.484167
698	HPPPPPF	0.37	0.231258	0.550833
491	NVDEVGGEALGRL	0.32	0.230715	0.268333
86	HPPPPPFQN	0.35	0.230032	0.336667
152	GAFSDGLAHLDNL	0.54	0.229798	0.494167
123	VNVDEVGGEALGRL	0.46	0.226007	0.278333
21	SSSHHPGIAEFPSRG	0.51	0.225305	0.384167
487	GSAGHWTSESSV	0.37	0.224509	0.505
380	FPSIVGRPR	0.76	0.12518	0.429167
620	STGGKAPRKQLAT	0.37	0.217722	0.436667
937	SYFVELGTQPATQ	0.5	0.217496	0.243333
159	KLKGTEDEVEK	0.61	0.217365	0.42
815	PAPAPPPEPERPK	0.38	0.173321	0.358333
402	AAHLPAEFTPA	0.35	0.214085	0.425833
327	FDLSHGSAQ	0.5	0.10698	0.33
284	PEEKSAV	0.26	0.213112	0.385
60	SFTPNQETQAQR	0.69	0.212689	0.194167
1003	SKQEYDESGPSIV	0.69	0.211191	0.196667
500	VDVSKPDLTAAL	0.59	0.210796	0.368333
469	QLGLPGPPDVPDHAAYHPFR	0.49	0.046834	0.205833
671	PYQYPALTPEQKKELSDIAHR	0.71	0.209672	0.23
960	SPADKTNV	0.24	0.208048	0.334167
683	RYTKKVPQVSTPTLVEV	0.76	0.20705	0.330833
876	LLPRPPGDSGNQDD	0.71	0.206357	0.166667
323	SHHPGIAEFPSRG	0.64	0.103056	0.354167
94	VHLTPEEKTAV	0.72	0.11767	0.4025
756	AAPPGHQLH	0.42	0.204824	0.379167
586	RDRPARHPQEQPLW	0.35	0.10196	0.31
216	FFESFGDLSTPDA	0.45	0.081515	0.284167
368	VLSPADKT	0.46	0.203408	0.393333
19	DGLAHLDN	0.33	0.203313	0.435
700	DTVQIHDITGK	0.2	0.202987	0.320833
587	KYETDAIQR	0.76	0.202649	0.1675
870	HSTIFENLANK	0.61	0.201594	0.468333
823	FAGDDAPR	0.57	0.080564	0.264167
91	ELDPEIQKV	0.23	0.201194	0.255
38	DGRGALQNIIPASTGAA	0.74	0.200385	0.209167
268	SYNPATAKEII	0.5	0.199532	0.393333
412	HLTPEEKSA	0.57	0.199308	0.366667
315	RDRPARHPQEQP	0.43	0.112493	0.305833
174	APPAKVPEVPK	0.07	0.078533	0.5625
809	SHSLTTNIMEILR	0.56	0.049063	0.335833
940	FLSALEEYTK	0.71	0.19569	0.363333
935	KVNVDEVGGEALGR	0.89	0.130401	0.291667
669	EFTPAVHA	0.39	0.195587	0.406667
947	AHLPAEFTPAVHASLDKF	0.55	0.194376	0.396667
482	LLPRPPGD	0.52	0.193841	0.338333
403	DSGNQDDGPQQRPPKPGGHHR	0.36	0.193681	0.328333
610	SDGLAHLDN	0.3	0.192818	0.425
650	DALTNAVAHVDDMPNA	0.24	0.04059	0.273333
793	TYFPHFDLSHGSAQ	0.5	0.096354	0.210833
222	FSDGLAHLDN	0.58	0.192498	0.42
1021	TLSGIGTLDGFR	0.37	0.096068	0.301667
623	SYELPDGQVITIGNER	0.72	0.192022	0.126667
624	FPSVSLQEASS	0.69	0.19155	0.325833
225	QLSLPRFP	0.12	0.153185	0.323333
79	TNWDDMEKI	0.44	0.189368	0.33
149	SYELPDGQVITIGNERF	0.73	0.188966	0.119167
85	GRPQGPPQQGGHQQ	0.72	0.188804	0.414167
896	PDPAKSAPAPK	0.35	0.188412	0.549167
518	HASLDKFLASVSTVLTSKYR	0.51	0.188341	0.425
262	FPSVSLQEAS	0.72	0.186453	0.318333
749	DRPARHPQEQP	0.51	0.093016	0.245833
144	LLPRPPGDSGNQD	0.72	0.183423	0.169167
221	REYHTEKLVTS	0.66	0.080983	0.269167
171	PARHPQEQPL	0.34	0.145234	0.269167
226	SVSTVLTSKYR	0.65	0.103563	0.494167
206	KENKNEKVIEH	0.33	0.180584	0.486667
477	APPPEPERPK	0.3	0.18007	0.345833
899	DSYVGDEAQSKR	0.26	0.177474	0.1675
237	DGIIDKEDLR	0.36	0.078652	0.42
535	KPVPEEKKPVPVPK	0.68	0.17646	0.513333
798	RPARHPQEQP	0.51	0.175766	0.331667
33	ATEHLSTLSEKAKPALEDL	0.49	0.175514	0.418333
473	DLPFVVPR	0.21	0.175384	0.353333
358	DETYVPKE	0.34	0.175246	0.248333
274	LDSGFREIEN	0.56	0.174664	0.261667
531	DRPARHPQEQPL	0.38	0.087211	0.226667
93	HLTPEEKTAV	0.56	0.174075	0.381667
647	VFDPEGK	0.18	0.172988	0.3425
107	DMPNALSALSDLHAHKL	0.64	0.17248	0.384167
311	PARHPQEQPLW	0.27	0.114769	0.29
694	HVDDMPNA	0.38	0.17187	0.330833
266	GQKDSYVGDEAQS	0.61	0.171819	0.229167
883	PSIVGRPR	0.61	0.114056	0.46
378	GAVHDVKDVLDSV	0.7	0.170896	0.5175
957	ALGTNPTNAEVR	0.47	0.170305	0.26
828	VRELEGEVESEQK	0.8	0.170304	0.326667
332	LGHPDTLNQGEF	0.59	0.170126	0.201667
415	AVMDDFAAFVEK	0.61	0.030893	0.381667
744	KVEAPPPKVPK	0.81	0.169312	0.580833
82	SLPRFPSVSLQEA	0.49	0.132452	0.248333
246	REEAPSL	0.48	0.165295	0.27
215	TLDPERLGREGVQ	0.3	0.163234	0.185833
966	AHVDDMPNALSALSDLHAH	0.71	0.015911	0.3475
404	GPDVLTATVSGK	0.13	0.162963	0.446667
536	AVFPSIVGRPRHQGV	0.73	0.162749	0.365
154	HIANVER	0.48	0.160869	0.424167
625	ADTRDQADGSR	0.45	0.160667	0.228333
651	AVDHPPLP	0.23	0.156761	0.3775
297	FPSVSLQEA	0.68	0.156133	0.31
954	HLTPEEKSAVT	0.53	0.124866	0.370833
440	IDGAAGQQLPH	0.48	0.155976	0.284167
180	GLQFPVGR	0.15	0.155907	0.336667
17	DSTLIMQLLR	0.24	0.155405	0.220833
680	SRIDQAQKHS	0.86	0.153522	0.3175
181	VFDEFKPLVEEPQNLIK	0.81	0.153232	0.330833
435	RDRPARHPQEQPL	0.38	0.101214	0.288333
44	DDMPNALSALSDLHAH	0.46	0.031649	0.310833
751	NPGSSGTGGTATWK	0.27	0.148121	0.590833
829	PRFPSVSLQEASS	0.55	0.148075	0.25
129	AEFAEVSK	0.41	0.073576	0.4625
819	ERPVEVGDWR	0.87	0.146052	0.264167
236	YDITTLR	0.39	0.146044	0.309167
747	ESSSHHPGIAEFPSR	0.44	0.145117	0.320833
205	AHVDDMPNAL	0.58	0.096735	0.33
176	GTGSETESPRNPS	0.37	0.072496	0.279167
920	KVPQVSTPTLVEVSR	0.72	0.094587	0.331667
893	LLPRPPGDSGN	0.78	0.14134	0.286667
879	ADIDVSGPK	0.25	0.112712	0.378333
414	SGGGGGGGFGRV	0.35	0.140689	0.479167
449	DIKTSETKHDT	0.22	0.14032	0.438333
835	DSGRDYVSQF	0.27	0.137004	0.201667
760	HVDDMPNALSALSDLHAH	0.6	0.019465	0.348333
1000	EIDPEIQKV	0.2	0.136034	0.263333
682	KVPVPPPKKPEVPPTKVPEVPK	0.77	0.136015	0.516667
681	IENGSEFAQK	0.45	0.077477	0.321667
874	TVLTSKYR	0.51	0.134321	0.445833
182	FDLSHGSAQV	0.51	0.134049	0.3375
660	LPPVKVPEVPKEVVPEK	0.91	0.132983	0.531667
242	AGLQFPVGR	0.33	0.131719	0.3075
635	VADALTNAVAHVDDMPNA	0.66	0.052251	0.3
742	LPEIAIPEFIIPT	0.51	0.128745	0.4
168	PRFPSVSLQE	0.64	0.127097	0.280833
420	DDAKINF	0.2	0.127024	0.473333
1005	GKVVNPTQ	0.48	0.125881	0.433333
26	DVLKDSGRDYV	0.17	0.100445	0.331667
45	RLDIAGRDIT	0.61	0.125405	0.341667
909	TLSQVGDVLR	0.3	0.124886	0.245833
223	GSEMVVAGKLQDR	0.46	0.119743	0.201667
649	IEEALGDKAIFAGRKF	0.66	0.119205	0.5
882	SFLSALEEYT	0.54	0.119133	0.334167
106	ARHPQEQPLW	0.29	0.119067	0.275
476	FGDLSTPDAV	0.54	0.118789	0.28
537	ENGSEFAQK	0.28	0.118011	0.321667
475	GEGDFLAEGGGVR	0.37	0.052402	0.213333
243	LPRFPSVSLQEA	0.69	0.094109	0.2375
164	HVDDMPNALS	0.43	0.11681	0.3175
448	REYHTEKLVTSKGDKEL	0.85	0.035933	0.304167
436	NEIEDLMVDVER	0.17	0.035872	0.239167
692	PRFPSVSLQEA	0.55	0.065788	0.220833
655	VHASLDKFLASVSTVLTSKYR	0.73	0.113734	0.435833
89	KGADPEETILNAF	0.46	0.113558	0.235
178	DVGSYQEKVDV	0.13	0.11298	0.276667
110	YPWTQRF	0.64	0.075236	0.294167
884	RDRPARHPQE	0.48	0.074891	0.283333
447	DVGSYQEKVDVV	0.16	0.111872	0.273333
386	TGKEKVTSGSTTTT	0.66	0.074381	0.6275
165	KELDINTDGAV	0.61	0.110561	0.300833
464	AVAHVDDMPNA	0.56	0.088057	0.343333
1015	LTNAVAHVDDMPNALSALSDLHAHKL	0.68	0.031388	0.355833
411	SGIGTLDGFR	0.49	0.108715	0.301667
431	SVDSGSSEEQGGSSRA	0.47	0.108094	0.231667
637	DFLAEGGGVR	0.6	0.107808	0.276667
932	SSSYSKQFT	0.36	0.1078	0.420833
632	SGAQASSTPLSPTR	0.21	0.106363	0.3275
875	EIAQDFK	0.25	0.105828	0.290833
968	DTFAALGR	0.42	0.105449	0.306667
677	VAHVDDMPNA	0.69	0.105371	0.330833
166	TTNIMEILR	0.32	0.105318	0.330833
991	TLIEKTNEER	0.45	0.105006	0.339167
244	AIQDPRLFAEEK	0.59	0.046631	0.138333
965	IDQTVEELR	0.41	0.104414	0.1725
689	MNFRPGVLSSRQLGLPGPPDVPDHAAYHPF	0.1	0.046151	0.25
190	KPPPPKVPEEPK	0.56	0.103784	0.499167
503	VPVPPPKKPEVPPTKVPEVPK	0.77	0.102676	0.511667
232	DRPARHPQEQPLW	0.31	0.0819	0.2425
434	DLAGRDLTDYLM	0.17	0.068047	0.218333
602	HPGIAEFPSRG	0.57	0.050842	0.325
207	VHLTPEEKSAVTALWGKVNVDEVGGEALGR	0.86	0.081237	0.394167
130	FIENGSEFAQK	0.65	0.058002	0.3525
133	EDTEKERPV	0.36	0.080863	0.204167
78	QGGVLPNIQAV	0.58	0.099922	0.408333
160	KEEEVPPPPKVPALPK	0.78	0.079819	0.475833
466	PLAEDVRGNLR	0.24	0.098901	0.21
416	SFGDLSTPDAV	0.38	0.098035	0.271667
97	DNIQGITKPAIR	0.04	0.078411	0.2275
958	DSGFREIEN	0.22	0.097826	0.26
654	KVDIDAPDVDVHGPDWHL	0.79	0.078219	0.423333
570	IGKPAPDF	0.56	0.097768	0.418333
1033	VSFLSALEEYTK	0.52	0.097208	0.3575
959	AGFAGDDAPR	0.46	0.097107	0.2825
679	PRFPSVSLQEAS	0.46	0.096209	0.236667
285	KVPQVSTPTLVEVS	0.78	0.093472	0.39
128	VLDSGFREIENK	0.66	0.073944	0.28
278	KPELPPVKVPEVPKEVVPEK	0.73	0.091551	0.539167
862	KELDINTDGAVNF	0.57	0.090984	0.271667
969	RFPSVSLQEA	0.66	0.090494	0.228333
68	QDPRLFAEEK	0.1	0.089926	0.145
20	TVTAMDVVYALKR	0.35	0.044829	0.239167
1030	DVDIRKDLY	0.25	0.088045	0.3775
336	DDMPNALSALSDLHAHKL	0.47	0.08787	0.3625
577	KPELPPVKVPEVPKEVVPE	0.73	0.087424	0.523333
603	HPPPPPFQNQQ	0.61	0.087296	0.345833
813	EFTPAVHASLDKF	0.48	0.069434	0.321667
199	AEPAVPQAPQKTQEPPVD	0.07	0.069399	0.206667
197	DSHSLTTNIMEILR	0.49	0.021677	0.226667
22	VYPWTQRF	0.42	0.086183	0.270833
307	ERMFLSFPTT	0.72	0.068085	0.263333
739	IAEFPSRG	0.48	0.084139	0.299167
999	ITLSQVGDVLR	0.33	0.083848	0.254167
1010	PNNPDWGTFEEV	0.44	0.083463	0.225
219	VDVLKDSGRDYV	0.51	0.083438	0.334167
146	PFGNTHNKF	0.45	0.083435	0.515
571	VLDSGFREIEN	0.55	0.083008	0.248333
805	QVHPDTGISSK	0.16	0.082057	0.301667
450	SLTTNIMEILR	0.3	0.036449	0.295
648	VNDIFERI	0.61	0.081888	0.3475
771	EQDTSAHLER	0.17	0.06495	0.171667
218	LGTNPTNAEVR	0.39	0.080842	0.258333
855	NDIFERI	0.34	0.079769	0.349167
50	EIIDLVLDR	0.36	0.079178	0.3825
890	DGEVVSEATQQQHEV	0.11	0.079098	0.195
627	VGAHAGEYGAEALERMFLSFPTTK	0.95	0.013172	0.258333
897	AVPEAPTPVPK	0.53	0.077398	0.461667
64	QDGSVDFGR	0.1	0.076132	0.2575
527	LTNAVAHVDDMPNALSALSDLHAH	0.64	0.008603	0.320833
233	DFDDIHR	0.41	0.074742	0.373333
247	FVNDIFERI	0.78	0.074716	0.360833
998	ALTNAVAHVDDMPNALSALSDLHAH	0.66	0.01018	0.3275
538	HRLQNEIEDLMVDVER	0.72	0.032631	0.241667
831	YGTGSETESPRNPS	0.49	0.073394	0.258333
57	LMVDNWRPAQP	0.68	0.058355	0.17
77	LVSNWRPPQP	0.81	0.071902	0.318333
801	NEATGGKYVPR	0.01	0.071853	0.266667
490	SSGVPPEVFTRV	0.37	0.070957	0.325
98	GIAEFPSRG	0.72	0.069201	0.328333
48	SESGSFRPDSPGSGNA	0.25	0.068983	0.236667
87	VPPPKKPEVPPTKVPEVPK	0.79	0.068774	0.49
741	VVAEEKVPVPR	0.63	0.068241	0.335
578	DRPARHPQE	0.52	0.045418	0.225
716	DEAGSEADHEGTHST	0.37	0.014967	0.264167
290	SNWRPPQP	0.34	0.067094	0.326667
915	KPVLEEKPAVPVPER	0.76	0.066336	0.405833
678	LVSNWRPPQPINN	0.81	0.052534	0.330833
830	SLAKADAAPDEKVLDSGFREIEN	0.55	0.037388	0.265
286	SIVEKSILLTEQA	0.36	0.065392	0.299167
383	TEFYHVPTHSDAS	0.34	0.064884	0.203333
121	AIQDPRLFAEE	0.55	0.064855	0.125833
303	SVKKEDTEKERPV	0.67	0.05136	0.295833
289	TRGGSTSYGTGSETESPRNPS	0.58	0.064159	0.295833
864	PEAPTPVPK	0.12	0.062786	0.425
761	TVIGPDGHKEVTKE	0.51	0.062502	0.351667
499	KVADALTNAVAHVDDMPNALSALSDLHAH	0.77	0.018899	0.365
254	SGEGDFLAEGGGVR	0.12	0.018872	0.1825
474	ALTDMPQMR	0.44	0.060013	0.1425
668	TGKEKVTSGSTTTTR	0.72	0.015619	0.540833
892	FAGDDAPRA	0.55	0.058077	0.2675
51	VPEAPTPVPK	0.45	0.057691	0.463333
100	LQASLRPHADE	0.49	0.057524	0.173333
597	KVEAPPAKVPEVPK	0.95	0.045274	0.469167
163	TIKPPPVEPEPTP	0.6	0.037527	0.4025
467	SVNDLTSQR	0.3	0.056128	0.226667
861	ALDTKGPEIR	0.43	0.055762	0.2075
901	AHVDDMPNALSAL	0.39	0.043664	0.338333
997	APLAEDVR	0.39	0.054463	0.223333
658	SLRPHADE	0.53	0.054364	0.235833
46	LENVIRDAVTY	0.5	0.054345	0.181667
108	DAHKSEVAHR	0.35	0.054193	0.334167
11	AHVDDMPNALSALSDLHAHKL	0.55	0.053714	0.383333
563	ATEHLSTLSEKAKPALEDLR	0.5	0.053448	0.356667
601	SETGAGKHVPR	0.07	0.053366	0.375
234	DSGEGDFLAEGGGVR	0.12	0.008169	0.175
702	SDFNQNFEVPNR	0.43	0.052462	0.185
194	SGGTTMYPGIADR	0.35	0.029969	0.173333
134	VDDMPNALSALSDLHAH	0.52	0.02081	0.300833
102	RDLEEATLQHEATAAALR	0.82	0.051836	0.228333
16	GDKAKVKDEPQR	0.54	0.051121	0.273333
846	LTNAVAHVDDMPNALS	0.56	0.028978	0.264167
120	DEPPQSPWDRVK	0.3	0.050332	0.191667
868	GGSTSYGTGSETESPR	0.43	0.050197	0.283333
445	GEFVSETESR	0.32	0.050092	0.26
776	TGTETVFEKPK	0.24	0.049441	0.418333
71	LGEFVSETESR	0.49	0.048532	0.255833
334	FLENVIRDAV	0.82	0.048437	0.316667
802	KVPEAPKEVVPEK	0.67	0.047878	0.465833
690	DAHKSEVAHRF	0.34	0.019042	0.335
604	KLQHELEEAEERADIAESQVN	0.61	0.037399	0.203333
790	TTAEREIV	0.37	0.046678	0.2825
198	DAHKSEVAHRFK	0.38	0.046299	0.468333
340	AVADTRDQADGSR	0.49	0.030621	0.193333
341	TGFPGSAGR	0.5	0.044963	0.310833
393	EGVQKEDIPPAD	0.21	0.022205	0.160833
866	VPEAPKEVVPEK	0.67	0.044323	0.449167
103	QFIENGSEFAQK	0.45	0.043988	0.344167
1029	DDIDVRFQ	0.22	0.042673	0.2675
395	ADAAPDEKVLDSGF	0.14	0.042666	0.318333
109	LSSRQLGLPGPPDVPDHAAYHPFR	0.82	0.042576	0.248333
934	AVAHVDDMPNALSALSDLHAH	0.54	0.014006	0.365833
574	NDAFGTAHR	0.05	0.041982	0.314167
69	FDIAVDGEPLGRV	0.88	0.041676	0.235833
96	RQAEEAEEQANTNLS	0.42	0.04141	0.1725
88	EEVSGNVSPGTR	0.27	0.04133	0.239167
659	DGIIDKEDLRDT	0.08	0.040953	0.311667
750	ADIAESQVNKLR	0.11	0.040259	0.266667
878	TAPKIPEGEKV	0.45	0.038576	0.415833
320	DEPPQSPWDRV	0.24	0.038234	0.1775
74	ADSGEGDFLAEGGGVR	0.07	0.006559	0.176667
572	ALTNAVAHVDDMPNALSALSDLHAHKL	0.75	0.037279	0.36
848	GSESGIFTNTKESS	0.15	0.0367	0.413333
928	SLLSNVEGDNAVPMQ	0.41	0.035558	0.143333
608	EFVSETESR	0.42	0.034983	0.2625
468	GVVDSEDIPLNLSR	0.6	0.034479	0.216667
84	GVVDSEDLPLNISR	0.6	0.034479	0.216667
611	HRHPDEAAF	0.34	0.033608	0.270833
810	THLAPYSDELR	0.5	0.033597	0.158333
936	DALTNAVAHVDDMPNAL	0.3	0.033262	0.283333
204	YGTGSETESPR	0.41	0.032791	0.239167
172	EKVTSGSTTTTR	0.62	0.015805	0.431667
992	VEAPPAKVPEVPK	0.4	0.031536	0.446667
777	ALTNAVAHVDDMPNALS	0.77	0.031355	0.284167
735	GSEMVVAGKLQDRGPDV	0.78	0.017494	0.125
924	QFTSSTSYNR	0.34	0.029988	0.264167
530	NRGDSTFESKS	0.41	0.023737	0.281667
405	TLEIPGNSDPNMIPDGDFNSYVR	0.35	0.029418	0.125
179	GNPTVEVDLHTAKGRF	0.14	0.029181	0.233333
122	ANGNNQSPVDIK	0.18	0.029043	0.255833
99	TNAVAHVDDMPNALSALSDLHAH	0.51	0.006628	0.311667
465	TDLEKDIISDTSGDFR	0.37	0.027862	0.271667
917	VDNWRPAQP	0.34	0.027188	0.17
748	SLDGAAAVDSADR	0.24	0.021116	0.2825
183	NIDVFNVEDQK	0.51	0.025416	0.275833
333	KVEAPPAKVPEVPKKPVPEK	0.93	0.025235	0.493333
433	KDVFVPDDKQEF	0.66	0.016796	0.3225
877	ATALQKLEEAEKAADESER	0.7	0.024814	0.275833
47	DEPPQSPWDRVKDLAT	0.29	0.019173	0.1475
208	SSDFNSDTHSSTF	0.34	0.023032	0.333333
321	VFDKDGNGYISAAELR	0.88	0.022747	0.243333
863	VNDNEEGFFSAR	0.48	0.021414	0.209167
115	SEETKENEGFTV	0.23	0.020842	0.355
740	LPDRVTGVDTD	0.67	0.020069	0.225833
90	DVFVPDDKQEFV	0.25	0.019367	0.291667
881	VADALTNAVAHVDDMPNALSALSDLHAHK	0.67	0.018899	0.365
116	DVSLAKADAAPDEKVLDSGFR	0.23	0.017531	0.345
949	DEAGSEADHEGTHSTK	0.36	0.013458	0.295833
492	TLDPERLGREGVQKEDIPPAD	0.76	0.016469	0.141667
948	LSDQVPDTESETR	0.36	0.008183	0.133333
70	GNPTVEVDLHTAKGRFR	0.16	0.015715	0.2225
791	SETESRGSESGIFT	0.22	0.014924	0.293333
573	LFAEEKAVADTR	0.71	0.011322	0.205
114	TLLIKTVETRDGQVINETSQHHDDLE	0.67	0.013493	0.218333
184	VGAHAGEYGAEALERMFLSFPTT	0.96	0.010451	0.244167
691	DALTNAVAHVDDMPNALSALSDLHAH	0.51	0.005762	0.325
554	VADALTNAVAHVDDMPNALSALSDLHAH	0.64	0.006895	0.345
167	KVQHELDEAEERADIAESQVN	0.89	0.00578	0.173333
493	SLLSNVEGDNAVPMQHNNRPTQPL	0.65	0.009326	0.128333
916	DEAEERADIAESQVN	0.35	0.008576	0.1675
575	DVSLAKADAAPDEKVLDSGFREIEN	0.48	0.008576	0.281667
885	DEAGSEADHEGTHSTKR	0.38	0.002836	0.240833
18	RFFESFGDLSTPDA	0.87	0.008414	0.188333
14	VVDSLQTSLDAETR	0.32	0.006393	0.138333
1014	LFAEEKAVADTRDQADGSR	0.76	0.007699	0.15
975	LTPYADEFKVKIDQTVEELR	0.64	0.006794	0.125833
479	ADEAGSEADHEGTHST	0.37	0.006428	0.265
104	VLSGGTTMYPGIADR	0.69	0.006069	0.170833
12	ADAAPDEKVLDSGFREIENK	0.21	0.005661	0.226667
394	MADEAGSEADHEGTHSTKR	0.23	0.001154	0.200833
185	HRHPDEAAFFDTASTGK	0.75	0.004214	0.213333
52	EAGSEADHEGTHSTKR	0.33	0.003571	0.259167
117	AIQDPRLFAEEKAVADTR	0.54	0.003055	0.129167
49	AHVDDMPNALSALSDLHAHKLRVDPV	0.63	0.002384	0.3325
118	DEAGSEADHEGTHSTKRGHA	0.44	0.002109	0.340833
841	ADEAGSEADHEGTHSTKR	0.37	0.001162	0.236667
460	SYKMADEAGSEADHEGTHSTKR	0.85	0.001914	0.254167
15	KTETQEKNPLPSKETIEQEKQAGES	0.76	0.001698	0.2925
584	VLSPADKTNVKAAWGKVGAHAGEYGAEALER	0.83	-1	-1

## Sheet: Non-infected aligned
Accession	Peptide	#Feature	Feature*Ampep,deep
sp|P68871|HBB_HUMAN:sp|P02042|HBD_HUMAN	GVANALAHKYH	43	38.3059
sp|P68871|HBB_HUMAN:sp|P02042|HBD_HUMAN	ANALAHKYH	46	37.2125
sp|P68871|HBB_HUMAN:sp|P02042|HBD_HUMAN	AGVANALAHKYH	41	36.5782
sp|P69905|HBA_HUMAN	MFLSFPTTK	38	33.853
sp|P68871|HBB_HUMAN:sp|P02042|HBD_HUMAN	VVAGVANALAHKYH	38	32.6382
sp|P68871|HBB_HUMAN:sp|P02042|HBD_HUMAN	VAGVANALAHKYH	30	26.8588
sp|P68871|HBB_HUMAN:sp|P02042|HBD_HUMAN	NALAHKYH	28	22.5314
sp|P69905|HBA_HUMAN	FLSFPTTK	22	20.1061
sp|P69905|HBA_HUMAN	TYFPHFDLSHGSAQVKGHG	21	17.1888
sp|P68871|HBB_HUMAN:sp|P02042|HBD_HUMAN	DGLAHLDNLK	26	14.7322
sp|P02671|FIBA_HUMAN	MELERPGGNEITR	92	14.6556
sp|P68871|HBB_HUMAN:sp|P02042|HBD_HUMAN	VMGNPKVKAHGK	21	14.6202
sp|P69905|HBA_HUMAN	SDLHAHKL	21	14.5387
sp|P69905|HBA_HUMAN	VLSPADKTNVK	33	13.9948
sp|P02765|FETUA_HUMAN	SLGSPSGEVSHPRKT	19	13.1443
sp|Q9GZZ8|LACRT_HUMAN	AGKGMHGGVPGGKQFIENGSEFAQKLL	17	12.9819
sp|P69905|HBA_HUMAN	AAWGKVGAHAGEYGAEALER	25	12.9763
sp|P68871|HBB_HUMAN:sp|P02042|HBD_HUMAN	VMGNPKVKAH	20	12.9345
sp|P68871|HBB_HUMAN:sp|P02042|HBD_HUMAN	SDGLAHLDNLK	25	12.8407
sp|P69905|HBA_HUMAN	TYFPHFDLSHGSAQVKGHGK	14	12.6501
sp|P69905|HBA_HUMAN	LSPADKTNVK	28	12.5684
sp|P68871|HBB_HUMAN:sp|P02042|HBD_HUMAN	VMGNPKVKAHG	18	12.2844
sp|P69905|HBA_HUMAN	VGAHAGEYGAEALER	41	12.2522
sp|Q16378|PROL4_HUMAN	HPPPPPFQNQQRPPRR	15	12.25
sp|P69905|HBA_HUMAN	DLHAHKL	18	12.0498
sp|P02765|FETUA_HUMAN	HTFMGVVSLGSPSGEVSHPRKT	15	11.6574
sp|P69905|HBA_HUMAN	LSALSDLHAH	22	11.4301
sp|P69905|HBA_HUMAN	YFPHFDLSHGSAQVK	19	11.1945
sp|P68871|HBB_HUMAN:sp|P02042|HBD_HUMAN	VANALAHKYH	13	10.8012
sp|P69905|HBA_HUMAN	FPHFDLSHGSAQVK	21	10.493
sp|P69905|HBA_HUMAN	FPHFDLSHG	16	10.3913
sp|P69905|HBA_HUMAN	SALSDLHAHK	16	10.35
sp|P01024|CO3_HUMAN	IHWESASLL	12	10.2016
sp|P02671|FIBA_HUMAN	MELERPGGNEIT	62	10.0602
sp|P69905|HBA_HUMAN	LSDLHAH	20	9.9856
sp|P68871|HBB_HUMAN:sp|P02042|HBD_HUMAN	VMGNPKV	21	9.76074
sp|P69905|HBA_HUMAN	SLDKFLASV	14	9.62413
sp|P69905|HBA_HUMAN	HFDLSHG	13	9.22905
sp|P68871|HBB_HUMAN:sp|P02042|HBD_HUMAN	VHLTPEEK	21	9.10421
sp|P69905|HBA_HUMAN	LSDLHAHK	13	9.00017
sp|Q9GZZ8|LACRT_HUMAN	GMHGGVPGGKQFIENGSEFAQKLL	16	8.88818
sp|P69905|HBA_HUMAN	SALSDLHAHKL	12	8.67532
sp|P02671|FIBA_HUMAN	ELERPGGNEI	21	8.63501
sp|P69905|HBA_HUMAN	LTNAVAHV	14	8.55408
sp|P68871|HBB_HUMAN:sp|P02042|HBD_HUMAN	HLTPEEK	24	8.44579
sp|P00915|CAH1_HUMAN	HDTSLKPI	12	8.36304
sp|P68871|HBB_HUMAN:sp|P02042|HBD_HUMAN	VVAGVANALAH	12	8.13126
sp|P69905|HBA_HUMAN	FLASVSTVLTSK	13	8.06766
sp|P02765|FETUA_HUMAN	HTFMGVVSLGSPSGEVSHPR	13	7.94369
sp|Q9GZZ8|LACRT_HUMAN	GKGMHGGVPGGK	12	7.92421
sp|P02671|FIBA_HUMAN	LVTSKGDKEL	15	7.88462
sp|Q9GZZ8|LACRT_HUMAN	GKGMHGGVPGGKQ	14	7.86223
sp|P68871|HBB_HUMAN	DGLAHLDNLKGTFA	13	7.62589
sp|P69905|HBA_HUMAN	SALSDLHAH	18	7.58599
sp|P69905|HBA_HUMAN	VLSPADKTNVKA	17	7.57772
sp|P69905|HBA_HUMAN	FLSFPTTKT	8	7.53886
sp|P68871|HBB_HUMAN:sp|P02042|HBD_HUMAN	VHLTPEE	17	7.53802
sp|Q9GZZ8|LACRT_HUMAN	KFSLLKPWA	8	7.43498
sp|P69905|HBA_HUMAN	LSDLHAHKL	10	7.39757
sp|P69905|HBA_HUMAN	TYFPHFDLSHGSAQVK	22	7.37867
sp|P68871|HBB_HUMAN:sp|P02042|HBD_HUMAN	ALAHKYH	8	7.32074
sp|P69905|HBA_HUMAN	ALSDLHAH	21	7.31029
sp|P69905|HBA_HUMAN	GEYGAEALERM	14	7.0748
sp|P69905|HBA_HUMAN	GEYGAEALER	12	7.02505
sp|Q9GZZ8|LACRT_HUMAN	AGKGMHGGVPGGKQ	12	6.98586
sp|P69905|HBA_HUMAN	DLSHGSAQVKGHGK	16	6.94011
sp|P69905|HBA_HUMAN	HASLDKFLASV	15	6.89322
sp|P04406|G3P_HUMAN	AVGKVIPELNGKLTGMAF	14	6.85668
sp|P69905|HBA_HUMAN	VLSPADK	21	6.82195
sp|P69905|HBA_HUMAN	FLASVSTVLTSKY	12	6.81846
sp|Q16378|PROL4_HUMAN	HPPPPPFQNQQRPPR	11	6.78174
sp|P69905|HBA_HUMAN	STVLTSKY	13	6.61983
sp|P16403|H12_HUMAN	SGVSLAALK	8	6.58002
sp|P69905|HBA_HUMAN	FDLSHGSAQVK	22	6.56282
sp|Q16378|PROL4_HUMAN	HPPPPPFQNQQRPPRRGH	8	6.50422
sp|P69905|HBA_HUMAN	YFPHFDLSHGSAQVKGHG	8	6.40164
sp|P68871|HBB_HUMAN:sp|P02042|HBD_HUMAN	GGEALGRLLV	13	6.36161
sp|P69905|HBA_HUMAN	ALSDLHAHKL	10	6.20394
sp|P02768|ALBU_HUMAN	LVAASQAALGL	12	6.20287
sp|Q9GZZ8|LACRT_HUMAN	GMHGGVPGGKQF	11	6.07572
sp|P69905|HBA_HUMAN	NALSALSDLHAH	16	5.94616
sp|P69905|HBA_HUMAN	HLPAEFTPAVHA	21	5.94611
sp|P01024|CO3_HUMAN	HWESASLL	8	5.91119
sp|P68871|HBB_HUMAN	SDGLAHLDNLKGTFA	11	5.89367
sp|P69905|HBA_HUMAN	LSALSDLHAHK	8	5.78354
sp|P68871|HBB_HUMAN:sp|P02042|HBD_HUMAN	GAFSDGLAHLDNLK	10	5.76127
sp|Q9GZZ8|LACRT_HUMAN	HGGVPGGKQFIENGSEFAQKLL	11	5.7375
sp|P02671|FIBA_HUMAN	MELERPGGNEI	14	5.67176
sp|P02652|APOA2_HUMAN	TDYGKDLMEKV	25	5.6694
sp|P68871|HBB_HUMAN	NVDEVGGEALGRLLV	19	5.64678
sp|P69905|HBA_HUMAN	FPHFDLSHGSAQVKGHG	8	5.60607
sp|P02768|ALBU_HUMAN	HPDYSVVLLLR	12	5.5839
sp|P69905|HBA_HUMAN	AGEYGAEALER	12	5.5431
sp|P68871|HBB_HUMAN:sp|P02042|HBD_HUMAN	KVLGAFSDGLAHLDNLK	9	5.49722
sp|Q9GZZ8|LACRT_HUMAN	AGKGMHGGVPGGKQFIENGSEFAQK	10	5.44088
sp|P02768|ALBU_HUMAN	YLYEIAR	12	5.43312
sp|Q9GZZ8|LACRT_HUMAN	FSLLKPWA	6	5.42099
sp|P68871|HBB_HUMAN:sp|P02042|HBD_HUMAN	GLAHLDNLK	8	5.39782
sp|P01024|CO3_HUMAN	HWESASL	8	5.39286
sp|Q9GZZ8|LACRT_HUMAN	SLLKPWA	7	5.39052
sp|P69905|HBA_HUMAN	VGAHAGEYGAEALE	12	5.38487
sp|P68871|HBB_HUMAN	HLTPEEKS	12	5.35349
sp|P69905|HBA_HUMAN	HFDLSHGS	8	5.35122
sp|P02768|ALBU_HUMAN	RHPDYSVVLLLR	13	5.3387
sp|P68871|HBB_HUMAN	VHLTPEEKSAVTALWGKVNV	13	5.29979
sp|P01042|KNG1_HUMAN	RPPGFSPFR	21	5.28862
sp|P69905|HBA_HUMAN	YGAEALER	9	5.26365
sp|P68871|HBB_HUMAN	SAVTALWGKVNVD	11	5.24805
sp|Q9GZZ8|LACRT_HUMAN	IENGSEFAQKLL	13	5.23249
sp|P02768|ALBU_HUMAN	LVTDLTK	8	5.2316
sp|P68871|HBB_HUMAN:sp|P02042|HBD_HUMAN	VAGVANALAHK	7	5.20779
sp|Q16378|PROL4_HUMAN	PPPPPFQNQQRPPR	8	5.09837
sp|P01024|CO3_HUMAN	IHWESASLLR	6	5.09371
sp|P69905|HBA_HUMAN	VLSPADKTNV	17	5.08244
sp|Q9GZZ8|LACRT_HUMAN	SILLTEQALAKAGK	10	5.08154
sp|P69905|HBA_HUMAN	HFDLSHGSAQV	25	5.0806
sp|O95968|SG1D1_HUMAN	TGFLLAGKPVFK	6	5.04508
sp|Q16378|PROL4_HUMAN	PPPPPFQNQQRPPRR	6	5.03422
sp|P68871|HBB_HUMAN	TALWGKV	6	5.01871
sp|P69905|HBA_HUMAN	FPHFDLSHGSAQV	23	5.0117
sp|P69905|HBA_HUMAN	HAGEYGAEALER	19	4.97914
sp|P69905|HBA_HUMAN	TYFPHFDLSHG	10	4.93917
sp|Q9GZZ8|LACRT_HUMAN	AGKGMHGGVPGGK	7	4.88104
sp|P69905|HBA_HUMAN	LSFPTTK	6	4.86773
sp|Q16378|PROL4_HUMAN	GHRQLSLPRFPSV	11	4.86538
sp|P69905|HBA_HUMAN	GAHAGEYGAEALER	18	4.81084
sp|P02671|FIBA_HUMAN	ELERPGGNEITR	24	4.75697
sp|P69905|HBA_HUMAN	PADKTNVK	12	4.74974
sp|P69905|HBA_HUMAN	VLTSKYR	20	4.72992
sp|P02671|FIBA_HUMAN	SHHPGIAEFPS	11	4.72903
sp|Q9GZZ8|LACRT_HUMAN	MHGGVPGGKQF	9	4.72693
sp|P00915|CAH1_HUMAN	HNNRPTQPL	12	4.71802
sp|Q9GZZ8|LACRT_HUMAN	AGKGMHGGVPGGKQFIENGSEFAQ	12	4.69502
sp|P68871|HBB_HUMAN	DEVGGEALGRLLV	12	4.60048
sp|P69905|HBA_HUMAN	HLPAEFTPAVH	16	4.56477
sp|P68871|HBB_HUMAN:sp|P02042|HBD_HUMAN	LWGKVNV	6	4.56376
sp|P68871|HBB_HUMAN:sp|P02042|HBD_HUMAN	GVANALAH	8	4.51116
sp|P68871|HBB_HUMAN	FFESFGDLSTPDAVMGNPK	12	4.50616
sp|P69905|HBA_HUMAN	MFLSFPTTKT	5	4.48562
sp|Q99878|H2A1J_HUMAN	LLPKKTESHHKT	5	4.47743
sp|P69905|HBA_HUMAN	VLSPADKTN	12	4.47348
sp|P68871|HBB_HUMAN	KVLGAFSDGLAHLDNLKGTFA	8	4.46454
sp|P69905|HBA_HUMAN	AGEYGAEALERM	11	4.44679
sp|P69905|HBA_HUMAN	VGAHAGEYGAEAL	8	4.44271
sp|P69905|HBA_HUMAN	SLDKFLA	6	4.40264
sp|Q9GZZ8|LACRT_HUMAN	MHGGVPGGKQ	9	4.39902
sp|P02768|ALBU_HUMAN	DDNPNLPR	15	4.37167
sp|P02671|FIBA_HUMAN	KPVPDLVPGNF	12	4.3677
sp|P68871|HBB_HUMAN:sp|P02042|HBD_HUMAN	VLGAFSDGLAHLDNLK	8	4.35928
sp|P69905|HBA_HUMAN	LASVSTVLTSKY	8	4.34748
sp|P69905|HBA_HUMAN	SLDKFLASVSTVLT	12	4.34008
sp|P69905|HBA_HUMAN	TYFPHFDLSH	10	4.33636
sp|P69905|HBA_HUMAN	KVADALTNAV	8	4.33242
sp|P68871|HBB_HUMAN:sp|P02042|HBD_HUMAN	VVAGVANALAHK	6	4.33035
sp|P68871|HBB_HUMAN:sp|P02042|HBD_HUMAN	VLGAFSDGLAHL	8	4.31398
sp|P69905|HBA_HUMAN	SDLHAHK	7	4.31089
sp|Q9GZZ8|LACRT_HUMAN	FIENGSEFAQKLL	11	4.30587
sp|P02144|MYG_HUMAN	HGATVLTALGGILK	6	4.20521
sp|P02647|APOA1_HUMAN	WDNLEKETEGLR	10	4.20491
sp|P02671|FIBA_HUMAN	LGTLSGIGTLDGFR	20	4.19318
sp|P68871|HBB_HUMAN:sp|P02042|HBD_HUMAN	SDGLAHLDNLKGTF	7	4.16272
sp|P02768|ALBU_HUMAN	LDELRDEGK	12	4.16156
sp|P68871|HBB_HUMAN:sp|P02042|HBD_HUMAN	GEALGRLLV	8	4.13022
sp|P69905|HBA_HUMAN	ADALTNAVAHV	12	4.07447
sp|P60709|ACTB_HUMAN:sp|P63261|ACTG_HUMAN:sp|P68032|ACTC_HUMAN	LLTEAPLNPK	8	4.06099
sp|P10916|MLRV_HUMAN	NLVHIITHGEEKD	9	4.06085
sp|P02768|ALBU_HUMAN	KQTALVELVK	8	4.04567
sp|P02671|FIBA_HUMAN	LERPGGNEITR	23	4.04181
sp|P68871|HBB_HUMAN:sp|P02042|HBD_HUMAN	AHLDNLK	8	4.04059
sp|P69905|HBA_HUMAN	AAHLPAEFTPAVHA	10	4.03371
sp|P02765|FETUA_HUMAN	LLAAPPGHQLH	11	4.00792
sp|Q9GZZ8|LACRT_HUMAN	AGKGMHGGVPGGKQF	6	3.99645
sp|P68871|HBB_HUMAN:sp|P02042|HBD_HUMAN	GVANALAHK	5	3.98799
sp|P02671|FIBA_HUMAN	VTSKGDKEL	9	3.97217
sp|P69905|HBA_HUMAN	LSALSDLHAHKLR	8	3.96232
sp|Q93077|H2A1C_HUMAN:sp|Q7L7L0|H2A3_HUMAN:sp|P04908|H2A1B_HUMAN	LLPKKTESHH	5	3.94993
sp|P69905|HBA_HUMAN	SPADKTNVK	12	3.93422
sp|P68871|HBB_HUMAN	NVDEVGGEALGRLL	11	3.92183
sp|P02647|APOA1_HUMAN	QGLLPVLESF	8	3.90963
sp|Q9GZZ8|LACRT_HUMAN	HGGVPGGKQFI	8	3.88288
sp|P68871|HBB_HUMAN	WGKVNVDEVGGEALG	8	3.86716
sp|P68871|HBB_HUMAN	GLAHLDNLKGTFA	6	3.86597
sp|P68871|HBB_HUMAN	EVGGEALGRLL	8	3.84026
sp|P62805|H4_HUMAN	TVTAMDVVYALK	13	3.8374
sp|P69905|HBA_HUMAN	VLSPADKTNVKAAWGKVGAHA	7	3.79744
sp|P02647|APOA1_HUMAN	LSALEEYTKKLNTQ	9	3.78033
sp|P02647|APOA1_HUMAN	HELQEKLSPL	6	3.75946
sp|P69905|HBA_HUMAN	TYFPHFDLSHGS	6	3.73726
sp|P68871|HBB_HUMAN:sp|P02042|HBD_HUMAN	SDGLAHLDNL	12	3.72172
sp|P69905|HBA_HUMAN	VGAHAGEYGAEALERM	14	3.70868
sp|P69905|HBA_HUMAN	VDPVNFK	12	3.69313
sp|P60709|ACTB_HUMAN:sp|P63261|ACTG_HUMAN:sp|P68032|ACTC_HUMAN	TEAPLNPK	9	3.68925
sp|P69905|HBA_HUMAN	SLDKFLASVST	8	3.67778
sp|P60709|ACTB_HUMAN:sp|P63261|ACTG_HUMAN:sp|P68032|ACTC_HUMAN	LTEAPLNPK	8	3.67286
sp|P69905|HBA_HUMAN	TYFPHFD	17	3.66668
sp|P69905|HBA_HUMAN	KVADALTNAVAH	7	3.62274
sp|P16403|H12_HUMAN	ALAAAGYDVEK	8	3.58863
sp|P69905|HBA_HUMAN	KVGAHAGEYGAEALER	8	3.58685
sp|P68871|HBB_HUMAN	VHLTPEEKSAVTALWGKVNVD	12	3.58144
sp|P68871|HBB_HUMAN	TALWGKVNVDEV	8	3.55514
Not available	LPKKTESHHKT	4	3.54998
sp|P69905|HBA_HUMAN	SLDKFLASVSTVLTSKYR	15	3.53826
sp|P02671|FIBA_HUMAN	SSHHPGIAEFPS	6	3.52209
sp|Q9UKX2|MYH2_HUMAN	KLQHELEEAEER	10	3.50685
sp|P68871|HBB_HUMAN	VHLTPEEKSAVTAL	21	3.47613
sp|P02675|FIBB_HUMAN	PAPPPISGGGYR	8	3.45022
sp|P68871|HBB_HUMAN:sp|P02042|HBD_HUMAN	FSDGLAHLDNLK	5	3.44448
sp|P68871|HBB_HUMAN:sp|P02042|HBD_HUMAN	DGLAHLDNLKG	6	3.43238
sp|Q99878|H2A1J_HUMAN:sp|Q93077|H2A1C_HUMAN	LLPKKTESHHK	4	3.40265
sp|Q16378|PROL4_HUMAN	QLSLPRFPSVSLQEASSFF	5	3.3757
sp|P02675|FIBB_HUMAN	SLRPAPPPISGGG	8	3.37378
sp|P69905|HBA_HUMAN	SDLHAHKLR	7	3.36435
sp|P69905|HBA_HUMAN	HFDLSHGSA	8	3.36395
sp|P69905|HBA_HUMAN	LSALSDLHAHKL	5	3.35838
sp|Q9GZZ8|LACRT_HUMAN	LKSIVEK	4	3.35208
sp|P01024|CO3_HUMAN	IHWESASL	4	3.32374
sp|P02647|APOA1_HUMAN	KWQEEMELY	4	3.30926
sp|P02765|FETUA_HUMAN	SLGSPSGEVSHPR	8	3.30519
sp|P00915|CAH1_HUMAN	TSETKHDTSLKPI	6	3.28938
sp|P69905|HBA_HUMAN	SLDKFLAS	4	3.27365
sp|P69905|HBA_HUMAN	SLDKFLASVSTV	12	3.26994
sp|Q9GZZ8|LACRT_HUMAN	LLTEQALAKAGK	6	3.2578
sp|P68871|HBB_HUMAN:sp|P02042|HBD_HUMAN	MGNPKVKAHGK	5	3.25578
sp|Q16378|PROL4_HUMAN	QLSLPRFPSVSLQ	7	3.24899
sp|P69905|HBA_HUMAN	TNVKAAWGKVGAHA	4	3.24334
sp|Q9GZZ8|LACRT_HUMAN	QELNPLKSIVEK	7	3.24278
sp|P68871|HBB_HUMAN:sp|P02042|HBD_HUMAN	YQKVVAGVANALAHKYH	4	3.19662
sp|P02671|FIBA_HUMAN	ERPGGNEITR	23	3.19624
sp|P69905|HBA_HUMAN	SVSTVLTSKY	8	3.17336
sp|P69905|HBA_HUMAN	MFLSFPTT	4	3.15946
sp|P69905|HBA_HUMAN	HFDLSHGSAQVK	9	3.15838
sp|P69905|HBA_HUMAN	SHGSAQVKGHGKKVADA	5	3.15332
sp|P60709|ACTB_HUMAN:sp|P63261|ACTG_HUMAN:sp|P68032|ACTC_HUMAN	EAPLNPK	8	3.1347
sp|P08123|CO1A2_HUMAN	EGLRGPRGDQGPVGR	12	3.13232
sp|P68871|HBB_HUMAN	DEVGGEALGRL	12	3.1323
sp|P45378|TNNT3_HUMAN	LWETLHQLEIDK	5	3.12362
sp|P16401|H15_HUMAN	NGLSLAALK	4	3.11904
sp|P02652|APOA2_HUMAN	TDYGKDLMEKVK	12	3.1148
sp|P81605|DCD_HUMAN	SSLLEKGLDGAK	5	3.11238
sp|Q9GZZ8|LACRT_HUMAN	SILLTEQALAKAGKG	6	3.09863
sp|P06727|APOA4_HUMAN	SLAELGGHLDQQVEEFRR	8	3.07384
sp|P69905|HBA_HUMAN	ALTNAVAHVD	10	3.06841
sp|O95968|SG1D1_HUMAN	TKTLGKIAEK	4	3.066
sp|P05204|HMGN2_HUMAN	APPKPEPKPK	21	3.03513
sp|P08311|CATG_HUMAN	SSFLPWIR	4	3.03031
sp|P30086|PEBP1_HUMAN	PVDLSKWSGPLS	4	3.02896
sp|Q9GZZ8|LACRT_HUMAN	ENGSEFAQKLL	12	3.02849
sp|P02768|ALBU_HUMAN	DLGEENFK	8	3.01106
sp|P68871|HBB_HUMAN	DEVGGEALGRLL	8	3.00817
sp|O95968|SG1D1_HUMAN	TGFLLAGKPVF	4	3.00085
sp|P69905|HBA_HUMAN	STVLTSKYR	25	2.9939
sp|P68871|HBB_HUMAN	TALWGKVNV	4	2.99179
sp|O95968|SG1D1_HUMAN	TGFLLAGKPV	5	2.97943
sp|P10916|MLRV_HUMAN	HIITHGEEKD	6	2.97875
sp|Q93077|H2A1C_HUMAN	LLPKKTESHHKA	4	2.97719
sp|P69905|HBA_HUMAN	AAWGKVGAHA	4	2.93883
sp|P68871|HBB_HUMAN:sp|P02042|HBD_HUMAN	AFSDGLAHLDNLK	6	2.93032
sp|P69905|HBA_HUMAN	HLPAEFTPAV	12	2.92457
sp|P68871|HBB_HUMAN	VHLTPEEKSAV	24	2.92267
sp|P69905|HBA_HUMAN	FPHFDLSHGS	4	2.91687
sp|Q16378|PROL4_HUMAN	GHRQLSLPRFPSVSLQEA	5	2.91575
sp|P68871|HBB_HUMAN	VNVDEVGGEALGR	14	2.91281
sp|P00915|CAH1_HUMAN	HDTSLKPIS	4	2.90261
sp|P68871|HBB_HUMAN:sp|P02042|HBD_HUMAN	LHVDPENFR	12	2.89296
sp|P68871|HBB_HUMAN:sp|P02042|HBD_HUMAN	MGNPKVKAH	4	2.89105
sp|P68871|HBB_HUMAN:sp|P02042|HBD_HUMAN	HLDNLKG	4	2.88277
sp|P68871|HBB_HUMAN:sp|P02042|HBD_HUMAN	DGLAHLDNL	9	2.88248
sp|P02671|FIBA_HUMAN	EYHTEKLV	4	2.85876
sp|Q16378|PROL4_HUMAN	PPPPFQNQQRPPR	5	2.85486
sp|Q16777|H2A2C_HUMAN:sp|Q93077|H2A1C_HUMAN:sp|Q7L7L0|H2A3_HUMAN:sp|P04908|H2A1B_HUMAN	LLPKKTESH	4	2.84331
sp|P69905|HBA_HUMAN	YFPHFDLSHG	4	2.83546
sp|P60709|ACTB_HUMAN:sp|P63261|ACTG_HUMAN	VAPEEHPV	9	2.82899
sp|P08758|ANXA5_HUMAN	NFATSLYSMIK	4	2.82649
sp|P02765|FETUA_HUMAN	VSLGSPSGEVSHPRKT	4	2.81058
sp|P69905|HBA_HUMAN	VADALTNAVAHV	8	2.80456
sp|P01024|CO3_HUMAN	IHWESAS	4	2.80335
sp|Q01518|CAP1_HUMAN	THKNPAL	4	2.79694
sp|P69905|HBA_HUMAN	LRVDPVNFK	12	2.79016
sp|P69905|HBA_HUMAN	AAWGKVGAHAGEY	4	2.78894
sp|P02765|FETUA_HUMAN	LGSPSGEVSHPRKT	4	2.78348
sp|P68104|EF1A1_HUMAN:sp|Q5VTE0|EF1A3_HUMAN	IGGIGTVPVGR	8	2.75257
sp|P69905|HBA_HUMAN	AHVDDMPNA	25	2.752
sp|P68871|HBB_HUMAN:sp|P02042|HBD_HUMAN	LGAFSDGLAHLD	8	2.75063
sp|P68871|HBB_HUMAN	SDGLAHLDNLKGTFATL	6	2.74507
sp|P02787|TRFE_HUMAN	EFQLFSSPHGK	4	2.73797
sp|P02144|MYG_HUMAN	HGATVLTALGGIL	4	2.73181
sp|P02647|APOA1_HUMAN	EGSALGKQLNLKL	5	2.72073
sp|P08311|CATG_HUMAN	FLPWIRT	4	2.69738
sp|Q16777|H2A2C_HUMAN	LLPKKTESHKAKS	4	2.68236
sp|Q9GZZ8|LACRT_HUMAN	KGMHGGVPGGKQ	5	2.68161
sp|P68871|HBB_HUMAN	SAVTALWGK	4	2.63901
sp|P69905|HBA_HUMAN	HASLDKFLASVST	8	2.61327
sp|P02671|FIBA_HUMAN	HTEKLVTS	4	2.61028
sp|P69905|HBA_HUMAN	DLSHGSAQVK	11	2.60581
sp|P02144|MYG_HUMAN	TVLTALGGILK	4	2.60212
sp|Q9GZZ8|LACRT_HUMAN	LNPLKSIVEK	4	2.60065
sp|Q9GZZ8|LACRT_HUMAN	GMHGGVPGGKQFI	4	2.59852
sp|O95968|SG1D1_HUMAN	LLAGKPVF	4	2.59725
sp|P69905|HBA_HUMAN	KVADALTNAVAHV	5	2.59164
sp|P69905|HBA_HUMAN	LSHGSAQVK	5	2.59136
sp|P69905|HBA_HUMAN	PNALSALSDLHAH	8	2.56989
sp|P68871|HBB_HUMAN	LDNLKGTFA	4	2.55055
sp|P01024|CO3_HUMAN	SVQLTEK	8	2.54868
sp|P69905|HBA_HUMAN	AHAGEYGAEALER	12	2.54855
sp|P69905|HBA_HUMAN	AAWGKVGAHAGEYGAEALERM	5	2.54196
sp|Q09666|AHNK_HUMAN	DLNLKGPK	4	2.53211
sp|P02675|FIBB_HUMAN	KREEAPSLRPAPPPISGGG	5	2.52706
sp|P69905|HBA_HUMAN	ALTNAVAHV	4	2.51405
sp|Q9GZZ8|LACRT_HUMAN	GSEFAQKLL	4	2.49714
sp|O95968|SG1D1_HUMAN	GFLLAGKPV	4	2.49384
sp|Q99935|PROL1_HUMAN	ILSQLFPLESI	4	2.48392
sp|P02675|FIBB_HUMAN	EEAPSLRPAPPPISGGG	6	2.48354
sp|P69905|HBA_HUMAN	GAHAGEYGAEALE	8	2.48123
sp|Q16378|PROL4_HUMAN	PPFQNQQRPPR	8	2.47022
sp|P69905|HBA_HUMAN	HFDLSHGSAQ	19	2.46876
sp|P08311|CATG_HUMAN	SFLPWIR	4	2.46186
sp|P68871|HBB_HUMAN	HLTPEEKSAVTAL	13	2.45937
sp|P69905|HBA_HUMAN	TNAVAHVDDMPNA	28	2.45762
sp|Q16378|PROL4_HUMAN	FQNQQRPPR	19	2.45716
sp|P69905|HBA_HUMAN	WGKVGAHAGEYGAEALER	4	2.45142
sp|P69905|HBA_HUMAN	LTNAVAH	4	2.43998
sp|P69905|HBA_HUMAN	LSHGSAQVKGHGK	4	2.43661
sp|P68871|HBB_HUMAN	LGAFSDGLAHLDNLKGTFA	4	2.42971
sp|Q9GZZ8|LACRT_HUMAN	MHGGVPGGK	4	2.42144
sp|P68871|HBB_HUMAN:sp|P02042|HBD_HUMAN	SDGLAHLDNLKGT	5	2.40527
sp|P02647|APOA1_HUMAN	SEKAKPALEDLR	9	2.40302
sp|P69905|HBA_HUMAN	HVDDMPNAL	16	2.39867
sp|P02671|FIBA_HUMAN	IGPDGHKEV	5	2.39789
sp|P69905|HBA_HUMAN	ALTNAVAH	4	2.38151
sp|P02675|FIBB_HUMAN	KREEAPSLRPAPPPISGGGY	4	2.38056
sp|P02671|FIBA_HUMAN	REYHTEKL	4	2.37803
sp|P68871|HBB_HUMAN	VNVDEVGGEALGRLL	8	2.37759
sp|P68871|HBB_HUMAN	LWGKVNVDEV	4	2.36725
sp|Q9UKX2|MYH2_HUMAN:sp|P12883|MYH7_HUMAN	SDLSRELEEI	4	2.36517
sp|P68871|HBB_HUMAN:sp|P02042|HBD_HUMAN	AGVANALAH	4	2.36007
sp|P69905|HBA_HUMAN	FPHFDLSHGSA	5	2.35508
sp|P52209|6PGD_HUMAN	ELLAKPGQFI	4	2.34233
sp|O75556|SG2A1_HUMAN	LEDMVEK	4	2.33302
sp|P01024|CO3_HUMAN	DPERLGR	12	2.33216
sp|P81605|DCD_HUMAN	SSLLEKGLDGA	4	2.32743
sp|P68871|HBB_HUMAN	HLTPEEKSAV	12	2.32598
sp|Q9GZZ8|LACRT_HUMAN	KGMHGGVPGGKQF	4	2.32516
sp|P02766|TTHY_HUMAN	YSTTAVVTNPKE	8	2.32203
sp|P68871|HBB_HUMAN	SAVTALWGKVNV	4	2.31492
sp|P31025|LCN1_HUMAN	HHLLASDEEIQDV	7	2.31346
sp|P02675|FIBB_HUMAN	KREEAPSLR	4	2.30795
sp|P69905|HBA_HUMAN	FDLSHGS	4	2.30171
sp|P68871|HBB_HUMAN	NVDEVGGEALGR	12	2.29133
sp|P69905|HBA_HUMAN	ALTNAVAHVDDMPNA	31	2.28278
sp|P62807|H2B1C_HUMAN	PEPAKSAPAPKKGSK	4	2.27368
sp|P69905|HBA_HUMAN	LSALSDLH	4	2.27028
sp|P08670|VIME_HUMAN	SSVPGVR	8	2.2396
sp|P01042|KNG1_HUMAN	RPPGFSPF	14	2.23465
sp|P69905|HBA_HUMAN	AAWGKVGAHAGEYGAEALE	4	2.2319
sp|P02452|CO1A1_HUMAN	APGAPGSQGAPGL	4	2.22194
sp|P05204|HMGN2_HUMAN	SAKPAPPKPEPKPK	10	2.21959
sp|P00918|CAH2_HUMAN	YDPSLKPLSV	4	2.21712
sp|Q9GZZ8|LACRT_HUMAN	ILLTEQALAKAGK	4	2.20529
sp|Q9GZZ8|LACRT_HUMAN	ILLTEQALAK	4	2.19819
sp|P69905|HBA_HUMAN	FDLSHGSAQVKGHGK	4	2.18046
sp|P02647|APOA1_HUMAN	RLEALKENGGA	4	2.17899
sp|P62807|H2B1C_HUMAN	LLLPGELAK	4	2.17216
sp|Q9GZZ8|LACRT_HUMAN	LTEQALAKAGK	4	2.17176
sp|Q16378|PROL4_HUMAN	SLPRFPSVSL	4	2.16503
sp|P12883|MYH7_HUMAN	HELDEAEER	8	2.16497
sp|Q9GZZ8|LACRT_HUMAN	LLTEQALAK	4	2.16466
sp|P68871|HBB_HUMAN:sp|P02042|HBD_HUMAN	LGAFSDGLAHL	4	2.16231
sp|P69905|HBA_HUMAN	HVDDMPN	4	2.16096
sp|Q16378|PROL4_HUMAN	QLSLPRFPSV	13	2.15734
sp|Q9GZZ8|LACRT_HUMAN	TEQALAKAGK	4	2.14528
sp|P00915|CAH1_HUMAN	HDTSLKPISV	5	2.1358
sp|P68871|HBB_HUMAN:sp|P02042|HBD_HUMAN	SDGLAHL	4	2.12644
sp|P69905|HBA_HUMAN	LRVDPVNF	8	2.11292
sp|P16403|H12_HUMAN:sp|P16401|H15_HUMAN	SLVSKGTLVQTK	4	2.10835
sp|P69905|HBA_HUMAN	VDPVNFKLLSH	4	2.10318
sp|P02647|APOA1_HUMAN	QGLLPVLESFK	4	2.09537
sp|P02768|ALBU_HUMAN	FQNALLVR	8	2.09467
sp|P02768|ALBU_HUMAN	KLVAASQAALGL	4	2.08875
sp|P68871|HBB_HUMAN:sp|P02042|HBD_HUMAN	DGLAHLDNLKGT	4	2.08778
sp|P02647|APOA1_HUMAN	QGLLPVLESFKVS	4	2.08469
sp|Q9GZZ8|LACRT_HUMAN	SILLTEQA	4	2.08161
sp|Q9GZZ8|LACRT_HUMAN	SILLTEQAL	4	2.081
sp|P69905|HBA_HUMAN	VDPVNFKLL	4	2.07702
sp|P02671|FIBA_HUMAN	HWTSESSV	4	2.06615
sp|P60709|ACTB_HUMAN:sp|P63261|ACTG_HUMAN:sp|P68032|ACTC_HUMAN	HQGVMVGMGQK	4	2.06161
sp|P23528|COF1_HUMAN	SDGVIKVF	4	2.06138
sp|P06702|S10A9_HUMAN	DLQNFLK	4	2.06038
sp|P01833|PIGR_HUMAN	ALVSTLVPLG	4	2.05676
sp|Q9BQE3|TBA1C_HUMAN:sp|Q71U36|TBA1A_HUMAN:sp|P68363|TBA1B_HUMAN	QLFHPEQLI	4	2.05084
sp|Q9GZZ8|LACRT_HUMAN	SILLTEQALAK	4	2.04973
sp|P06727|APOA4_HUMAN	SLAELGGHLDQQVEEFR	5	2.04748
sp|Q9UKX2|MYH2_HUMAN:sp|P11055|MYH3_HUMAN	HELEEAEER	6	2.04419
sp|P69905|HBA_HUMAN	AHAGEYGAEALERM	13	2.03783
sp|Q9GZZ8|LACRT_HUMAN	SILLTEQALA	4	2.03665
sp|Q9GZZ8|LACRT_HUMAN	SILLTEQALAKA	4	2.0321
Not available	QIFHPEQLI	4	2.02895
sp|Q9GZZ8|LACRT_HUMAN	GMHGGVPGGKQ	4	2.0234
sp|O60814|H2B1K_HUMAN:sp|P62807|H2B1C_HUMAN:sp|P57053|H2BFS_HUMAN	PEPAKSAPAPKKGS	4	2.01444
sp|Q9GZZ8|LACRT_HUMAN	SILLTEQALAKAG	4	2.01412
sp|P02671|FIBA_HUMAN	LSGIGTLDGFR	8	2.00878
sp|P02647|APOA1_HUMAN	EGSALGKQLNL	4	2.00747
sp|O75556|SG2A1_HUMAN	DISIPEYKELL	4	1.99974
sp|P68871|HBB_HUMAN	VDEVGGEALGRLLV	6	1.99381
sp|P68871|HBB_HUMAN:sp|P02042|HBD_HUMAN	GGEALGRLLVV	4	1.98965
sp|P68871|HBB_HUMAN:sp|P02042|HBD_HUMAN	VGGEALGRLLV	4	1.98965
sp|Q16378|PROL4_HUMAN	SLQEASSFF	4	1.98932
sp|P69905|HBA_HUMAN	DLSHGSAQVKGH	9	1.98846
sp|P02671|FIBA_HUMAN	IGPDGHKEVT	8	1.98666
sp|Q9GZZ8|LACRT_HUMAN	GSEFAQKL	4	1.98361
sp|P60709|ACTB_HUMAN:sp|P63261|ACTG_HUMAN	EEHPVLL	4	1.9812
sp|P68871|HBB_HUMAN:sp|P02042|HBD_HUMAN	SDGLAHLDNLKG	4	1.97886
sp|P02647|APOA1_HUMAN	QGLLPVLESFKV	4	1.97825
sp|P69905|HBA_HUMAN	VGAHAGEYGAE	4	1.97738
sp|P68871|HBB_HUMAN:sp|P02042|HBD_HUMAN	GGEALGRLL	4	1.97422
sp|P68871|HBB_HUMAN	VHLTPEEKSAVTALWGKV	5	1.97261
sp|P02671|FIBA_HUMAN	TVIGPDGH	5	1.96795
sp|P60709|ACTB_HUMAN:sp|P63261|ACTG_HUMAN:sp|P68032|ACTC_HUMAN	LLTEAPLNPKA	4	1.96574
sp|Q9GZZ8|LACRT_HUMAN	MHGGVPGGKQFIENGSEFAQKLL	4	1.96178
sp|Q9GZZ8|LACRT_HUMAN	SILLTEQALAKAGKGM	4	1.96164
sp|P69905|HBA_HUMAN	VGAHAGEYGAEA	4	1.95743
sp|P68871|HBB_HUMAN	SAVTALWGKVNVDEVGGEALG	4	1.95248
sp|P69905|HBA_HUMAN	LTNAVAHVDDMPNA	29	1.94984
sp|P69905|HBA_HUMAN	VLSPADKTNVKAAWGK	4	1.93239
sp|P68871|HBB_HUMAN	DNLKGTFA	4	1.93002
sp|P02675|FIBB_HUMAN	PAPPPISGGGY	4	1.92328
sp|P06727|APOA4_HUMAN	ELGGHLDQQVEEF	4	1.90324
sp|P69905|HBA_HUMAN	EYGAEALER	4	1.90281
sp|P60709|ACTB_HUMAN:sp|P63261|ACTG_HUMAN:sp|P68032|ACTC_HUMAN	HQGVMVGMGQ	4	1.90236
sp|P69905|HBA_HUMAN	ALSALSDLHAH	4	1.90004
sp|P60709|ACTB_HUMAN:sp|P63261|ACTG_HUMAN:sp|P68032|ACTC_HUMAN	NWDDMEKI	8	1.89551
sp|P10916|MLRV_HUMAN	FDPEGKGVLK	5	1.89335
sp|P02671|FIBA_HUMAN	ESSSHHPGIAEFPS	4	1.88748
sp|Q16378|PROL4_HUMAN	QNQQRPPR	10	1.88629
sp|P02675|FIBB_HUMAN	REEAPSLR	8	1.88481
sp|P62805|H4_HUMAN	VFLENVIR	8	1.88277
sp|P62807|H2B1C_HUMAN	RLLLPGELA	4	1.88166
sp|P02768|ALBU_HUMAN	FKDLGEENFK	8	1.88042
sp|P68871|HBB_HUMAN:sp|P02042|HBD_HUMAN	GGEALGRL	4	1.87556
sp|P69905|HBA_HUMAN	LSALSDLHA	4	1.87089
sp|P06727|APOA4_HUMAN	GNTEGLQKSLAELGGHLDQQVEEFRR	4	1.86334
sp|Q16378|PROL4_HUMAN	PPPFQNQQRPPR	4	1.86298
sp|P10916|MLRV_HUMAN	VFDPEGKGVLK	4	1.85444
sp|O75556|SG2A1_HUMAN	NSDISIPEYKELL	4	1.82958
sp|Q09666|AHNK_HUMAN	GEGPDVDVNLPK	9	1.80711
sp|P41218|MNDA_HUMAN	DDYHFTSIK	5	1.79557
sp|P0C0L5|CO4B_HUMAN:sp|P0C0L4|CO4A_HUMAN	SHALQLNNR	11	1.78966
sp|P69905|HBA_HUMAN	VHASLDKFLASV	5	1.78699
sp|Q8WZ42|TITIN_HUMAN	KRPEEEEPKVEPK	4	1.78502
sp|Q16378|PROL4_HUMAN	LSLPRFPSV	6	1.78327
sp|Q9UGM3|DMBT1_HUMAN	LQTPPRREEEPR	5	1.77451
sp|P69905|HBA_HUMAN	ASVSTVLTSKY	4	1.76778
sp|P16403|H12_HUMAN	SGPPVSELI	4	1.76414
sp|P69905|HBA_HUMAN	VLSPADKTNVKAA	4	1.75202
sp|Q16378|PROL4_HUMAN	QLSLPRFPS	7	1.75143
sp|P02647|APOA1_HUMAN	WDNLEKET	4	1.75104
sp|Q16378|PROL4_HUMAN	FPSVSLQEASSFF	5	1.75021
sp|O75556|SG2A1_HUMAN	SDISIPEYK	4	1.74754
sp|P14649|MYL6B_HUMAN:sp|P60660|MYL6_HUMAN	ALGQNPTNAEVLK	4	1.74254
sp|O75556|SG2A1_HUMAN	SDISIPEYKE	4	1.73544
sp|P06727|APOA4_HUMAN	TQVNTQAEQLR	4	1.73541
sp|P68871|HBB_HUMAN	DEVGGEALGR	8	1.73465
sp|P68871|HBB_HUMAN:sp|P02042|HBD_HUMAN	LLVVYPWTQR	4	1.73164
sp|P69905|HBA_HUMAN	HAGEYGAEALERM	9	1.73143
sp|P68871|HBB_HUMAN:sp|P02042|HBD_HUMAN	VLGAFSDGLAHLDNL	5	1.72811
sp|P02671|FIBA_HUMAN	HTEKLVTSKGDKEL	4	1.72329
sp|P08670|VIME_HUMAN	SSVPGVRLL	4	1.71855
sp|P68032|ACTC_HUMAN	VAPEEHPTLLTEAPLNPK	8	1.71662
sp|P02671|FIBA_HUMAN	VPDLVPGNF	4	1.7082
sp|P08311|CATG_HUMAN	RENTQQHITA	7	1.69705
sp|P02647|APOA1_HUMAN	SALEEYTKKLNTQ	6	1.69298
sp|Q16378|PROL4_HUMAN	SLPRFPSVS	5	1.69191
sp|P08670|VIME_HUMAN	NETSQHHDDLE	4	1.69183
sp|Q16378|PROL4_HUMAN	SLPRFPS	7	1.69142
sp|P69905|HBA_HUMAN	YFPHFDL	4	1.68762
sp|P60709|ACTB_HUMAN:sp|P63261|ACTG_HUMAN:sp|P68032|ACTC_HUMAN	VFPSIVGRPR	11	1.68708
sp|Q99935|PROL1_HUMAN	LNSPLSLPFVPGR	4	1.6834
sp|P68871|HBB_HUMAN	FESFGDLSTPDAV	18	1.68057
sp|P69905|HBA_HUMAN	SLDKFLASVSTVL	4	1.68029
sp|P69905|HBA_HUMAN	TNVKAAWGKVGAHAGEYGAEALER	4	1.67555
sp|P00918|CAH2_HUMAN	YDPSLKPL	4	1.67357
sp|P68871|HBB_HUMAN:sp|P02042|HBD_HUMAN	GLAHLDNL	4	1.67195
sp|P68871|HBB_HUMAN:sp|P02042|HBD_HUMAN	LHVDPENF	4	1.66623
sp|P01023|A2MG_HUMAN	VGFYESDVMGR	4	1.65792
sp|P69905|HBA_HUMAN	AHLPAEFTPAVHA	5	1.6515
sp|P02647|APOA1_HUMAN	LSALEEYTK	4	1.64274
sp|P69905|HBA_HUMAN	GEYGAEALERMFL	6	1.61535
sp|Q16378|PROL4_HUMAN	PFQNQQRPPR	9	1.61366
sp|P68371|TBB4B_HUMAN:sp|P07437|TBB5_HUMAN	LAVNMVPFPR	4	1.61245
sp|P68871|HBB_HUMAN	VHLTPEEKSAVTALWGK	4	1.5933
sp|P62937|PPIA_HUMAN	EDENFILK	4	1.58973
sp|P01024|CO3_HUMAN	TLDPERLGR	19	1.58449
sp|Q8WZ42|TITIN_HUMAN	LLLPTPEEKKPPPK	4	1.58394
sp|P02675|FIBB_HUMAN	EAPSLRPAPPPISGGG	4	1.58311
sp|P12883|MYH7_HUMAN	VQHELDEAEER	8	1.58092
sp|P68871|HBB_HUMAN	VHLTPEEKSAVTA	21	1.57834
sp|P60709|ACTB_HUMAN:sp|P63261|ACTG_HUMAN:sp|P68032|ACTC_HUMAN	SIVGRPR	5	1.57554
sp|Q99935|PROL1_HUMAN	LPPPPLYRPR	4	1.57394
sp|P02647|APOA1_HUMAN	ATEHLSTLSEK	11	1.56961
sp|P69905|HBA_HUMAN	TLAAHLPAEFTPAV	4	1.56898
sp|P06727|APOA4_HUMAN	STFKEKESQDK	10	1.56827
sp|P69905|HBA_HUMAN	PHFDLSHGSAQVK	5	1.56808
sp|P02671|FIBA_HUMAN	TVIGPDGHKEVT	11	1.56361
sp|P02671|FIBA_HUMAN	ELERPGGNEIT	8	1.56209
sp|P08311|CATG_HUMAN	SSFLPWIRT	4	1.553
sp|P68431|H31_HUMAN:sp|Q71DI3|H32_HUMAN	STELLIR	4	1.54461
sp|P02675|FIBB_HUMAN	PPPISGGGYR	4	1.53963
sp|Q16378|PROL4_HUMAN	SGNQDDGPQQRPPKPGGHHR	5	1.53834
sp|P68871|HBB_HUMAN	VDEVGGEALGRLL	4	1.53349
sp|P69905|HBA_HUMAN	TYFPHFDL	4	1.52859
sp|P02042|HBD_HUMAN	DAVGGEALGRLLV	4	1.52046
sp|P68871|HBB_HUMAN	SDGLAHLDNLKGTFAT	4	1.51514
sp|P69905|HBA_HUMAN	VHASLDKF	4	1.50947
sp|P02042|HBD_HUMAN	VHLTPEEKTAVNALWGKVNV	4	1.50928
sp|Q9UKX2|MYH2_HUMAN	LQHELEEAEER	4	1.49355
sp|P16403|H12_HUMAN	ALAAAGYDVEKNNS	4	1.49051
sp|P69905|HBA_HUMAN	GEYGAEALERMF	4	1.4858
Not available	PEPAKSAPAPK	6	1.47551
sp|P08670|VIME_HUMAN	TLLIKTVETR	4	1.46894
sp|P69905|HBA_HUMAN	TYFPHFDLS	4	1.46751
sp|Q09666|AHNK_HUMAN	EGPEVDVNLPK	4	1.46267
sp|Q09666|AHNK_HUMAN	EVDVNLPK	4	1.45772
sp|P68871|HBB_HUMAN:sp|P02042|HBD_HUMAN	VLGAFSDGLAHLD	4	1.45618
sp|P69905|HBA_HUMAN	MVLSPADKTNVK	4	1.45598
sp|P69905|HBA_HUMAN	RVDPVNF	8	1.45372
sp|P02675|FIBB_HUMAN	KREEAPSL	4	1.4537
sp|P69905|HBA_HUMAN	SPADKTNVKA	4	1.45138
sp|P60709|ACTB_HUMAN:sp|P63261|ACTG_HUMAN:sp|P68032|ACTC_HUMAN	SYELPDGQVI	4	1.45077
sp|P04406|G3P_HUMAN	LTGMAFR	4	1.4505
sp|P69905|HBA_HUMAN	GAHAGEYGAEA	4	1.44062
sp|P32119|PRDX2_HUMAN	DDSKEYFSKHN	4	1.4367
sp|Q16378|PROL4_HUMAN	SLPRFPSVSLQE	4	1.42211
sp|P02671|FIBA_HUMAN	GSESGIFTNTKESSSHHPGIAEFPSRG	8	1.4215
sp|Q9GZZ8|LACRT_HUMAN	HGGVPGGKQF	4	1.41986
sp|Q16378|PROL4_HUMAN	LSLPRFPSVSLQEA	6	1.41694
sp|P69905|HBA_HUMAN	TLAAHLPAE	4	1.41299
sp|P10909|CLUS_HUMAN	DSLLENDRQQT	4	1.40893
sp|P60709|ACTB_HUMAN:sp|P63261|ACTG_HUMAN:sp|P68032|ACTC_HUMAN	AVFPSIVGRPR	11	1.40691
sp|Q09666|AHNK_HUMAN	GEGPEVDVNLPK	4	1.40542
sp|P69905|HBA_HUMAN	SHGSAQVK	5	1.40192
sp|P68871|HBB_HUMAN	GKVNVDEV	4	1.40164
sp|Q09666|AHNK_HUMAN	AEGPEVDVNLPK	8	1.39744
sp|P68871|HBB_HUMAN	VHLTPEEKSAVT	18	1.39253
sp|P14649|MYL6B_HUMAN	EDYLEGFR	4	1.38772
sp|Q16378|PROL4_HUMAN	QLSLPRFPSVSLQEA	6	1.38471
sp|P02671|FIBA_HUMAN	KPVPDLVPGN	4	1.38285
sp|P16403|H12_HUMAN:sp|P16401|H15_HUMAN	GPPVSELI	4	1.38162
sp|P60709|ACTB_HUMAN:sp|P63261|ACTG_HUMAN:sp|P68032|ACTC_HUMAN	FPSIVGRPRHQGV	5	1.37882
sp|P02671|FIBA_HUMAN	SSHHPGIAEFPSRG	8	1.37627
sp|P68871|HBB_HUMAN:sp|P02042|HBD_HUMAN	HVDPENF	4	1.3754
sp|P14649|MYL6B_HUMAN	ALGQNPTNAEVLKVLGNPKSDEL	4	1.37398
sp|P69905|HBA_HUMAN	DLSHGSAQVKGHG	6	1.36935
sp|O75556|SG2A1_HUMAN	NSDISIPEYK	4	1.3663
sp|P00915|CAH1_HUMAN	SEQLAQFR	4	1.36563
sp|Q09666|AHNK_HUMAN	GDVDVSLPK	4	1.36523
sp|P68871|HBB_HUMAN:sp|P02042|HBD_HUMAN	LGAFSDGLAHLDNL	4	1.3625
sp|P69905|HBA_HUMAN	VADALTNAVAH	4	1.35816
sp|P68431|H31_HUMAN:sp|Q71DI3|H32_HUMAN	STGGKAPRKQLA	4	1.35764
Not available	IQHELEEAEER	4	1.3501
sp|P68871|HBB_HUMAN	ESFGDLSTPDAV	14	1.34816
sp|O95968|SG1D1_HUMAN	FKAPLEAV	4	1.34679
sp|P62807|H2B1C_HUMAN	KESYSVYVYK	4	1.34421
sp|P45378|TNNT3_HUMAN	DHLGEDKLRD	4	1.33657
sp|P02671|FIBA_HUMAN	TVIGPDGHKEV	4	1.33128
sp|Q16378|PROL4_HUMAN	QLSLPRFPSVS	4	1.33071
sp|Q16378|PROL4_HUMAN	SLPRFPSVSLQ	4	1.33071
sp|P12883|MYH7_HUMAN	VRELENELEAEQ	4	1.32722
sp|P69905|HBA_HUMAN	TLAAHLPAEFTPA	4	1.32491
sp|P69905|HBA_HUMAN	VSTVLTSKY	4	1.32126
sp|P69905|HBA_HUMAN	AAHLPAEFTPAVH	4	1.3212
sp|P26583|HMGB2_HUMAN	SEAGKKGPGRPTGS	4	1.31884
sp|Q16378|PROL4_HUMAN	SLPRFPSV	9	1.31844
sp|P16403|H12_HUMAN	KASGPPVSELI	4	1.30724
sp|P68431|H31_HUMAN:sp|Q71DI3|H32_HUMAN	SAPATGGVKKPHR	4	1.30246
sp|P68104|EF1A1_HUMAN:sp|Q5VTE0|EF1A3_HUMAN	LPLQDVYK	4	1.30084
sp|Q9GZZ8|LACRT_HUMAN	ENGSEFAQKL	8	1.29573
sp|P69905|HBA_HUMAN	KVADALTNAVAHVDDMPNA	15	1.2953
sp|P68871|HBB_HUMAN	FESFGDLSTPDA	13	1.29377
sp|P02671|FIBA_HUMAN	DLGTLSGIGTLDGFR	9	1.29336
sp|P68871|HBB_HUMAN:sp|P02042|HBD_HUMAN	LGAFSDGLAH	4	1.29267
sp|P16403|H12_HUMAN:sp|P16401|H15_HUMAN	SLVSKGTLVQT	4	1.28938
sp|P12883|MYH7_HUMAN	QHELDEAEER	4	1.28468
sp|P60709|ACTB_HUMAN:sp|P63261|ACTG_HUMAN	THTVPIYEGY	4	1.28004
sp|P69905|HBA_HUMAN	DLSHGSAQV	11	1.27879
sp|P69905|HBA_HUMAN	FPHFDLSHGSAQ	9	1.27067
sp|P69905|HBA_HUMAN	HASLDKF	4	1.26144
sp|P69905|HBA_HUMAN	HAGEYGAEA	4	1.24876
sp|P10916|MLRV_HUMAN	DGFIDKNDLR	5	1.24127
sp|P02671|FIBA_HUMAN	HHPGIAEFPS	4	1.23643
sp|P69905|HBA_HUMAN	AAHLPAEFTPAVHASLDKF	6	1.23634
sp|P02647|APOA1_HUMAN	REQLGPVTQEF	4	1.2329
sp|Q9GZZ8|LACRT_HUMAN	IENGSEFAQKL	6	1.23175
sp|P69905|HBA_HUMAN	DALTNAVAHV	4	1.22736
sp|P69905|HBA_HUMAN	VGAHAGEYGAEALERMFL	8	1.21447
sp|P69905|HBA_HUMAN	AAHLPAEFTPAV	4	1.20608
sp|P06727|APOA4_HUMAN	LAPLAEDVRGNLR	8	1.20507
sp|P02768|ALBU_HUMAN	TYETTLEK	4	1.1983
sp|P02671|FIBA_HUMAN	GDFLAEGGGVR	16	1.19819
sp|P02655|APOC2_HUMAN	YLPAVDEKL	4	1.19228
sp|P04280|PRP1_HUMAN:sp|P02812|PRB2_HUMAN	GPPPPPGKPQ	4	1.1856
sp|P68431|H31_HUMAN:sp|Q71DI3|H32_HUMAN	STGGKAPRKQL	4	1.18113
sp|P69905|HBA_HUMAN	FDLSHGSAQVKGHG	4	1.17952
sp|P02766|TTHY_HUMAN	TAVVTNPKE	4	1.17086
sp|P08123|CO1A2_HUMAN	IDGRPGPIGP	4	1.17062
sp|Q16378|PROL4_HUMAN	RPPGDSGNQDDGPQQRPPKPGGHHR	4	1.16985
sp|Q16378|PROL4_HUMAN	PARHPQEQP	8	1.1676
sp|Q16378|PROL4_HUMAN	LPRFPSV	10	1.1675
sp|P02655|APOC2_HUMAN	TDQVLSVLKGEE	4	1.16558
sp|P08590|MYL3_HUMAN	PPPEPERPKEVEF	4	1.16403
sp|Q16378|PROL4_HUMAN	PQEQPLW	4	1.16189
sp|P00734|THRB_HUMAN	SLEDKTERELLESYIDGR	4	1.15362
sp|Q9GZZ8|LACRT_HUMAN	GGVPGGKQF	4	1.15251
sp|P62805|H4_HUMAN	DAVTYTEHAK	12	1.14888
sp|Q16378|PROL4_HUMAN	DGPQQRPPKPGGHH	4	1.14389
sp|P60709|ACTB_HUMAN:sp|P63261|ACTG_HUMAN:sp|P68032|ACTC_HUMAN	GFAGDDAPR	10	1.14027
sp|P02652|APOA2_HUMAN	TDYGKDLMEK	5	1.14009
sp|P16403|H12_HUMAN	ALAAAGYDVEKNNSRIKL	4	1.1356
sp|P69905|HBA_HUMAN	AHLPAEFTPAVH	4	1.13259
sp|P02768|ALBU_HUMAN	FKDLGEENF	4	1.12692
sp|P02671|FIBA_HUMAN	EGDFLAEGGGVR	16	1.12237
sp|P02647|APOA1_HUMAN	DLATVYVDVLK	4	1.11342
sp|P60709|ACTB_HUMAN:sp|P63261|ACTG_HUMAN:sp|P68032|ACTC_HUMAN	LTEAPLNPKANRE	4	1.10831
sp|P01833|PIGR_HUMAN	DEKVLDSGF	4	1.103
sp|P12883|MYH7_HUMAN:sp|Q9UKX2|MYH2_HUMAN:sp|P11055|MYH3_HUMAN	TKYETDAIQR	7	1.09785
sp|P19013|K2C4_HUMAN	HVEIDPEIQKV	4	1.08962
sp|Q9UKX2|MYH2_HUMAN	VRELEGEVESEQ	4	1.07943
sp|P60709|ACTB_HUMAN:sp|P63261|ACTG_HUMAN:sp|P68032|ACTC_HUMAN	TEAPLNPKANREK	6	1.07778
sp|P26583|HMGB2_HUMAN	SEHPGLSIGDTA	4	1.07401
sp|O75556|SG2A1_HUMAN	LEDMVEKT	5	1.05968
sp|P69905|HBA_HUMAN	LSHGSAQV	4	1.05155
sp|P62328|TYB4_HUMAN	TETQEKNPLP	4	1.04462
sp|P16403|H12_HUMAN	SGPPVSELITK	4	1.03154
sp|P02652|APOA2_HUMAN	SYFEKSKEQLTPLI	4	1.0279
sp|P01024|CO3_HUMAN	TLDPERLG	10	1.00657
sp|Q16378|PROL4_HUMAN	HPQEQPLW	4	1.00558
sp|P60709|ACTB_HUMAN:sp|P63261|ACTG_HUMAN	APEEHPV	4	0.998508
sp|P69905|HBA_HUMAN	AHAGEYGAEALE	4	0.997476
sp|P69905|HBA_HUMAN	AHLPAEFTPAV	4	0.995312
sp|P68871|HBB_HUMAN:sp|P02042|HBD_HUMAN	VLGAFSDGLAHLDN	4	0.993296
sp|P05976|MYL1_HUMAN	EDFVEGLR	4	0.990736
sp|P69905|HBA_HUMAN	LTNAVAHVDDMPN	13	0.985673
sp|Q9GZZ8|LACRT_HUMAN	QELNPLKSIVE	4	0.98448
sp|P10916|MLRV_HUMAN	DGFIDKNDLRDTFAALGR	4	0.976936
sp|P69905|HBA_HUMAN	ERMFLSFPTTK	4	0.971036
sp|P60709|ACTB_HUMAN:sp|P63261|ACTG_HUMAN:sp|P68032|ACTC_HUMAN	AVFPSIVGR	4	0.969948
sp|P02647|APOA1_HUMAN	DSGRDYV	4	0.963744
sp|P05204|HMGN2_HUMAN	PPKPEPKPK	4	0.962336
sp|Q8WZ42|TITIN_HUMAN	EVPKKPVPEK	4	0.960584
sp|P02671|FIBA_HUMAN	ESSSHHPGIAEFPSRG	7	0.957915
sp|P02671|FIBA_HUMAN	VTSKGDKELR	5	0.953545
sp|P60709|ACTB_HUMAN:sp|P63261|ACTG_HUMAN:sp|P68032|ACTC_HUMAN	RLDLAGRDLT	4	0.952392
sp|P02647|APOA1_HUMAN	SFLSALEEYTK	4	0.950848
sp|P68871|HBB_HUMAN	VDEVGGEALGRL	4	0.9501
sp|Q16378|PROL4_HUMAN	FPSVSLQEASSF	4	0.948112
sp|P08123|CO1A2_HUMAN	GPRGDQGPVGR	4	0.942344
sp|Q16378|PROL4_HUMAN	LLPRPPGDSGNQDDGPQQRPPKPGGHHR	4	0.941084
sp|P68871|HBB_HUMAN	WGKVNVDEVGGEALGR	4	0.93976
sp|P01024|CO3_HUMAN	SVQLTEKR	4	0.937744
sp|P02671|FIBA_HUMAN	REYHTEKLVT	4	0.932884
sp|P12883|MYH7_HUMAN	KVQHELDEAEER	4	0.93264
sp|P08123|CO1A2_HUMAN	ARGSDGSVGPVGPAGPIG	4	0.93176
sp|P02671|FIBA_HUMAN	SAGHWTSESSV	4	0.925372
sp|Q16378|PROL4_HUMAN	HPPPPPF	4	0.925032
sp|P68871|HBB_HUMAN	NVDEVGGEALGRL	4	0.92286
sp|Q16378|PROL4_HUMAN	HPPPPPFQN	4	0.920128
sp|P68871|HBB_HUMAN:sp|P02042|HBD_HUMAN	GAFSDGLAHLDNL	4	0.919192
sp|P68871|HBB_HUMAN	VNVDEVGGEALGRL	4	0.904028
sp|P02671|FIBA_HUMAN	SSSHHPGIAEFPSRG	4	0.90122
sp|P02671|FIBA_HUMAN	GSAGHWTSESSV	4	0.898036
sp|P60709|ACTB_HUMAN:sp|P63261|ACTG_HUMAN:sp|P68032|ACTC_HUMAN	FPSIVGRPR	7	0.87626
sp|P68431|H31_HUMAN:sp|Q71DI3|H32_HUMAN	STGGKAPRKQLAT	4	0.870888
sp|P02652|APOA2_HUMAN	SYFVELGTQPATQ	4	0.869984
sp|P07951|TPM2_HUMAN	KLKGTEDEVEK	4	0.86946
sp|P08590|MYL3_HUMAN	PAPAPPPEPERPK	5	0.866605
sp|P69905|HBA_HUMAN	AAHLPAEFTPA	4	0.85634
sp|P69905|HBA_HUMAN	FDLSHGSAQ	8	0.85584
sp|P68871|HBB_HUMAN	PEEKSAV	4	0.852448
sp|P41218|MNDA_HUMAN	SFTPNQETQAQR	4	0.850756
sp|P60709|ACTB_HUMAN:sp|P63261|ACTG_HUMAN	SKQEYDESGPSIV	4	0.844764
sp|P08670|VIME_HUMAN	VDVSKPDLTAAL	4	0.843184
sp|Q14624|ITIH4_HUMAN	QLGLPGPPDVPDHAAYHPFR	18	0.843012
sp|P04075|ALDOA_HUMAN	PYQYPALTPEQKKELSDIAHR	4	0.838688
sp|P69905|HBA_HUMAN	SPADKTNV	4	0.832192
sp|P02768|ALBU_HUMAN	RYTKKVPQVSTPTLVEV	4	0.8282
sp|Q16378|PROL4_HUMAN	LLPRPPGDSGNQDD	4	0.825428
sp|P02671|FIBA_HUMAN	SHHPGIAEFPSRG	8	0.824448
sp|P02042|HBD_HUMAN	VHLTPEEKTAV	7	0.82369
sp|P02765|FETUA_HUMAN	AAPPGHQLH	4	0.819296
sp|Q16378|PROL4_HUMAN	RDRPARHPQEQPLW	8	0.81568
sp|P68871|HBB_HUMAN	FFESFGDLSTPDA	10	0.81515
sp|P69905|HBA_HUMAN	VLSPADKT	4	0.813632
sp|P68871|HBB_HUMAN:sp|P02042|HBD_HUMAN	DGLAHLDN	4	0.813252
sp|P02679|FIBG_HUMAN	DTVQIHDITGK	4	0.811948
sp|P12883|MYH7_HUMAN:sp|Q9UKX2|MYH2_HUMAN:sp|P11055|MYH3_HUMAN	KYETDAIQR	4	0.810596
sp|P02787|TRFE_HUMAN	HSTIFENLANK	4	0.806376
sp|P60709|ACTB_HUMAN:sp|P63261|ACTG_HUMAN:sp|P68032|ACTC_HUMAN	FAGDDAPR	10	0.80564
Not available	ELDPEIQKV	4	0.804776
sp|P04406|G3P_HUMAN	DGRGALQNIIPASTGAA	4	0.80154
sp|P00915|CAH1_HUMAN	SYNPATAKEII	4	0.798128
sp|P68871|HBB_HUMAN	HLTPEEKSA	4	0.797232
sp|Q16378|PROL4_HUMAN	RDRPARHPQEQP	7	0.787451
sp|Q8WZ42|TITIN_HUMAN	APPAKVPEVPK	10	0.78533
sp|P02671|FIBA_HUMAN	SHSLTTNIMEILR	16	0.785008
sp|P02647|APOA1_HUMAN	FLSALEEYTK	4	0.78276
sp|P68871|HBB_HUMAN	KVNVDEVGGEALGR	6	0.782406
sp|P69905|HBA_HUMAN	EFTPAVHA	4	0.782348
sp|P69905|HBA_HUMAN	AHLPAEFTPAVHASLDKF	4	0.777504
sp|Q16378|PROL4_HUMAN	LLPRPPGD	4	0.775364
sp|Q16378|PROL4_HUMAN	DSGNQDDGPQQRPPKPGGHHR	4	0.774724
sp|P68871|HBB_HUMAN:sp|P02042|HBD_HUMAN	SDGLAHLDN	4	0.771272
sp|P69905|HBA_HUMAN	DALTNAVAHVDDMPNA	19	0.77121
sp|P69905|HBA_HUMAN	TYFPHFDLSHGSAQ	8	0.770832
sp|P68871|HBB_HUMAN:sp|P02042|HBD_HUMAN	FSDGLAHLDN	4	0.769992
sp|P02671|FIBA_HUMAN	TLSGIGTLDGFR	8	0.768544
sp|P68032|ACTC_HUMAN:sp|P60709|ACTB_HUMAN:sp|P63261|ACTG_HUMAN	SYELPDGQVITIGNER	4	0.768088
sp|Q16378|PROL4_HUMAN	FPSVSLQEASS	4	0.7662
sp|Q16378|PROL4_HUMAN	QLSLPRFP	5	0.765925
sp|P60709|ACTB_HUMAN:sp|P63261|ACTG_HUMAN:sp|P68032|ACTC_HUMAN	TNWDDMEKI	4	0.757472
sp|P60709|ACTB_HUMAN:sp|P63261|ACTG_HUMAN:sp|P68032|ACTC_HUMAN	SYELPDGQVITIGNERF	4	0.755864
sp|P02810|PRPC_HUMAN	GRPQGPPQQGGHQQ	4	0.755216
Not available	PDPAKSAPAPK	4	0.753648
sp|P69905|HBA_HUMAN	HASLDKFLASVSTVLTSKYR	4	0.753364
sp|Q16378|PROL4_HUMAN	FPSVSLQEAS	4	0.745812
sp|Q16378|PROL4_HUMAN	DRPARHPQEQP	8	0.744128
sp|Q16378|PROL4_HUMAN	LLPRPPGDSGNQD	4	0.733692
sp|P02671|FIBA_HUMAN	REYHTEKLVTS	9	0.728847
sp|Q16378|PROL4_HUMAN	PARHPQEQPL	5	0.72617
sp|P69905|HBA_HUMAN	SVSTVLTSKYR	7	0.724941
sp|P06702|S10A9_HUMAN	KENKNEKVIEH	4	0.722336
sp|P08590|MYL3_HUMAN	APPPEPERPK	4	0.72028
sp|P60709|ACTB_HUMAN:sp|P63261|ACTG_HUMAN:sp|P68032|ACTC_HUMAN	DSYVGDEAQSKR	4	0.709896
sp|Q96A32|MLRS_HUMAN	DGIIDKEDLR	9	0.707868
sp|Q8WZ42|TITIN_HUMAN	KPVPEEKKPVPVPK	4	0.70584
sp|Q16378|PROL4_HUMAN	RPARHPQEQP	4	0.703064
sp|P02647|APOA1_HUMAN	ATEHLSTLSEKAKPALEDL	4	0.702056
sp|P35579|MYH9_HUMAN	DLPFVVPR	4	0.701536
sp|P02768|ALBU_HUMAN	DETYVPKE	4	0.700984
sp|P01833|PIGR_HUMAN	LDSGFREIEN	4	0.698656
sp|Q16378|PROL4_HUMAN	DRPARHPQEQPL	8	0.697688
sp|P02042|HBD_HUMAN	HLTPEEKTAV	4	0.6963
sp|P10916|MLRV_HUMAN	VFDPEGK	4	0.691952
sp|P69905|HBA_HUMAN	DMPNALSALSDLHAHKL	4	0.68992
sp|Q16378|PROL4_HUMAN	PARHPQEQPLW	6	0.688614
sp|P69905|HBA_HUMAN	HVDDMPNA	4	0.68748
sp|P60709|ACTB_HUMAN:sp|P63261|ACTG_HUMAN:sp|P68032|ACTC_HUMAN	GQKDSYVGDEAQS	4	0.687276
sp|P68032|ACTC_HUMAN:sp|P60709|ACTB_HUMAN:sp|P63261|ACTG_HUMAN	PSIVGRPR	6	0.684336
sp|P81605|DCD_HUMAN	GAVHDVKDVLDSV	4	0.683584
sp|P05976|MYL1_HUMAN	ALGTNPTNAEVR	4	0.68122
sp|Q9UKX2|MYH2_HUMAN	VRELEGEVESEQK	4	0.681216
sp|P06702|S10A9_HUMAN	LGHPDTLNQGEF	4	0.680504
sp|P02768|ALBU_HUMAN	AVMDDFAAFVEK	22	0.679646
sp|Q8WZ42|TITIN_HUMAN	KVEAPPPKVPK	4	0.677248
sp|Q16378|PROL4_HUMAN	SLPRFPSVSLQEA	5	0.66226
sp|P02675|FIBB_HUMAN	REEAPSL	4	0.66118
sp|P01024|CO3_HUMAN	TLDPERLGREGVQ	4	0.652936
sp|P69905|HBA_HUMAN	AHVDDMPNALSALSDLHAH	41	0.652351
sp|Q14624|ITIH4_HUMAN	GPDVLTATVSGK	4	0.651852
sp|P60709|ACTB_HUMAN:sp|P63261|ACTG_HUMAN:sp|P68032|ACTC_HUMAN	AVFPSIVGRPRHQGV	4	0.650996
sp|P06396|GELS_HUMAN	HIANVER	4	0.643476
sp|P01833|PIGR_HUMAN	ADTRDQADGSR	4	0.642668
sp|P41218|MNDA_HUMAN	AVDHPPLP	4	0.627044
sp|Q16378|PROL4_HUMAN	FPSVSLQEA	4	0.624532
sp|P68871|HBB_HUMAN	HLTPEEKSAVT	5	0.62433
sp|Q8WZ42|TITIN_HUMAN	IDGAAGQQLPH	4	0.623904
sp|Q16777|H2A2C_HUMAN:sp|Q93077|H2A1C_HUMAN:sp|Q7L7L0|H2A3_HUMAN:sp|P04908|H2A1B_HUMAN	GLQFPVGR	4	0.623628
sp|P63104|1433Z_HUMAN	DSTLIMQLLR	4	0.62162
sp|P45378|TNNT3_HUMAN	SRIDQAQKHS	4	0.614088
sp|P02768|ALBU_HUMAN	VFDEFKPLVEEPQNLIK	4	0.612928
sp|Q16378|PROL4_HUMAN	RDRPARHPQEQPL	6	0.607284
sp|P69905|HBA_HUMAN	DDMPNALSALSDLHAH	19	0.601331
sp|P02671|FIBA_HUMAN	NPGSSGTGGTATWK	4	0.592484
sp|Q16378|PROL4_HUMAN	PRFPSVSLQEASS	4	0.5923
sp|P02768|ALBU_HUMAN	AEFAEVSK	8	0.588608
sp|P19237|TNNI1_HUMAN	ERPVEVGDWR	4	0.584208
sp|P45378|TNNT3_HUMAN	YDITTLR	4	0.584176
sp|P02671|FIBA_HUMAN	ESSSHHPGIAEFPSR	4	0.580468
sp|P69905|HBA_HUMAN	AHVDDMPNAL	6	0.58041
sp|P02671|FIBA_HUMAN	GTGSETESPRNPS	8	0.579968
sp|P02768|ALBU_HUMAN	KVPQVSTPTLVEVSR	6	0.567522
sp|Q16378|PROL4_HUMAN	LLPRPPGDSGN	4	0.56536
sp|Q09666|AHNK_HUMAN	ADIDVSGPK	5	0.56356
sp|P13647|K2C5_HUMAN	SGGGGGGGFGRV	4	0.562756
sp|P00915|CAH1_HUMAN	DIKTSETKHDT	4	0.56128
sp|P02647|APOA1_HUMAN	DSGRDYVSQF	4	0.548016
sp|P69905|HBA_HUMAN	HVDDMPNALSALSDLHAH	28	0.54502
sp|P19013|K2C4_HUMAN:sp|P04264|K2C1_HUMAN	EIDPEIQKV	4	0.544136
sp|Q8WZ42|TITIN_HUMAN	KVPVPPPKKPEVPPTKVPEVPK	4	0.54406
sp|Q9GZZ8|LACRT_HUMAN	IENGSEFAQK	7	0.542339
sp|P69905|HBA_HUMAN	TVLTSKYR	4	0.537284
sp|P69905|HBA_HUMAN	FDLSHGSAQV	4	0.536196
sp|Q8WZ42|TITIN_HUMAN	LPPVKVPEVPKEVVPEK	4	0.531932
sp|P04908|H2A1B_HUMAN:sp|Q7L7L0|H2A3_HUMAN:sp|Q93077|H2A1C_HUMAN:sp|P0C0S5|H2AZ_HUMAN:sp|Q71UI9|H2AV_HUMAN	AGLQFPVGR	4	0.526876
sp|P69905|HBA_HUMAN	VADALTNAVAHVDDMPNA	10	0.52251
sp|P04114|APOB_HUMAN	LPEIAIPEFIIPT	4	0.51498
sp|Q16378|PROL4_HUMAN	PRFPSVSLQE	4	0.508388
sp|P04114|APOB_HUMAN	DDAKINF	4	0.508096
sp|P01009|A1AT_HUMAN	GKVVNPTQ	4	0.503524
sp|P02647|APOA1_HUMAN	DVLKDSGRDYV	5	0.502225
Not available	RLDIAGRDIT	4	0.50162
sp|P05976|MYL1_HUMAN	TLSQVGDVLR	4	0.499544
sp|Q14624|ITIH4_HUMAN	GSEMVVAGKLQDR	4	0.478972
sp|P13929|ENOB_HUMAN	IEEALGDKAIFAGRKF	4	0.47682
sp|P02647|APOA1_HUMAN	SFLSALEEYT	4	0.476532
sp|Q16378|PROL4_HUMAN	ARHPQEQPLW	4	0.476268
sp|P68871|HBB_HUMAN	FGDLSTPDAV	4	0.475156
sp|Q9GZZ8|LACRT_HUMAN	ENGSEFAQK	4	0.472044
sp|P02671|FIBA_HUMAN	GEGDFLAEGGGVR	9	0.471618
sp|Q16378|PROL4_HUMAN	LPRFPSVSLQEA	5	0.470545
sp|P69905|HBA_HUMAN	HVDDMPNALS	4	0.46724
sp|P02671|FIBA_HUMAN	REYHTEKLVTSKGDKEL	13	0.467129
sp|P12883|MYH7_HUMAN	NEIEDLMVDVER	13	0.466336
sp|Q16378|PROL4_HUMAN	PRFPSVSLQEA	7	0.460516
sp|P69905|HBA_HUMAN	VHASLDKFLASVSTVLTSKYR	4	0.454936
sp|P10916|MLRV_HUMAN	KGADPEETILNAF	4	0.454232
sp|Q9UGM3|DMBT1_HUMAN	DVGSYQEKVDV	4	0.45192
sp|P68871|HBB_HUMAN:sp|P02042|HBD_HUMAN	YPWTQRF	6	0.451416
sp|Q16378|PROL4_HUMAN	RDRPARHPQE	6	0.449346
sp|Q9UGM3|DMBT1_HUMAN	DVGSYQEKVDVV	4	0.447488
sp|P02671|FIBA_HUMAN	TGKEKVTSGSTTTT	6	0.446286
sp|P05109|S10A8_HUMAN	KELDINTDGAV	4	0.442244
sp|P69905|HBA_HUMAN	AVAHVDDMPNA	5	0.440285
sp|P69905|HBA_HUMAN	LTNAVAHVDDMPNALSALSDLHAHKL	14	0.439432
sp|P02671|FIBA_HUMAN	SGIGTLDGFR	4	0.43486
sp|P01833|PIGR_HUMAN	SVDSGSSEEQGGSSRA	4	0.432376
sp|P02671|FIBA_HUMAN	DFLAEGGGVR	4	0.431232
sp|P02671|FIBA_HUMAN	SSSYSKQFT	4	0.4312
sp|P02545|LMNA_HUMAN	SGAQASSTPLSPTR	4	0.425452
sp|P68431|H31_HUMAN:sp|Q71DI3|H32_HUMAN	EIAQDFK	4	0.423312
sp|P10916|MLRV_HUMAN	DTFAALGR	4	0.421796
sp|P69905|HBA_HUMAN	VAHVDDMPNA	4	0.421484
sp|P02671|FIBA_HUMAN	TTNIMEILR	4	0.421272
sp|P10909|CLUS_HUMAN	TLIEKTNEER	4	0.420024
sp|P01833|PIGR_HUMAN	AIQDPRLFAEEK	9	0.419679
sp|P06727|APOA4_HUMAN	IDQTVEELR	4	0.417656
sp|Q14624|ITIH4_HUMAN	MNFRPGVLSSRQLGLPGPPDVPDHAAYHPF	9	0.415359
sp|Q8WZ42|TITIN_HUMAN	KPPPPKVPEEPK	4	0.415136
sp|Q8WZ42|TITIN_HUMAN	VPVPPPKKPEVPPTKVPEVPK	4	0.410704
sp|Q16378|PROL4_HUMAN	DRPARHPQEQPLW	5	0.4095
sp|P60709|ACTB_HUMAN:sp|P63261|ACTG_HUMAN:sp|P68032|ACTC_HUMAN	DLAGRDLTDYLM	6	0.408282
sp|P02671|FIBA_HUMAN	HPGIAEFPSRG	8	0.406736
sp|P68871|HBB_HUMAN	VHLTPEEKSAVTALWGKVNVDEVGGEALGR	5	0.406185
sp|Q9GZZ8|LACRT_HUMAN	FIENGSEFAQK	7	0.406014
sp|P19237|TNNI1_HUMAN	EDTEKERPV	5	0.404315
sp|Q99878|H2A1J_HUMAN:sp|Q93077|H2A1C_HUMAN:sp|Q16777|H2A2C_HUMAN	QGGVLPNIQAV	4	0.399688
sp|Q8WZ42|TITIN_HUMAN	KEEEVPPPPKVPALPK	5	0.399095
sp|P06727|APOA4_HUMAN	PLAEDVRGNLR	4	0.395604
sp|P68871|HBB_HUMAN	SFGDLSTPDAV	4	0.39214
sp|P62805|H4_HUMAN	DNIQGITKPAIR	5	0.392055
sp|P01833|PIGR_HUMAN	DSGFREIEN	4	0.391304
sp|Q09666|AHNK_HUMAN	KVDIDAPDVDVHGPDWHL	5	0.391095
sp|P32119|PRDX2_HUMAN	IGKPAPDF	4	0.391072
sp|P02647|APOA1_HUMAN	VSFLSALEEYTK	4	0.388832
sp|P68032|ACTC_HUMAN:sp|P60709|ACTB_HUMAN:sp|P63261|ACTG_HUMAN	AGFAGDDAPR	4	0.388428
sp|Q16378|PROL4_HUMAN	PRFPSVSLQEAS	4	0.384836
sp|P02768|ALBU_HUMAN	KVPQVSTPTLVEVS	4	0.373888
sp|P01833|PIGR_HUMAN	VLDSGFREIENK	5	0.36972
sp|Q8WZ42|TITIN_HUMAN	KPELPPVKVPEVPKEVVPEK	4	0.366204
sp|P05109|S10A8_HUMAN	KELDINTDGAVNF	4	0.363936
sp|Q16378|PROL4_HUMAN	RFPSVSLQEA	4	0.361976
sp|P01833|PIGR_HUMAN	QDPRLFAEEK	4	0.359704
sp|P62805|H4_HUMAN	TVTAMDVVYALKR	8	0.358632
sp|P60709|ACTB_HUMAN:sp|P63261|ACTG_HUMAN	DVDIRKDLY	4	0.35218
sp|P69905|HBA_HUMAN	DDMPNALSALSDLHAHKL	4	0.35148
sp|Q8WZ42|TITIN_HUMAN	KPELPPVKVPEVPKEVVPE	4	0.349696
sp|Q16378|PROL4_HUMAN	HPPPPPFQNQQ	4	0.349184
sp|P69905|HBA_HUMAN	EFTPAVHASLDKF	5	0.34717
sp|P14649|MYL6B_HUMAN	AEPAVPQAPQKTQEPPVD	5	0.346995
sp|P02671|FIBA_HUMAN	DSHSLTTNIMEILR	16	0.346832
sp|P68871|HBB_HUMAN:sp|P02042|HBD_HUMAN	VYPWTQRF	4	0.344732
sp|P69905|HBA_HUMAN	ERMFLSFPTT	5	0.340425
sp|P02671|FIBA_HUMAN	IAEFPSRG	4	0.336556
sp|P05976|MYL1_HUMAN	ITLSQVGDVLR	4	0.335392
sp|P02671|FIBA_HUMAN	PNNPDWGTFEEV	4	0.333852
sp|P02647|APOA1_HUMAN	VDVLKDSGRDYV	4	0.333752
sp|P06732|KCRM_HUMAN	PFGNTHNKF	4	0.33374
sp|P01833|PIGR_HUMAN	VLDSGFREIEN	4	0.332032
sp|P62807|H2B1C_HUMAN	QVHPDTGISSK	4	0.328228
sp|P02671|FIBA_HUMAN	SLTTNIMEILR	9	0.328041
sp|P62807|H2B1C_HUMAN	VNDIFERI	4	0.327552
sp|P12883|MYH7_HUMAN:sp|Q9UKX2|MYH2_HUMAN:sp|P11055|MYH3_HUMAN	EQDTSAHLER	5	0.32475
sp|P05976|MYL1_HUMAN	LGTNPTNAEVR	4	0.323368
sp|P62807|H2B1C_HUMAN	NDIFERI	4	0.319076
sp|Q9BQE3|TBA1C_HUMAN:sp|Q71U36|TBA1A_HUMAN:sp|P68363|TBA1B_HUMAN	EIIDLVLDR	4	0.316712
sp|P17661|DESM_HUMAN	DGEVVSEATQQQHEV	4	0.316392
sp|P69905|HBA_HUMAN	VGAHAGEYGAEALERMFLSFPTTK	24	0.316128
sp|Q8WZ42|TITIN_HUMAN	AVPEAPTPVPK	4	0.309592
sp|P02675|FIBB_HUMAN	QDGSVDFGR	4	0.304528
sp|P69905|HBA_HUMAN	LTNAVAHVDDMPNALSALSDLHAH	35	0.301105
sp|P13805|TNNT1_HUMAN	DFDDIHR	4	0.298968
sp|P62807|H2B1C_HUMAN	FVNDIFERI	4	0.298864
sp|P69905|HBA_HUMAN	ALTNAVAHVDDMPNALSALSDLHAH	29	0.29522
sp|P12883|MYH7_HUMAN	HRLQNEIEDLMVDVER	9	0.293679
sp|P02671|FIBA_HUMAN	YGTGSETESPRNPS	4	0.293576
sp|P00918|CAH2_HUMAN	LMVDNWRPAQP	5	0.291775
sp|P07451|CAH3_HUMAN	LVSNWRPPQP	4	0.287608
sp|P07437|TBB5_HUMAN:sp|P68371|TBB4B_HUMAN	NEATGGKYVPR	4	0.287412
sp|P08311|CATG_HUMAN	SSGVPPEVFTRV	4	0.283828
sp|P02671|FIBA_HUMAN	GIAEFPSRG	4	0.276804
sp|P02671|FIBA_HUMAN	SESGSFRPDSPGSGNA	4	0.275932
sp|Q8WZ42|TITIN_HUMAN	VPPPKKPEVPPTKVPEVPK	4	0.275096
sp|Q8WZ42|TITIN_HUMAN	VVAEEKVPVPR	4	0.272964
sp|Q16378|PROL4_HUMAN	DRPARHPQE	6	0.272508
sp|P02671|FIBA_HUMAN	DEAGSEADHEGTHST	18	0.269406
sp|P07451|CAH3_HUMAN	SNWRPPQP	4	0.268376
sp|Q8WZ42|TITIN_HUMAN	KPVLEEKPAVPVPER	4	0.265344
sp|P07451|CAH3_HUMAN	LVSNWRPPQPINN	5	0.26267
sp|P01833|PIGR_HUMAN	SLAKADAAPDEKVLDSGFREIEN	7	0.261716
sp|Q9GZZ8|LACRT_HUMAN	SIVEKSILLTEQA	4	0.261568
sp|Q96HC4|PDLI5_HUMAN	TEFYHVPTHSDAS	4	0.259536
sp|P01833|PIGR_HUMAN	AIQDPRLFAEE	4	0.25942
sp|P19237|TNNI1_HUMAN	SVKKEDTEKERPV	5	0.2568
sp|P02671|FIBA_HUMAN	TRGGSTSYGTGSETESPRNPS	4	0.256636
sp|Q8WZ42|TITIN_HUMAN	PEAPTPVPK	4	0.251144
sp|P02671|FIBA_HUMAN	TVIGPDGHKEVTKE	4	0.250008
sp|P69905|HBA_HUMAN	KVADALTNAVAHVDDMPNALSALSDLHAH	13	0.245687
sp|P02671|FIBA_HUMAN	SGEGDFLAEGGGVR	13	0.245336
sp|P02671|FIBA_HUMAN	ALTDMPQMR	4	0.240052
sp|P02671|FIBA_HUMAN	TGKEKVTSGSTTTTR	15	0.234285
sp|P60709|ACTB_HUMAN:sp|P63261|ACTG_HUMAN:sp|P68032|ACTC_HUMAN	FAGDDAPRA	4	0.232308
sp|Q8WZ42|TITIN_HUMAN	VPEAPTPVPK	4	0.230764
sp|P06727|APOA4_HUMAN	LQASLRPHADE	4	0.230096
sp|Q8WZ42|TITIN_HUMAN	KVEAPPAKVPEVPK	5	0.22637
sp|Q8WZ42|TITIN_HUMAN	TIKPPPVEPEPTP	6	0.225162
sp|P12883|MYH7_HUMAN	SVNDLTSQR	4	0.224512
sp|P14618|KPYM_HUMAN:sp|P30613|KPYR_HUMAN	ALDTKGPEIR	4	0.223048
sp|P69905|HBA_HUMAN	AHVDDMPNALSAL	5	0.21832
sp|P06727|APOA4_HUMAN	APLAEDVR	4	0.217852
sp|P06727|APOA4_HUMAN	SLRPHADE	4	0.217456
sp|P62805|H4_HUMAN	LENVIRDAVTY	4	0.21738
sp|P02768|ALBU_HUMAN	DAHKSEVAHR	4	0.216772
sp|P69905|HBA_HUMAN	AHVDDMPNALSALSDLHAHKL	4	0.214856
sp|P02647|APOA1_HUMAN	ATEHLSTLSEKAKPALEDLR	4	0.213792
sp|Q9BQE3|TBA1C_HUMAN:sp|Q71U36|TBA1A_HUMAN:sp|P68363|TBA1B_HUMAN	SETGAGKHVPR	4	0.213464
sp|P02671|FIBA_HUMAN	DSGEGDFLAEGGGVR	26	0.212394
sp|P41218|MNDA_HUMAN	SDFNQNFEVPNR	4	0.209848
sp|P60709|ACTB_HUMAN:sp|P63261|ACTG_HUMAN:sp|P68032|ACTC_HUMAN	SGGTTMYPGIADR	7	0.209783
sp|P69905|HBA_HUMAN	VDDMPNALSALSDLHAH	10	0.2081
sp|P12883|MYH7_HUMAN	RDLEEATLQHEATAAALR	4	0.207344
sp|P05204|HMGN2_HUMAN	GDKAKVKDEPQR	4	0.204484
sp|P69905|HBA_HUMAN	LTNAVAHVDDMPNALS	7	0.202846
sp|P02647|APOA1_HUMAN	DEPPQSPWDRVK	4	0.201328
sp|P02671|FIBA_HUMAN	GGSTSYGTGSETESPR	4	0.200788
sp|P02671|FIBA_HUMAN	GEFVSETESR	4	0.200368
Not available	TGTETVFEKPK	4	0.197764
sp|P02671|FIBA_HUMAN	LGEFVSETESR	4	0.194128
sp|P62805|H4_HUMAN	FLENVIRDAV	4	0.193748
sp|Q8WZ42|TITIN_HUMAN	KVPEAPKEVVPEK	4	0.191512
sp|P02768|ALBU_HUMAN	DAHKSEVAHRF	10	0.19042
sp|Q9UKX2|MYH2_HUMAN	KLQHELEEAEERADIAESQVN	5	0.186995
sp|P60709|ACTB_HUMAN:sp|P63261|ACTG_HUMAN:sp|P68032|ACTC_HUMAN	TTAEREIV	4	0.186712
sp|P02768|ALBU_HUMAN	DAHKSEVAHRFK	4	0.185196
sp|P01833|PIGR_HUMAN	AVADTRDQADGSR	6	0.183726
sp|P05997|CO5A2_HUMAN	TGFPGSAGR	4	0.179852
sp|P01024|CO3_HUMAN	EGVQKEDIPPAD	8	0.17764
sp|Q8WZ42|TITIN_HUMAN	VPEAPKEVVPEK	4	0.177292
sp|Q9GZZ8|LACRT_HUMAN	QFIENGSEFAQK	4	0.175952
sp|P04114|APOB_HUMAN	DDIDVRFQ	4	0.170692
sp|P01833|PIGR_HUMAN	ADAAPDEKVLDSGF	4	0.170664
sp|Q14624|ITIH4_HUMAN	LSSRQLGLPGPPDVPDHAAYHPFR	4	0.170304
sp|P69905|HBA_HUMAN	AVAHVDDMPNALSALSDLHAH	12	0.168072
sp|P00558|PGK1_HUMAN	NDAFGTAHR	4	0.167928
sp|P62937|PPIA_HUMAN	FDIAVDGEPLGRV	4	0.166704
sp|P12883|MYH7_HUMAN	RQAEEAEEQANTNLS	4	0.16564
sp|P02671|FIBA_HUMAN	EEVSGNVSPGTR	4	0.16532
sp|Q96A32|MLRS_HUMAN	DGIIDKEDLRDT	4	0.163812
sp|P12883|MYH7_HUMAN:sp|Q9UKX2|MYH2_HUMAN:sp|P11055|MYH3_HUMAN	ADIAESQVNKLR	4	0.161036
sp|P45378|TNNT3_HUMAN	TAPKIPEGEKV	4	0.154304
sp|P02647|APOA1_HUMAN	DEPPQSPWDRV	4	0.152936
sp|P02671|FIBA_HUMAN	ADSGEGDFLAEGGGVR	23	0.150857
sp|P69905|HBA_HUMAN	ALTNAVAHVDDMPNALSALSDLHAHKL	4	0.149116
sp|P02671|FIBA_HUMAN	GSESGIFTNTKESS	4	0.1468
sp|P00915|CAH1_HUMAN	SLLSNVEGDNAVPMQ	4	0.142232
sp|P02671|FIBA_HUMAN	EFVSETESR	4	0.139932
Not available	GVVDSEDIPLNLSR	4	0.137916
sp|P08238|HS90B_HUMAN	GVVDSEDLPLNISR	4	0.137916
sp|P02671|FIBA_HUMAN	HRHPDEAAF	4	0.134432
sp|P02647|APOA1_HUMAN	THLAPYSDELR	4	0.134388
sp|P69905|HBA_HUMAN	DALTNAVAHVDDMPNAL	4	0.133048
sp|P02671|FIBA_HUMAN	YGTGSETESPR	4	0.131164
sp|P02671|FIBA_HUMAN	EKVTSGSTTTTR	8	0.12644
sp|Q8WZ42|TITIN_HUMAN	VEAPPAKVPEVPK	4	0.126144
sp|P69905|HBA_HUMAN	ALTNAVAHVDDMPNALS	4	0.12542
sp|Q14624|ITIH4_HUMAN	GSEMVVAGKLQDRGPDV	7	0.122458
sp|P02671|FIBA_HUMAN	QFTSSTSYNR	4	0.119952
sp|P02671|FIBA_HUMAN	NRGDSTFESKS	5	0.118685
sp|P0C0L5|CO4B_HUMAN	TLEIPGNSDPNMIPDGDFNSYVR	4	0.117672
sp|P13929|ENOB_HUMAN	GNPTVEVDLHTAKGRF	4	0.116724
sp|P00915|CAH1_HUMAN	ANGNNQSPVDIK	4	0.116172
sp|P69905|HBA_HUMAN	TNAVAHVDDMPNALSALSDLHAH	17	0.112676
sp|P07355|ANXA2_HUMAN	TDLEKDIISDTSGDFR	4	0.111448
sp|P00918|CAH2_HUMAN	VDNWRPAQP	4	0.108752
sp|P11171|41_HUMAN	SLDGAAAVDSADR	5	0.10558
sp|Q8NBJ4|GOLM1_HUMAN	NIDVFNVEDQK	4	0.101664
sp|Q8WZ42|TITIN_HUMAN	KVEAPPAKVPEVPKKPVPEK	4	0.10094
sp|P12883|MYH7_HUMAN	KDVFVPDDKQEF	6	0.100776
sp|P07951|TPM2_HUMAN:sp|P09493|TPM1_HUMAN:sp|P06753|TPM3_HUMAN	ATALQKLEEAEKAADESER	4	0.099256
sp|P02647|APOA1_HUMAN	DEPPQSPWDRVKDLAT	5	0.095865
sp|P04406|G3P_HUMAN	SSDFNSDTHSSTF	4	0.092128
sp|P0DP24|CALM2_HUMAN:sp|P0DP23|CALM1_HUMAN:sp|P0DP25|CALM3_HUMAN	VFDKDGNGYISAAELR	4	0.090988
sp|P02675|FIBB_HUMAN	VNDNEEGFFSAR	4	0.085656
sp|P01024|CO3_HUMAN	SEETKENEGFTV	4	0.083368
Not available	LPDRVTGVDTD	4	0.080276
sp|P12883|MYH7_HUMAN	DVFVPDDKQEFV	4	0.077468
sp|P69905|HBA_HUMAN	VADALTNAVAHVDDMPNALSALSDLHAHK	4	0.075596
sp|P01833|PIGR_HUMAN	DVSLAKADAAPDEKVLDSGFR	4	0.070124
sp|P02671|FIBA_HUMAN	DEAGSEADHEGTHSTK	5	0.06729
sp|P01024|CO3_HUMAN	TLDPERLGREGVQKEDIPPAD	4	0.065876
sp|P01024|CO3_HUMAN	LSDQVPDTESETR	8	0.065464
sp|P13929|ENOB_HUMAN	GNPTVEVDLHTAKGRFR	4	0.06286
sp|P02671|FIBA_HUMAN	SETESRGSESGIFT	4	0.059696
sp|P01833|PIGR_HUMAN	LFAEEKAVADTR	5	0.05661
sp|P08670|VIME_HUMAN	TLLIKTVETRDGQVINETSQHHDDLE	4	0.053972
sp|P69905|HBA_HUMAN	VGAHAGEYGAEALERMFLSFPTT	5	0.052255
sp|P69905|HBA_HUMAN	DALTNAVAHVDDMPNALSALSDLHAH	9	0.051858
sp|P69905|HBA_HUMAN	VADALTNAVAHVDDMPNALSALSDLHAH	7	0.048265
sp|P12883|MYH7_HUMAN	KVQHELDEAEERADIAESQVN	7	0.04046
sp|P00915|CAH1_HUMAN	SLLSNVEGDNAVPMQHNNRPTQPL	4	0.037304
sp|P12883|MYH7_HUMAN	DEAEERADIAESQVN	4	0.034304
sp|P01833|PIGR_HUMAN	DVSLAKADAAPDEKVLDSGFREIEN	4	0.034304
sp|P02671|FIBA_HUMAN	DEAGSEADHEGTHSTKR	12	0.034032
sp|P68871|HBB_HUMAN	RFFESFGDLSTPDA	4	0.033656
sp|P12883|MYH7_HUMAN	VVDSLQTSLDAETR	5	0.031965
sp|P01833|PIGR_HUMAN	LFAEEKAVADTRDQADGSR	4	0.030796
sp|P06727|APOA4_HUMAN	LTPYADEFKVKIDQTVEELR	4	0.027176
sp|P02671|FIBA_HUMAN	ADEAGSEADHEGTHST	4	0.025712
sp|P60709|ACTB_HUMAN:sp|P63261|ACTG_HUMAN:sp|P68032|ACTC_HUMAN	VLSGGTTMYPGIADR	4	0.024276
sp|P01833|PIGR_HUMAN	ADAAPDEKVLDSGFREIENK	4	0.022644
sp|P02671|FIBA_HUMAN	MADEAGSEADHEGTHSTKR	16	0.018464
sp|P02671|FIBA_HUMAN	HRHPDEAAFFDTASTGK	4	0.016856
sp|P02671|FIBA_HUMAN	EAGSEADHEGTHSTKR	4	0.014284
sp|P01833|PIGR_HUMAN	AIQDPRLFAEEKAVADTR	4	0.01222
sp|P69905|HBA_HUMAN	AHVDDMPNALSALSDLHAHKLRVDPV	4	0.009536
sp|P02671|FIBA_HUMAN	DEAGSEADHEGTHSTKRGHA	4	0.008436
sp|P02671|FIBA_HUMAN	ADEAGSEADHEGTHSTKR	7	0.008134
sp|P02671|FIBA_HUMAN	SYKMADEAGSEADHEGTHSTKR	4	0.007656
sp|P62328|TYB4_HUMAN	KTETQEKNPLPSKETIEQEKQAGES	4	0.006792
sp|P69905|HBA_HUMAN	VLSPADKTNVKAAWGKVGAHAGEYGAEALER	5	-5

## Sheet: Infected Data
Seq ID	Seq	Anti-Microbial	Deep-AmPEP30	RF-AmPEP30
0	AGVANALAHKYH	0.11	0.892151	0.613333
1	GVANALAHKYH	0.51	0.890835	0.594167
2	ANALAHKYH	0.11	0.808967	0.6
3	VAGVANALAHKYH	0.39	0.895293	0.646667
4	NALAHKYH	0.07	0.804693	0.5925
5	FLSFPTTK	0.77	0.913914	0.654167
6	ALAHKYH	0.36	0.915093	0.655833
7	AYQKVVAGVANALAHKYH	0.73	0.815381	0.525
8	MFLSFPTTK	0.66	0.890868	0.548333
9	YQKVVAGVANALAHKYH	0.79	0.799155	0.503333
10	DGLAHLDNLKGTFA	0.44	0.586607	0.48
11	VANALAHKYH	0.61	0.830862	0.6
12	TYFPHFDLSHGSAQVKGHGK	0.76	0.90358	0.528333
13	SDGLAHLDNLKGTFA	0.13	0.535788	0.476667
14	MGNPKVKAHGK	0.48	0.651156	0.619167
15	AAWGKVGAHAGEYGAEALERM	0.83	0.508392	0.379167
16	LSFPTTK	0.44	0.811288	0.628333
17	SDGLAHLDNLKGTF	0.12	0.594674	0.48
18	GLAHLDNLKGTFA	0.67	0.644328	0.5425
19	GDLSTPDAVMGNPKVKAHGK	0.52	0.383562	0.411667
20	LSPADKTNVK	0.67	0.44887	0.450833
21	VVAGVANALAHKYH	0.46	0.858899	0.646667
22	GEYGAEALERM	0.21	0.505343	0.268333
23	SDGLAHLDNLK	0.28	0.513626	0.540833
24	VLSPADKTNVK	0.66	0.424085	0.450833
25	DGLAHLDNLK	0.29	0.566623	0.545833
26	AHLDNLKGTFA	0.31	0.606603	0.454167
27	GDLSTPDAVMGNPKVKAHGKKVLGA	0.78	0.604818	0.545833
28	SLGSPSGEVSHPRKT	0.62	0.691803	0.484167
29	TNVKAAWGKVGAHAGEYGAEALERM	0.79	0.428511	0.375
30	TYFPHFDLSHGSAQVKGHGKKVADAL	0.76	0.866435	0.496667
31	HLTPEEK	0.49	0.351908	0.419167
32	QAAYQKVVAGVANALAHKYH	0.46	0.584599	0.505
33	AGEYGAEALERM	0.31	0.404254	0.274167
34	VMGNPKVKAHGK	0.83	0.696202	0.634167
35	VHLTPEEK	0.48	0.433534	0.434167
36	DLHAHKL	0.29	0.669431	0.570833
37	WGKVGAHAGEYGAEALERM	0.97	0.595003	0.350833
38	SDLHAHKL	0.38	0.692321	0.568333
39	DLSHGSAQVKGHGK	0.47	0.433757	0.521667
40	SLDKFLASV	0.35	0.687438	0.601667
41	HLDNLKGTFA	0.35	0.654246	0.464167
42	FPHFDLSHGS	0.72	0.729218	0.461667
43	LERMFLSFPTTK	0.62	0.402283	0.365
44	YFPHFDLSHGSAQVKGHGK	0.68	0.884471	0.576667
45	FLSFPTTKT	0.8	0.942357	0.655833
46	HGKKVLGA	0.6	0.880971	0.846667
47	SFPTTKTYFPH	0.69	0.809743	0.518333
48	VGAHAGEYGAEALER	0.75	0.298835	0.314167
49	AAWGKVGAHAGEYGAEALERMFL	0.79	0.507973	0.390833
50	LWGKVNV	0.74	0.760627	0.766667
51	VGAHAGEY	0.57	0.639469	0.465
52	DGLAHLDNLKGTF	0.17	0.609834	0.4825
53	SDGLAHLDNLKGTFATL	0.39	0.457512	0.495
54	TYFPHFDLSHGSAQVKGHG	0.74	0.818515	0.4025
55	TNVKAAWGKVGAHA	0.5	0.810835	0.735
56	HASLDKFLASV	0.56	0.459548	0.589167
57	YGAEALER	0.43	0.58485	0.31
58	AHLDNLK	0.35	0.505074	0.525833
59	WGKVGAH	0.66	0.832452	0.734167
60	GLAHLDNLKGTF	0.68	0.654623	0.544167
61	VLSPADK	0.32	0.324855	0.4525
62	DGLAHLDNLKG	0.21	0.572063	0.564167
63	LAHLDNLKGTFA	0.45	0.632147	0.518333
64	HVDDMPN	0.37	0.540239	0.3625
65	HDTSLKPI	0.51	0.69692	0.488333
66	LSHGSAQVKGHGK	0.81	0.609153	0.623333
67	FDLSHGSAQVKGHGKKVADALTNAVAH	0.61	0.608056	0.545
68	FPHFDLSHGSAQVK	0.69	0.499666	0.3625
69	GLAHLDNLK	0.55	0.674728	0.609167
70	VLSPADKTNVKAAWGKVGAHA	0.85	0.542492	0.586667
71	GDLSTPDAVMGNPKVKAHGKKVLGAF	0.74	0.66672	0.575833
72	DEVGGEALGRLLV	0.37	0.383373	0.3425
73	FPHFDLSHGSA	0.69	0.471016	0.433333
74	LSPADKTNVKA	0.62	0.450591	0.453333
75	AWGKVGAHAGEYGAEALERM	0.85	0.56215	0.369167
76	NVKAAWGKVGA	0.73	0.711636	0.779167
77	SDLHAHKLR	0.36	0.480622	0.471667
78	GEYGAEALERMF	0.49	0.371451	0.2575
79	KGHGKKVADALTNAV	0.77	0.69214	0.5625
80	LSHGSAQVK	0.47	0.518271	0.493333
81	FDLSHGSAQVKGHGK	0.78	0.545116	0.5325
82	NLKGTFATL	0.33	0.855922	0.68
83	DLSHGSAQVKGHGKK	0.52	0.512556	0.545
84	GEYGAEALERMFL	0.4	0.269225	0.270833
85	YFPHFDLSHGS	0.49	0.783443	0.404167
86	SHGSAQVKGHGK	0.77	0.528869	0.608333
87	EYGAEALERM	0.49	0.320448	0.264167
88	AWGKVGAH	0.42	0.827609	0.7375
89	ALSDLHAHKL	0.6	0.620394	0.631667
90	FPHFDLSHGSAQVKGHGK	0.68	0.826781	0.598333
91	TYFPHFDLSHGSAQVKGHGKKVAD	0.8	0.898767	0.465
92	FPHFDLSHG	0.56	0.649455	0.4825
93	ERMFLSFPTTK	0.72	0.242759	0.325
94	VAGVANALAHK	0.48	0.74397	0.731667
95	FLSFPTTKTYFPHFDLSHGSAQVK	0.97	0.959357	0.520833
96	NVDEVGGEALGRLLV	0.51	0.297199	0.315833
97	YFPHFDLSHGSAQVK	0.72	0.589185	0.298333
98	HAGEYGAEALERM	0.58	0.192381	0.27
99	HELQEKLSPL	0.59	0.626577	0.441667
100	VLSPADKTNVKA	0.76	0.445748	0.454167
101	VHASLDKFLASV	0.8	0.357397	0.603333
102	AAHLPAEFTPAVHA	0.44	0.403371	0.500833
103	AWGKVGAHAGEY	0.67	0.710448	0.55
104	VLSPADKTNVKAA	0.71	0.438005	0.4675
105	STVLTSKY	0.52	0.509218	0.5875
106	SDGLAHLDNLKGTFS	0.13	0.478942	0.470833
107	GAHAGEYGAEALER	0.43	0.267269	0.330833
108	KAAWGKVGAHAGEYGAEALER	0.85	0.69782	0.525833
109	FDLSHGSAQVK	0.62	0.29831	0.369167
110	GKVGAHAGEY	0.77	0.805479	0.520833
111	SPADKTNVK	0.19	0.327852	0.425833
112	AAWGKVGAHAGEYGAEALER	0.83	0.519053	0.416667
113	KVADALTNAVAHV	0.62	0.518327	0.451667
114	SLDKFLA	0.42	0.733774	0.585833
115	SVLTVLH	0.31	0.786905	0.6725
116	HFDLSHG	0.34	0.709927	0.528333
117	VLTSKYR	0.24	0.236496	0.4575
118	AAWGKVGAHAGEYGAEALERMF	0.82	0.526135	0.37
119	GLAHLDNLKGT	0.51	0.523584	0.545
120	VLSPADKTNV	0.66	0.298967	0.369167
121	KVLGAFSDGLAHLDNLKGTFA	0.94	0.558068	0.616667
122	TALWGKV	0.54	0.836451	0.69
123	GHGKKVADALTNAV	0.52	0.638865	0.539167
124	LDNLKGTFA	0.35	0.637638	0.4775
125	KVADALTNAVAH	0.76	0.517535	0.453333
126	HLPAEFTPAVH	0.42	0.285298	0.430833
127	GHGKKVADALTNAVAH	0.45	0.688995	0.554167
128	HLPAEFTPAVHA	0.46	0.283148	0.431667
129	ALTNAVAHV	0.49	0.628513	0.609167
130	VHLTPEEKSAVTALWGKVNV	0.68	0.407676	0.464167
131	FDLSHGSAQVKGHGKKVADALTNAV	0.81	0.581565	0.465833
132	SDGLAHLDNLKGTFSQL	0.39	0.478689	0.3375
133	HLDNLKGT	0.31	0.623591	0.490833
134	SAVTALWGKVNV	0.43	0.578731	0.680833
135	KQTALVELVK	0.7	0.505709	0.481667
136	SLDKFLASVSTVLTSKYR	0.8	0.235884	0.393333
137	TNVKAAWGKVGAHAGEYGAEALER	0.75	0.418888	0.443333
138	LTNAVAHV	0.5	0.611006	0.619167
139	HLDNLKG	0.45	0.720693	0.556667
140	PADKTNVK	0.14	0.395812	0.43
141	FPTTKTYFPH	0.62	0.715011	0.545
142	HASLDKFLASVST	0.73	0.326659	0.485
143	VADALTNAVAH	0.51	0.339539	0.4075
144	HFDLSHGSAQVK	0.67	0.350931	0.3825
145	SDGLAHLDNLKGT	0.11	0.481054	0.49
146	TNVKAAWGKVGA	0.51	0.695429	0.730833
147	AGEYGAEALERMF	0.24	0.28234	0.268333
148	SFPTTKTYFPHFDLSHGSAQVK	0.7	0.952233	0.471667
149	GEYGAEALER	0.27	0.585421	0.311667
150	FLSFPTTKTYFPH	1	0.948964	0.583333
151	NFKFTDHLKYV	0.38	0.754368	0.465833
152	MGNPKVK	0.43	0.537064	0.570833
153	TALWGKVNV	0.47	0.747948	0.695833
154	TYFPHFDLSHGS	0.46	0.622876	0.325833
155	FLSFPTTKTYFPHFDLSHGSAQV	0.88	0.82943	0.404167
156	ASQAALGL	0.52	0.574126	0.511667
157	SDLHAHK	0.32	0.615841	0.545
158	FSDGLAHLDNLKGTFA	0.73	0.665759	0.500833
159	KGHGKKVADAL	0.51	0.813646	0.73
160	NLKGTFA	0.14	0.812893	0.634167
161	SPADKTNVKA	0.25	0.362844	0.431667
162	LDNLKGTF	0.33	0.720307	0.481667
163	HLDNLKGTFATL	0.51	0.653298	0.513333
164	HLTPEEKSAV	0.56	0.193832	0.3725
165	PEEKSAV	0.26	0.213112	0.385
166	VMGNPKV	0.32	0.464797	0.52
167	VGGEALGRLLV	0.66	0.497412	0.554167
168	SDGLAHLDNLKG	0.24	0.494716	0.569167
169	GAFSDGLAHLDNLK	0.56	0.576127	0.5625
170	LSFPTTKT	0.63	0.86394	0.63
171	SDGLAHL	0.39	0.53161	0.528333
172	YFPHFDLSHGSA	0.51	0.575457	0.371667
173	PHFDLSHGSAQVK	0.44	0.313616	0.310833
174	DGLAHLDNLKGT	0.07	0.521946	0.485
175	GAEALERMFL	0.18	0.25024	0.331667
176	FPHFDLSHGSAQV	0.7	0.2179	0.309167
177	LAHLDNLK	0.47	0.562778	0.600833
178	TNVKAAWGKVGAH	0.45	0.843122	0.7275
179	WGKVGAHAGEYGAEALER	0.95	0.612856	0.393333
180	LSDLHAHKL	0.56	0.739757	0.635
181	LSFPTTKTYFPHFDLSHGSAQV	0.88	0.831536	0.374167
182	VDEVGGEALGRLLV	0.64	0.332302	0.361667
183	AAYQKVVAGVANALAHKYH	0.68	0.829796	0.533333
184	ELERPGGNEI	0.18	0.411191	0.3
185	GDLSTPDAVMGNPKV	0.31	0.233482	0.2775
186	EGSALGKQLNLKL	0.4	0.544146	0.575
187	PPSAHKYH	0.42	0.725196	0.5125
188	LSDLHAH	0.55	0.49928	0.509167
189	FDLSHGSAQVKGHG	0.85	0.294879	0.4225
190	VMGNPKVKAH	0.71	0.646723	0.593333
191	KVGAHAGEY	0.69	0.806669	0.516667
192	ALKAAHYHTHKE	0.75	0.92007	0.691667
193	SLDKFLASVST	0.36	0.459722	0.490833
194	TYFPHFDLSHG	0.45	0.493917	0.326667
195	VHLTPEEKTAVNALWGKVNV	0.68	0.377321	0.4275
196	VGAHAGEYGAEALERM	0.81	0.264906	0.28
197	TDYGKDLMEKV	0.48	0.226776	0.313333
198	LSHGSAQVKGHGKK	0.75	0.634937	0.640833
199	TVIGPDGHKEV	0.47	0.332819	0.369167
200	TNVKAAWGKVGAHAGEY	0.61	0.788458	0.621667
201	AAHLPAEFTPAVH	0.45	0.3303	0.465
202	HEGDEGPGHHHKPGLGEGTP	0.44	0.47581	0.418333
203	GKVGAHAGEYGAEALER	0.96	0.471224	0.364167
204	TYFPHFDLSH	0.42	0.433636	0.3225
205	VLSPADKTNVKAAWGKVGAHAGEY	1	0.605194	0.469167
206	HLDNLKGTF	0.37	0.754916	0.480833
207	TYFPHFDLSHGSAQVK	0.75	0.335394	0.245
208	KGHGKKVADALTNAVAH	0.87	0.744814	0.583333
209	VGAHAGEYGAE	0.64	0.494345	0.376667
210	VLSPADKTNVKAAWGKVGAH	0.84	0.537796	0.563333
211	NVKAAWGKVGAH	0.42	0.840608	0.779167
212	TNVKAAWGK	0.43	0.734175	0.6825
213	GGEALGRLLV	0.31	0.489355	0.5275
214	GKVGAHAGEYGAEALERM	0.98	0.419357	0.315833
215	KVLGAFSDGLAHLDNLKGTF	0.96	0.650294	0.621667
216	VGAHAGEYGAEALE	0.79	0.448739	0.390833
217	PTTKTYFPHFDL	0.41	0.447687	0.378333
218	TNVKAAWGKVG	0.57	0.722982	0.73
219	EVGGEALGRLLV	0.39	0.481542	0.445833
220	WGKVGAHAGEY	0.72	0.718239	0.546667
221	EYGAEALER	0.53	0.475702	0.2975
222	VHASLDKFLA	0.65	0.380352	0.605
223	NVKAAWGK	0.52	0.709967	0.75
224	WGKVNVDEVGGEALGRLLV	0.89	0.471885	0.429167
225	PKVKAHGK	0.65	0.805402	0.735
226	FDLSHGSAQVKGHGKKVAD	0.76	0.563278	0.509167
227	AAWGKVGAHAGEY	0.64	0.697235	0.569167
228	LSFPTTKTYFPH	0.77	0.929452	0.545
229	LLVVYPWTQRF	0.56	0.618536	0.339167
230	GDLSTPDAVMGNPK	0.31	0.292927	0.276667
231	KVVAGVANAL	0.91	0.694633	0.751667
232	GKVGAHAGEYGAEA	0.95	0.616582	0.46
233	TYFPHFDLSHGSAQVKGH	0.74	0.692421	0.379167
234	VHLTPEEKSAVTALWGKV	0.66	0.394522	0.500833
235	FSDGLAHLDNLK	0.46	0.688897	0.541667
236	HAGEYGAEALER	0.55	0.26206	0.311667
237	TLAAHLPAEFTPAV	0.46	0.392246	0.484167
238	KVVAGVANALAHKYH	0.93	0.912943	0.710833
239	LGAFSDGLAHLDNLKGTFA	0.8	0.607428	0.5175
240	FPHFDLS	0.59	0.544783	0.4825
241	AWGKVGAHA	0.59	0.773091	0.7225
242	SLDKFLASVS	0.34	0.675983	0.5975
243	TNVKAAWGKVGAHAGEYGAEA	0.63	0.596936	0.5175
244	TNVKAAWGKV	0.49	0.766042	0.7175
245	ALTNAVAH	0.37	0.595378	0.5875
246	HFDLSHGS	0.35	0.668902	0.5175
247	GDLSTPDAVMGNPKVKAHGKK	0.58	0.445206	0.465
248	PTTKTYFPH	0.38	0.659262	0.525
249	VADALTNAVAHV	0.55	0.35057	0.404167
250	LVTDLTK	0.34	0.65395	0.495
251	LSPADKTNV	0.55	0.37279	0.3575
252	KPRLLLFSPSV	0.81	0.745501	0.661667
253	ADKFIIPGLKL	0.43	0.745495	0.7325
254	EALGRLLV	0.31	0.518787	0.485
255	TLAAHLPAEFTPAVHA	0.46	0.517873	0.528333
256	GAHAGEYGAEALERM	0.42	0.197783	0.2925
257	QKVVAGVANALAHKYH	0.74	0.732484	0.5425
258	SFPTTKTYFPHF	0.76	0.854323	0.560833
259	PADKTNVKA	0.07	0.462597	0.434167
260	VLGAFSDGLAHLDNLKGTFA	0.84	0.507161	0.5125
261	LDNLKGTFATL	0.52	0.63294	0.529167
262	FYGAPSKSRLLA	0.31	0.843847	0.463333
263	SALSDLHAHKL	0.37	0.722943	0.61
264	MGNPKVKAH	0.48	0.722762	0.58
265	ALERMFL	0.4	0.33718	0.385833
266	WDNLEKETEGLR	0.58	0.420491	0.305
267	SLDKFLASVSTVL	0.44	0.420072	0.570833
268	SPADKTNVKAA	0.06	0.359991	0.448333
269	FDLSHGSAQVKGHGKK	0.76	0.625145	0.5525
270	TYFPHFDL	0.44	0.382148	0.333333
271	ADALTNAVAH	0.26	0.291787	0.399167
272	GGEALGRLL	0.37	0.493556	0.520833
273	GNPKVKAH	0.07	0.616242	0.653333
274	VDPVNFK	0.34	0.307761	0.445833
275	SLDKFLAS	0.21	0.818413	0.58
276	VADALTNAV	0.57	0.377495	0.39
277	LASVSTVLTSKY	0.64	0.543435	0.588333
278	VHLTPEE	0.31	0.443413	0.403333
279	VKAAWGK	0.75	0.812796	0.804167
280	MELERPGGNEI	0.2	0.405126	0.2425
281	GSPSGEVSHPRKT	0.16	0.40509	0.455833
282	IGPDGHKEV	0.46	0.479578	0.413333
283	ELERPGGNEITR	0.25	0.198207	0.273333
284	DDMPNALSAL	0.46	0.19012	0.295
285	LAAHLPAEFTPAVHA	0.64	0.472521	0.5225
286	GDLSTPDAVMGNPKVK	0.33	0.224931	0.345833
287	ALEEYTK	0.39	0.58956	0.365
288	TYFPHFDLSHGSAQVKGHGKK	0.8	0.938932	0.5525
289	VLSPADKT	0.46	0.203408	0.393333
290	HFDLSHGSAQV	0.49	0.203224	0.354167
291	PEPAKSAPAPK	0.37	0.245919	0.581667
292	RLLGNVL	0.71	0.581372	0.59
293	TLAAHLPAEFTPA	0.48	0.331228	0.479167
294	SFPTTKTYFPHFDLSHGSA	0.74	0.92617	0.443333
295	SFPTTKTYFPHFDL	0.57	0.758105	0.404167
296	AHGKKVLGAF	0.42	0.90968	0.840833
297	SALSDLHAHK	0.39	0.646876	0.548333
298	YLYEIAR	0.51	0.45276	0.388333
299	KVGAHAGEYGAEALER	0.75	0.448356	0.35
300	LLPKKTESHHKT	0.7	0.895486	0.63
301	VLSPADKTN	0.48	0.37279	0.3575
302	HLTPEEKS	0.55	0.446124	0.414167
303	AGVANALAHKY	0.18	0.890071	0.605
304	VGAHAGEYGAEAL	0.84	0.555339	0.411667
305	ALWGKVNV	0.63	0.738917	0.764167
306	WGKVNVDEVGGEAL	0.9	0.490522	0.456667
307	YQKVVAGVANAL	0.81	0.550833	0.433333
308	VLAHHFGKEFTPPVQAAYQKV	0.79	0.550148	0.435833
309	TALWGKVNVDEVGGEALGRLLV	0.75	0.313319	0.375
310	DDNPNLPR	0.44	0.291445	0.283333
311	DLSHGSAQVKGHGKKVADAL	0.2	0.544981	0.530833
312	DALTNAVAH	0.2	0.271945	0.385833
313	SLDKFLASVSTVLTSKY	0.82	0.542974	0.510833
314	SLDKFLASVSTVLT	0.38	0.361673	0.549167
315	DLSHGSAQVKGHG	0.4	0.228225	0.42
316	KVADALTNAV	0.81	0.541552	0.443333
317	SDGLAHLD	0.32	0.393642	0.47
318	WGKVNVDEV	0.79	0.481047	0.47
319	AAHLPAEFTPAVHASLDKF	0.52	0.206057	0.429167
320	LGAFSDGLAHL	0.68	0.540578	0.609167
321	AASQAALGL	0.44	0.537315	0.524167
322	DALTNAVAHV	0.2	0.306841	0.395
323	AHLPAEFTPAVHA	0.42	0.3303	0.465
324	DLSHGSAQVK	0.3	0.236892	0.366667
325	AGEYGAEALERMFL	0.26	0.202619	0.280833
326	TNAVAHV	0.42	0.60659	0.621667
327	SALEEYTKKLNTQ	0.25	0.282164	0.265
328	HGSAQVKGHGKKVA	0.79	0.702405	0.65
329	SHGSAQVK	0.33	0.280383	0.48
330	KAAWGKVGAH	0.77	0.839514	0.816667
331	GAFSDGLAHLDNLKGTFA	0.7	0.597876	0.4825
332	VHLTPEEKSAVTALWGKVNVD	0.65	0.298453	0.35
333	SDGLAHLDNLKGTFAT	0.24	0.378785	0.466667
334	DLGEENFK	0.23	0.376382	0.399167
335	WGKVGAHA	0.76	0.827609	0.7375
336	MGNPKVKAHGKKV	0.45	0.688842	0.651667
337	EALGRLL	0.32	0.589852	0.5
338	DLQNFLK	0.25	0.515095	0.388333
339	KVLGAFSDGLAH	0.59	0.685722	0.6525
340	KVLGAFSDGLAHLD	0.87	0.586552	0.630833
341	HASLDKF	0.34	0.31536	0.56
342	NVKAAWGKVGAHA	0.47	0.81881	0.768333
343	ALWGKVNVDEV	0.78	0.511635	0.48
344	FDLSHGSAQVKGHGKKVA	0.74	0.680098	0.570833
345	GEALGRLLVV	0.39	0.509868	0.553333
346	HFGKEFTPPV	0.59	0.369437	0.5075
347	VHLTPEEKTAVNALWGKVNVDA	0.71	0.368694	0.354167
348	HLPAEFTPAVHASLDKFLASVSTVLTSKYR	0.63	0.334449	0.391667
349	TPPVQAAYQKVVAGVANALAHKYH	0.6	0.801953	0.443333
350	SEKAKPALEDLR	0.53	0.267002	0.366667
351	YFPHFDLSHGSAQVKGHG	0.74	0.800205	0.445
352	LSPADKTNVKAA	0.61	0.443073	0.465833
353	FDLSHGSAQVKGHGKKVADA	0.71	0.569166	0.5125
354	DLSHGSAQVKGH	0.29	0.22094	0.4
355	HLTPEEKSAVTAL	0.66	0.189182	0.391667
356	AWGKVGAHAGEYGAEALER	0.84	0.567438	0.406667
357	SPADKTNV	0.24	0.208048	0.334167
358	WDNLEKETEGL	0.66	0.492769	0.381667
359	RYTKKVPQVSTPTLVEV	0.76	0.20705	0.330833
360	NVDEVGGEALGRLL	0.48	0.35653	0.303333
361	HAITATQKTV	0.79	0.48966	0.495
362	VGAHAGEYGAEA	0.72	0.489358	0.401667
363	AVMGNPKVKAHGK	0.76	0.781836	0.639167
364	VLSPADKTNVKAAWGKV	0.78	0.487643	0.520833
365	LLVVYPWTQR	0.49	0.432909	0.34
366	DNLKGTFA	0.27	0.482506	0.445
367	EVGGEALGRL	0.28	0.482293	0.375833
368	TNVKAAWGKVGAHAGEYGAEALERMF	0.78	0.428101	0.381667
369	EVGGEALGRLLVV	0.51	0.481481	0.466667
370	KDLGEENFK	0.62	0.320531	0.455833
371	DGLAHLDNL	0.3	0.320276	0.501667
372	EVGGEALGRLL	0.35	0.480032	0.42
373	MGNPKVKAHG	0.48	0.638406	0.600833
374	KVLGAFSDGLAHL	0.48	0.637817	0.700833
375	SAVTALWGKVNVD	0.61	0.477095	0.468333
376	LDSPIKVPL	0.43	0.476443	0.514167
377	STVVPLKT	0.65	0.476118	0.643333
378	SEKAKPALEDLRQGLLPVLESF	0.62	0.47581	0.335
379	FLSFPTTKTYFPHF	0.99	0.950229	0.598333
380	NEKVIEHIM	0.32	0.631607	0.478333
381	HFDLSHGSA	0.49	0.420494	0.488333
382	YGAEALERM	0.38	0.377806	0.284167
383	FDLSHGSA	0.49	0.377332	0.489167
384	HASLDKFLASVSTVLTSKYR	0.51	0.188341	0.425
385	STPDAVMGNPKVKAHGK	0.4	0.418404	0.485
386	NGFGRIGRLV	0.68	0.469401	0.564167
387	PDAVMGNPKVKAHGK	0.41	0.535171	0.521667
388	ALKAAHYHTH	0.71	0.936399	0.651667
389	GAEALERM	0.22	0.41537	0.334167
390	NVKAAWGKV	0.73	0.745987	0.7625
391	VHASLDKFLASVST	0.83	0.231871	0.504167
392	AGEYGAEALER	0.3	0.461925	0.313333
393	LVVYPWTQRF	0.58	0.455711	0.3275
394	AHGKKVL	0.17	0.909213	0.82
395	FLSFPTTKTY	0.93	0.907311	0.516667
396	VKAHGKKVLGA	0.7	0.906769	0.880833
397	AAHLPAEFTPAV	0.51	0.301519	0.4525
398	VVAGVANALAHK	0.42	0.721725	0.738333
399	PADKTNV	0.29	0.300009	0.335833
400	DDSKEYFSKHN	0.41	0.359174	0.425
401	AHGKKVLGA	0.38	0.897066	0.8475
402	DNLEKETEGL	0.16	0.446783	0.335
403	RLLLPGELAKHAV	0.24	0.509889	0.534167
404	GNPKVKAHGK	0.15	0.592297	0.6875
405	SHGSAQVKGHGKKVA	0.79	0.710002	0.65
406	LPKKTESHHKT	0.64	0.887496	0.606667
407	YFPHFDLSHG	0.51	0.708865	0.421667
408	SLDKFLASVSTV	0.48	0.272495	0.5
409	TYFPHFDLSHGSA	0.44	0.272381	0.2975
410	PTTKTYFPHFDLSHGSAQVK	0.71	0.884203	0.4025
411	ASVSTVLTSKY	0.2	0.441946	0.5675
412	YFPHFDLSH	0.47	0.584926	0.410833
413	FPHFDLSHGSAQVKGHG	0.75	0.700759	0.484167
414	TYFPHFDLSHGSAQVKGHGKKVADA	0.76	0.87557	0.469167
415	WDNLEKET	0.53	0.437759	0.366667
416	YDKSLWDFL	0.35	0.872027	0.455833
417	GKVNVDEVGGEAL	0.77	0.387384	0.3925
418	SHGSAQVKGHGKKVAD	0.68	0.579669	0.551667
419	IGPDGHKEVT	0.64	0.248332	0.361667
420	NLLFSSRRGHLF	0.22	0.868972	0.565833
421	LSDLHAHK	0.5	0.692321	0.568333
422	SGFLIFPSA	0.27	0.86224	0.596667
423	TNVKAAWGKVGAHAGEYGAEAL	0.71	0.687622	0.534167
424	FESFGDLSTPDAVMGNPKVK	0.73	0.34299	0.325
425	TDYGKDLMEK	0.46	0.228018	0.3125
426	HLPAEFTPAV	0.39	0.243714	0.4225
427	SDGLAHLDNL	0.33	0.310143	0.4875
428	VHLTPEEKTAVNAL	0.84	0.341065	0.394167
429	LLPKKTESHHK	0.69	0.850663	0.648333
430	AHLPAEFTPAVH	0.45	0.283148	0.431667
431	DMPNALSAL	0.54	0.28304	0.338333
432	ADALTNAVAHV	0.23	0.339539	0.4075
433	HLPAEFTPAVHASLDKFLASVSTVLTSKY	0.63	0.424209	0.4725
434	GLAHLDNLKGTFATL	0.76	0.563041	0.566667
435	GDLSTPDAVMGNPKVKAHGKKV	0.67	0.422164	0.475
436	YFPHFDL	0.48	0.421904	0.425
437	NFKLLSH	0.25	0.843397	0.701667
438	LDKFLASV	0.37	0.561683	0.609167
439	HGSAQVKGHGKKVAD	0.58	0.559931	0.556667
440	HPPLPQTSSSTPSNT	0.74	0.837266	0.456667
441	LEDLRQGLLPV	0.43	0.414775	0.285833
442	GEALGRLL	0.33	0.552574	0.5325
443	AEVSKLVTDLTK	0.33	0.367102	0.426667
444	SFPTTKTYFPHFDLSHGSAQ	0.76	0.823991	0.336667
445	KVLGAFSDGLAHLDNLKGTFATL	0.96	0.549203	0.615833
446	VVAGVANALAHKY	0.47	0.819395	0.643333
447	AHLDNLKGTF	0.32	0.654246	0.464167
448	EEHLEGI	0.38	0.814482	0.483333
449	KAAWGKV	0.49	0.812796	0.804167
450	KESSSHHPGIA	0.21	0.812484	0.550833
451	TYFPHFD	0.52	0.215687	0.3225
452	SSELEKHQLY	0.28	0.646689	0.379167
453	GHGKKVADAL	0.51	0.804641	0.723333
454	SLHTLFGDK	0.52	0.803894	0.549167
455	KAAWGKVGAHA	0.77	0.802453	0.8075
456	KVGAHAGEYGAEA	0.55	0.534437	0.440833
457	TYFPHFDLSHGSAQVKGHGKKVADALTNAV	0.73	0.799397	0.481667
458	LAAHLPAEFTPAVH	0.66	0.399316	0.486667
459	GVANALAHK	0.62	0.797597	0.688333
460	SDHLAKHVKTH	0.35	0.636968	0.6275
461	WGKVGAHAG	0.75	0.795685	0.73
462	SFPTTKTYFPHFDLSHGSAQV	0.74	0.792027	0.344167
463	KLLSGGNTLHLV	0.56	0.632996	0.75
464	LLPKKTESHH	0.64	0.789985	0.630833
465	HLPAEFTPAVHASLDKFLASV	0.66	0.315967	0.46
466	HNNRPTQPL	0.47	0.393168	0.300833
467	PPKPEPKPK	0.52	0.240584	0.605
468	KVLGAFS	0.71	0.778995	0.724167
469	EQLTPLIK	0.2	0.777122	0.388333
470	LREQLGPVTQEF	0.62	0.388181	0.210833
471	AAWGKVGAH	0.43	0.773091	0.7225
472	NALWGKV	0.32	0.770976	0.7125
473	RKLPFQRLV	0.83	0.615321	0.461667
474	PHFDLSHGSA	0.49	0.384199	0.406667
475	VDEVGGEALGRLL	0.54	0.383373	0.3425
476	FPTTKTYFPHFDL	0.54	0.613069	0.413333
477	TNVKAAWGKVGAHAGEYGAEALERMFL	0.73	0.382997	0.398333
478	FKDLGEENFK	0.82	0.235053	0.489167
479	HAGEYGAEAL	0.44	0.380933	0.379167
480	VHLTPEEKTAVNALWGKVNVDAV	0.79	0.380257	0.3675
481	DAVGGEALGRLLV	0.44	0.380114	0.411667
482	TKTYFPHFDLSHGSAQV	0.74	0.379905	0.245
483	PNALSALSDLHAHKLRVDPV	0.24	0.189935	0.36
484	VLAHHFGKEFTPPVQAA	0.74	0.433574	0.455833
485	HASLDKFLA	0.36	0.379153	0.579167
486	KASSFLGEK	0.66	0.758277	0.700833
487	VHLTPEEKSAVTALWGKVNVDEVGGEAL	0.86	0.21534	0.450833
488	HASLDKFLASVSTV	0.68	0.231871	0.504167
489	DLKSVLGQLGITK	0.52	0.502259	0.5475
490	DEVGGEALGRLL	0.31	0.376021	0.324167
491	LPKKTESHHKA	0.64	0.748425	0.5875
492	GNPKVKAHGKKVLGA	0.58	0.744817	0.7575
493	LLPKKTESHHKA	0.7	0.744298	0.625
494	TNVKAAW	0.32	0.737487	0.65
495	PADKTNVKAAWGKVGAHA	0.87	0.589182	0.57
496	HASLDKFLASVSTVL	0.63	0.419963	0.581667
497	AAWGKVGAHA	0.37	0.734708	0.718333
498	AHAGEYGAEAL	0.4	0.366712	0.400833
499	KPRLLLFSPSVV	0.8	0.586715	0.695833
500	AHLDNLKGTFATL	0.35	0.58384	0.508333
501	KAAWGKVGAHAGEYGAEALERM	0.83	0.729077	0.4725
502	KGHGKKVADALTNAVAHV	0.87	0.728181	0.571667
503	VVYPWTQRF	0.21	0.362465	0.310833
504	LHVDPENFR	0.36	0.24108	0.269167
505	EDLDTNADKQLSF	0.28	0.361046	0.214167
506	GAHAGEYGAEA	0.47	0.360154	0.413333
507	PPVQAAYQKVVAGVANALAHKYH	0.59	0.719117	0.483333
508	STPDAVMGNPKVK	0.32	0.220861	0.4075
509	ASLDKFLASVSTVL	0.66	0.358697	0.565833
510	GHGKKVADALT	0.58	0.717327	0.6225
511	VGAHAGEYGAEALERMF	0.85	0.260482	0.27
512	KVNVDEVGGEAL	0.86	0.357877	0.375
513	DLKGTFA	0.21	0.477113	0.470833
514	GLAHLDNLKGTFAT	0.67	0.572089	0.535833
515	SKEQLTPLIK	0.85	0.714116	0.455
516	HASLDKFLASVSTVLTSKY	0.6	0.570259	0.515
517	TKTYFPHFDL	0.55	0.474385	0.394167
518	GRLLVVYPWTQR	0.76	0.258673	0.331667
519	SLPLPNFS	0.42	0.711014	0.525833
520	PEPAKSAPAPKKGSK	0.5	0.568421	0.640833
521	LAHLDNLKGTF	0.51	0.707643	0.523333
522	KVVAGVANA	0.94	0.707189	0.725
523	SSVQESQVAQQARGWVTDGF	0.36	0.401101	0.2325
524	DNLEKETEGLR	0.13	0.280374	0.27
525	GKVNVDEV	0.65	0.35041	0.4325
526	KAAWGKVGAHAGEYGAEALE	0.79	0.700705	0.575
527	LDSNIKF	0.35	0.698863	0.54
528	AAWGKVGAHAGEYGAEALE	0.83	0.557975	0.480833
529	ALSDLHAH	0.56	0.348109	0.501667
530	RVLLDQLGTTI	0.76	0.34785	0.293333
531	AHLDNLKGT	0.38	0.555694	0.47
532	TLAAHLPAEFTPAVHASLDKFLASV	0.62	0.347045	0.495
533	LDELRDEGK	0.51	0.346797	0.366667
534	LAAHLPAEFTPAV	0.69	0.345134	0.475
535	EYGAEALERMF	0.46	0.229994	0.246667
536	AVTALWGKVNV	0.6	0.689401	0.6975
537	VHASLDKFLAS	0.76	0.459548	0.589167
538	KVGAHAGEYGAEALERM	0.75	0.393348	0.301667
539	SHGSAQVKGHGKKV	0.8	0.682311	0.640833
540	NFKFTDHLKYVMLPV	0.69	0.680562	0.4275
541	PTTKTYFPHFDLSHGSAQV	0.69	0.543789	0.265833
542	VVAGVANALAH	0.61	0.677605	0.665
543	GAEALERMF	0.2	0.269935	0.321667
544	VLGAFSDGLAHL	0.8	0.539248	0.610833
545	KVVAGVAN	0.96	0.673202	0.7275
546	FESFGDLSTPDAVMGNPKVKAHGKKVLGAF	0.9	0.672653	0.5625
547	AQVKGHGKKVADA	0.47	0.537167	0.528333
548	KDDNPNLPR	0.41	0.298076	0.315833
549	SIYVYKV	0.68	0.33315	0.645
550	DEVGGEALGRLLVV	0.48	0.332302	0.361667
551	LSPADKTNVKAAWGKVGAHA	0.87	0.530125	0.5875
552	SAVTALWGK	0.37	0.659753	0.675
553	VHASLDKFLASVSTVLTSKY	0.72	0.439367	0.529167
554	SLVSKGTLVQTK	0.62	0.527088	0.53
555	ESSSHHPGIA	0.47	0.658819	0.475
556	KGHGKKVADALTN	0.65	0.658728	0.560833
557	PDAVMGNPKVKAHGKKVLGA	0.56	0.654121	0.605
558	VHASLDKFLASVS	0.86	0.326601	0.605
559	GNPKVKAHGKKV	0.39	0.652822	0.7275
560	MGNPKVKAHGKK	0.5	0.652775	0.629167
561	LLVTLAAHLPAEFTPAV	0.66	0.52069	0.5875
562	SLDHHIVTPL	0.34	0.519909	0.423333
563	KVLGAFSDGL	0.59	0.648948	0.650833
564	SPADKTNVKAAWGKVGAHA	0.74	0.515973	0.578333
565	GHGKKVADALTNA	0.58	0.640675	0.54
566	ILGGHLDAKGSFPWQAKMV	0.85	0.640189	0.475
567	HLGVPLSVGV	0.67	0.640111	0.713333
568	LRVDPVNFK	0.45	0.232513	0.389167
569	HGKKVADALTNAVAH	0.83	0.637991	0.526667
570	GHGKKVADALTN	0.66	0.636387	0.539167
571	TNVKAAWGKVGAHAGEYGAE	0.61	0.635893	0.513333
572	YQKVVAGV	0.68	0.506599	0.45
573	GKVGAHAGEYGAE	0.85	0.632021	0.436667
574	GRLLVVYPW	0.62	0.631987	0.516667
575	SEHPGLSIGDTAK	0.45	0.5054	0.351667
576	VGAHAGEYGA	0.74	0.630886	0.476667
577	HLGVPLSV	0.58	0.627888	0.6875
578	VLSPADKTNVKAAW	0.71	0.418544	0.465833
579	FDLSHGSAQVKGHGKKVADALTNAVAHV	0.79	0.626519	0.551667
580	LLVVYPWTQ	0.28	0.626249	0.3725
581	ILGLLKTPA	0.54	0.625592	0.719167
582	SHGSAQVKGHGKKVADALTNAVAHV	0.65	0.623724	0.565
583	AFRVPTANV	0.51	0.310524	0.403333
584	GAHAGEYGAEALE	0.48	0.310154	0.3875
585	ADKFIIPGLK	0.46	0.619131	0.705833
586	EDLDTNADKQL	0.19	0.309112	0.2375
587	NVGHSFHV	0.03	0.618058	0.62
588	MGNPKVKAHGKKVL	0.24	0.616937	0.6725
589	KSPELQAEAK	0.65	0.246745	0.349167
590	LDDFQKKWQEEMELY	0.73	0.205524	0.291667
591	REQLGPVTQEF	0.6	0.308225	0.1975
592	EFTPPVQAAYQKVVAGVANALAHKYH	0.57	0.615347	0.408333
593	HEGDEGPGHHHKP	0.39	0.613798	0.48
594	DLSHGSAQVKGHGKKVADALTNAVAH	0.4	0.613355	0.519167
595	HGKKVADALTN	0.71	0.612291	0.506667
596	QTALVELVK	0.24	0.489681	0.411667
597	KVLGAFSDGLAHLDNLK	0.85	0.610802	0.700833
598	AFSDGLAHLDNLK	0.52	0.488387	0.5375
599	GGPSVFLFPPKPKDT	0.43	0.406885	0.533333
600	HASLDKFLASVS	0.69	0.483981	0.586667
601	VLSPADKTNVKAAWGK	0.72	0.483097	0.525
602	AWGKVGAHAGE	0.76	0.602709	0.62
603	SPELQAEAK	0.25	0.199909	0.2775
604	TLAAHLPA	0.44	0.598707	0.580833
605	REYHTEKL	0.61	0.594507	0.329167
606	GNPKVKAHGKKVLG	0.47	0.592742	0.750833
607	RNDEELNKL	0.64	0.296281	0.323333
608	LWGKVNVDEV	0.79	0.591813	0.49
609	AYQKVVAGVAN	0.62	0.591136	0.434167
610	YQKVVAGVANA	0.79	0.591136	0.434167
611	FEGSALGK	0.66	0.590721	0.628333
612	PADKTNVKAA	0.15	0.469583	0.449167
613	ELLAKPGQFI	0.11	0.585583	0.403333
614	TAVVTNPKE	0.45	0.292716	0.461667
615	DLSHGSAQVKGHGKKVADALTNAV	0.58	0.584699	0.4425
616	AGYDVEK	0.33	0.58448	0.33
617	AHLPAEFTPAVHASLDKF	0.55	0.194376	0.396667
618	FDLSHGSAQVKGH	0.88	0.291077	0.405
619	FDLSHGSAQVKGHGKKVADAL	0.69	0.582101	0.543333
620	LVVYPWTQRFF	0.61	0.581851	0.354167
621	SAVTALWGKV	0.45	0.581564	0.6925
622	LVVYPWTQR	0.32	0.289572	0.333333
623	FDLSHGS	0.44	0.575427	0.518333
624	LKQVHPDTGISSK	0.76	0.382476	0.395833
625	TALWGKVNVD	0.52	0.57308	0.48
626	KVNVDEVGGEALGRLLV	0.86	0.285945	0.371667
627	AVKKIAIFGATGQTGLTTLAQAV	0.89	0.569871	0.594167
628	LGEEYVKAV	0.51	0.568297	0.419167
629	AVTALWGKVNVD	0.59	0.567232	0.466667
630	WDDMEKL	0.59	0.567018	0.38
631	KVADALTN	0.7	0.565834	0.430833
632	GDLSSPDAVMGNPKVKAHGK	0.5	0.376925	0.4675
633	GVANALAH	0.44	0.563895	0.614167
634	GTGASGSFKLN	0.18	0.56045	0.6175
635	TALAPSTMKIKI	0.48	0.559957	0.616667
636	YQKVVAGVANALA	0.82	0.559647	0.4625
637	TLAAHLPAEFTPAVH	0.48	0.446768	0.495
638	ALWGKVNVDEVGGEALGRLLV	0.87	0.445498	0.459167
639	SAKPAPPKPEPKPK	0.57	0.221959	0.618333
640	TLAAHLPAEFTPAVHASLDKFLASVST	0.65	0.369862	0.496667
641	AVSDGVIKVF	0.65	0.554664	0.6125
642	YDPSLKPLSV	0.4	0.554279	0.431667
643	TLAAHLPAEFTPAVHASLDKFLASVSTV	0.57	0.369477	0.505
644	TLAAHLPAEFTPAVHASLDKF	0.64	0.276768	0.4625
645	TNVKAAWGKVGAHAGEYGAEALE	0.73	0.553069	0.513333
646	WGKVGAHAGEYGAEA	0.83	0.552921	0.484167
647	DTSLKPI	0.25	0.552651	0.460833
648	PGELAKHAV	0.06	0.550884	0.5225
649	AAHLPAEFTPAVHASLDKFLASVST	0.63	0.312971	0.479167
650	QKVVAGVANALAH	0.59	0.547639	0.55
651	HAKATEHLSTL	0.57	0.547291	0.571667
652	KVADALTNAVA	0.78	0.547246	0.451667
653	SVYVYKVLK	0.73	0.547211	0.73
654	HIFEPQGI	0.42	0.546363	0.380833
655	SEGTKAVTKYTSSK	0.45	0.272716	0.5175
656	WGKVGAHAGEYGAE	0.84	0.543843	0.468333
657	LLLPGELAK	0.41	0.543041	0.649167
658	HLGVPLSVGVQL	0.75	0.541175	0.624167
659	SAVTALWGKVNVDEV	0.6	0.432508	0.374167
660	VLAHHFGKEFTPPVQAAYQKVV	0.86	0.540437	0.444167
661	SHHPGIAEFPS	0.61	0.429912	0.45
662	KVLGAFSDGLAHLDNLKGTFAT	0.93	0.537094	0.609167
663	LWGKVNVDEVGGEALGRLLV	0.82	0.531998	0.4575
664	VLSPADKTNVKAAWGKVGAHAGE	0.95	0.531912	0.523333
665	RLLLPGELAKHA	0.6	0.531035	0.543333
666	PSGEVSHPRKT	0.09	0.236005	0.428333
667	AHAGEYGAEALER	0.31	0.212379	0.323333
668	AQVKGHGKKVAD	0.5	0.530918	0.5275
669	TVSWNSGALTSGVHTFPA	0.71	0.353468	0.555
670	LRVDPVNF	0.47	0.264115	0.345
671	EGSALGKQLNLK	0.32	0.527089	0.5475
672	HLTPEEKT	0.55	0.263237	0.4175
673	KVADALTNAVAHVD	0.87	0.300452	0.42
674	YQKVVAGVAN	0.76	0.524316	0.435
675	QGLLPVLESFK	0.15	0.523842	0.4975
676	DEVGGEALGRL	0.26	0.261025	0.2825
677	QKVVAGVANAL	0.85	0.52144	0.544167
678	FPHFDLSH	0.56	0.520331	0.478333
679	AFSDGLAHLDNLKGTFA	0.58	0.519367	0.49
680	PAVHASLDKF	0.47	0.207659	0.4675
681	SLGSKINVK	0.69	0.519125	0.763333
682	LVAASQAALGL	0.74	0.516906	0.5625
683	HWTSESSV	0.39	0.516538	0.526667
684	GEALGRLLV	0.35	0.516278	0.529167
685	HQGVMVGMGQK	0.63	0.515402	0.469167
686	SDGVIKVF	0.3	0.515346	0.600833
687	NALWGKVNVDAV	0.64	0.515314	0.531667
688	SEKERQIKKQT	0.38	0.515192	0.381667
689	KDLQNFL	0.47	0.515095	0.388333
690	HLPAEFTPAVHASLDKFLASVSTVLT	0.64	0.339987	0.488333
691	LLTEAPLNPK	0.54	0.507624	0.505833
692	GSAQVKGHGKKVAD	0.45	0.505084	0.56
693	DLHAHKLR	0.37	0.504329	0.498333
694	DLSHGSAQVKGHGKKVADA	0.23	0.50426	0.509167
695	NWYVDGVEVH	0.28	0.50371	0.391667
696	EGSALGKQLNL	0.37	0.501868	0.491667
697	QIRGLEEELQF	0.67	0.501727	0.33
698	VLSPADKTNVKAAWGKVGA	0.81	0.499614	0.560833
699	EALERMFL	0.27	0.249739	0.331667
700	AHAGEYGAEALE	0.43	0.249369	0.385
701	LWGKVNVDEVGGEAL	0.92	0.498581	0.4825
702	SEAGKKGPGRPTGSK	0.53	0.332324	0.501667
703	PATGGVKKPH	0.33	0.498192	0.648333
704	AHLPAEFTPAV	0.46	0.248828	0.420833
705	GGEALGRLLVV	0.32	0.497412	0.554167
706	LLVTLAAHLPAEFTPA	0.66	0.497254	0.551667
707	TRQTHQPPAPNSLI	0.63	0.497039	0.290833
708	RNDEELNKLLGKV	0.5	0.496608	0.355
709	VLSPADKTNVKAAWGKVG	0.8	0.49604	0.540833
710	SVSTVLTSKY	0.64	0.39667	0.590833
711	NDEELNKLLGKV	0.33	0.495795	0.45
712	WGKVNVDEVGGE	0.83	0.495385	0.455
713	HESGLEAHV	0.32	0.494444	0.445
714	VHASLDKFLASVSTV	0.79	0.197582	0.525833
715	KLNFNGEGEPEELM	0.75	0.281318	0.3475
716	GDLSTPDAVMGNPKVKAHG	0.53	0.327935	0.38
717	GRLLVVYPWT	0.71	0.490924	0.446667
718	SVYVYKV	0.68	0.490637	0.636667
719	KMYLGYEYV	0.73	0.490403	0.434167
720	VTALWGKVNVDEV	0.72	0.488626	0.378333
721	TYFPHFDLSHGSAQVKG	0.72	0.488277	0.2875
722	ILPVPAFNV	0.49	0.487178	0.566667
723	NELRVAPEEHPV	0.1	0.24354	0.2925
724	HLPAEFTPAVHASLDKF	0.57	0.194185	0.366667
725	TYTEHAKRKTV	0.57	0.485218	0.466667
726	ALWGKVNVDEVGGEAL	0.85	0.483684	0.47
727	WGKVNVDEVGGEALG	0.85	0.483395	0.465833
728	GLEEELQF	0.43	0.483369	0.358333
729	ASLDKFLASV	0.34	0.482684	0.591667
730	DSGRDYV	0.24	0.240936	0.289167
731	SDGLAHLDNLKGTFATLSELH	0.34	0.240679	0.43
732	DNLKGTF	0.26	0.479366	0.444167
733	NFRPGVL	0.24	0.239289	0.416667
734	VMGNPKVK	0.6	0.477916	0.585
735	NELRVAPEEHPVLL	0.31	0.382271	0.335
736	RLLLPGELAKHAVSEGTKAV	0.73	0.477823	0.505
737	VDEVGGEALGRL	0.32	0.237525	0.301667
738	LSHGSAQVKGHG	0.68	0.474038	0.549167
739	KVNVDEV	0.86	0.236012	0.438333
740	PDPAKSAPAPK	0.35	0.188412	0.549167
741	RLLLPGELA	0.69	0.470414	0.4525
742	VHLTPEEKS	0.38	0.469239	0.426667
743	TDAIKLNPRLAI	0.3	0.4683	0.393333
744	EGDEGPGHHHKPGL	0.3	0.466603	0.475833
745	KLRVDPVNF	0.73	0.232513	0.389167
746	VGGEALGR	0.46	0.464957	0.44
747	QAAYQKVVAGV	0.2	0.464486	0.433333
748	GKVGAHAGEYGAEALERMF	0.99	0.462317	0.303333
749	EGKVLPGVDAL	0.4	0.461523	0.438333
750	AHLPAEFTPAVHASLDKFLASVST	0.66	0.306953	0.479167
751	HLPAEFTPAVHASLDKFLASVSTV	0.68	0.306893	0.464167
752	TLAAHLPAEFTPAVHASLDKFLA	0.59	0.306595	0.485833
753	KLREQLGPVTQEF	0.27	0.367758	0.235833
754	VSTVLTSK	0.55	0.456198	0.698333
755	EGSALGKQLN	0.34	0.453832	0.428333
756	SLFEYQKNN	0.61	0.226851	0.343333
757	EVGGEALGR	0.26	0.453154	0.339167
758	AAHLPAEFTPAVHASLDKFLASVSTVL	0.73	0.362333	0.498333
759	WGKVNVDEVGGEALGRLL	0.87	0.452789	0.42
760	SYFEKSKEQLTPLIKK	0.84	0.449341	0.3575
761	DDYHFTSIK	0.54	0.359114	0.363333
762	TALWGKVNVDEVGGEAL	0.73	0.447245	0.380833
763	KDDNPNLPRLV	0.4	0.255491	0.309167
764	TALWGKVNVDEV	0.52	0.444393	0.376667
765	LDKFLASVSTVL	0.75	0.443864	0.576667
766	TALWGKVNVDEVGGEALG	0.76	0.443009	0.3925
767	DSPIKVPL	0.23	0.22141	0.481667
768	SGPPVSELI	0.53	0.441034	0.496667
769	SLQALQKATFQTPDFIVPL	0.64	0.352617	0.384167
770	FSDGLAHLD	0.55	0.440525	0.464167
771	RLLVVYPWTQR	0.86	0.438688	0.3525
772	PAVHASLDKFLASV	0.54	0.350928	0.5175
773	VTYTEHAKRKTV	0.63	0.290845	0.4825
774	DEVGGEALGR	0.27	0.216831	0.2425
775	RLLVVYPWTQ	0.83	0.432909	0.34
776	NVDEVGGEALGR	0.26	0.190944	0.256667
777	EFTPAVH	0.4	0.214232	0.415
778	AAHLPAEFTPA	0.35	0.214085	0.425833
779	DVRQQYESV	0.4	0.42725	0.256667
780	HDTSLKPISV	0.72	0.427161	0.470833
781	NETSQHHDDLE	0.11	0.422957	0.245833
782	SLRPAPPPISGGG	0.61	0.421722	0.393333
783	LSALEEYTKKLNTQ	0.54	0.420037	0.281667
784	YDPSLKPL	0.41	0.418393	0.4175
785	VYKVLKQVHPDTGISSK	0.69	0.417707	0.3625
786	LYRIFTV	0.36	0.41734	0.47
787	WGKVNVDEVGGEA	0.92	0.416586	0.441667
788	VNVDEVGGEALGR	0.39	0.208058	0.2625
789	EQLELRPVLY	0.19	0.414218	0.255833
790	NHKLLPVGRTV	0.38	0.414023	0.529167
791	EEAPSLRPAPPPISGGG	0.45	0.413924	0.295833
792	RHPDYSVVLLLR	0.62	0.410669	0.405833
793	KTYFPHFDL	0.73	0.410412	0.3825
794	TEAPLNPK	0.26	0.409917	0.411667
795	GHGKKVADALTNAVAHVDDMPNALSAL	0.81	0.327632	0.398333
796	KVVNPTQK	0.81	0.408298	0.488333
797	GAHAGEYGAEAL	0.44	0.40369	0.404167
798	VLGAFSDGLAH	0.7	0.403429	0.571667
799	GKVNVDEVGGEALGRLLV	0.92	0.267497	0.374167
800	DNLKGTFAT	0.26	0.400843	0.451667
801	RNDEELNKLL	0.67	0.400657	0.343333
802	FESFGDLSTPDAVMGNPK	0.67	0.400146	0.2425
803	HLTPEEKSA	0.57	0.199308	0.366667
804	QAAYQKVVAGVANAL	0.25	0.398092	0.458333
805	EDENFILK	0.34	0.397433	0.396667
806	EAPSLRPAPPPISGGG	0.25	0.395778	0.3325
807	PEPSKSAPAPK	0.37	0.39519	0.5975
808	DDPSDKF	0.38	0.394019	0.416667
809	PGELAKH	0.51	0.393613	0.516667
810	ATEHLSTL	0.14	0.393088	0.5375
811	VHASLDKFLASVSTVLT	0.78	0.313701	0.555833
812	PHFDLSH	0.38	0.391357	0.4475
813	ELERPGGNEIT	0.19	0.195261	0.2575
814	KVNVDEVGGEALG	0.83	0.387384	0.3925
815	TVLQNEDTK	0.28	0.387195	0.263333
816	AHLPAEFTPAVHASLDKFLASVSTV	0.63	0.309132	0.4825
817	SFLPWIRTT	0.75	0.386323	0.43
818	STELLIR	0.56	0.386152	0.4125
819	SDLHAHKLRV	0.2	0.384773	0.45
820	KPVPDLVPGNFK	0.6	0.38409	0.518333
821	ELERPGGNE	0.25	0.384074	0.3
822	ADALTNAV	0.53	0.383803	0.3775
823	SFPTTKTY	0.56	0.380737	0.491667
824	VAPEEHPVLL	0.71	0.380711	0.429167
825	WDDMEKI	0.59	0.380697	0.376667
826	LEAIPMSIPPEVKFNKPFVF	0.49	0.378581	0.45
827	SEAGKKGPGRPT	0.45	0.302831	0.47
828	NDEELNKL	0.33	0.377331	0.361667
829	GKVNVDEVGGEALG	0.79	0.377126	0.403333
830	KDLGEENF	0.49	0.376382	0.399167
831	SLDFWTYPGSLTHPPLYESV	0.63	0.250425	0.280833
832	TYETTLEK	0.45	0.299575	0.39
833	SSEQLAQFR	0.26	0.373633	0.345
834	AHHFGKEFTPPV	0.62	0.373022	0.493333
835	DVSSALDKLKEF	0.18	0.370836	0.555833
836	VHLTPEEKSAVTALWGKVN	0.68	0.370309	0.449167
837	SHEDPEVKF	0.28	0.294657	0.3625
838	HASLDKFLASVSTVLT	0.69	0.368079	0.555833
839	TYFPHFDLS	0.37	0.366877	0.323333
840	SEGTKAVTKY	0.13	0.2093	0.518333
841	VHASLDKFLASVSTVL	0.77	0.364588	0.584167
842	NLNEKDYELL	0.2	0.364068	0.346667
843	MVLSPADKTNVK	0.33	0.363996	0.401667
844	SYELPDGQVI	0.49	0.362692	0.235
845	TALWGKVNVDEVGGEA	0.61	0.362685	0.353333
846	SSFLPWIRTT	0.58	0.362642	0.446667
847	HGPEGLR	0.3	0.36	0.411667
848	LVSKGTLVQT	0.77	0.359202	0.504167
849	SYFEKSKEQLTPLIK	0.72	0.357999	0.323333
850	LDKFLASVSTVLTSKYR	0.9	0.236856	0.414167
851	SETESPRNPS	0.57	0.353184	0.299167
852	PAEFTPAVHASLDKFLASVSTVLTSKYR	0.65	0.199853	0.383333
853	SETFQKVKEKLK	0.44	0.349226	0.435833
854	KDPNAPKRPPS	0.46	0.34918	0.423333
855	LAHHFGKEFTPPVQAA	0.78	0.348551	0.408333
856	YFPHFDLSHGSAQV	0.61	0.278518	0.2625
857	RNDEELNKLLGKVTI	0.49	0.347623	0.28
858	SDLHAHKLRVDPVNFK	0.46	0.347409	0.365
859	SEKAKPALEDL	0.43	0.346763	0.430833
860	GPPVSELI	0.5	0.345405	0.5
861	AAHLPAEFTPAVHASLDKFLA	0.52	0.275562	0.468333
862	HVDPENF	0.37	0.34385	0.339167
863	LGAFSDGLAHLD	0.7	0.343829	0.5475
864	GAHAGEYGAE	0.46	0.342025	0.3925
865	SEQLAQFR	0.23	0.341407	0.351667
866	HELEEAEER	0.48	0.340699	0.380833
867	GGEALGRLLVVYPWTQR	0.36	0.340132	0.311667
868	AGILENGAVRY	0.24	0.339785	0.394167
869	SAVTALWGKVNVDEVGGEALGRLLV	0.89	0.339128	0.361667
870	QEYDESGPSIVHR	0.3	0.338023	0.165
871	LTNAVAHVD	0.45	0.337754	0.400833
872	FSDGLAH	0.51	0.337728	0.504167
873	SDGLAHLDN	0.3	0.192818	0.425
874	TALWGKVNVDEVGGEALGRLL	0.81	0.337327	0.374167
875	SLDKFLASVSTVLTS	0.53	0.337306	0.543333
876	ALSDLHA	0.53	0.336784	0.520833
877	KESYSVYVYK	0.77	0.336052	0.605833
878	VNVDEVGGEALGRLLV	0.59	0.268036	0.3275
879	GDDPSDKF	0.25	0.334647	0.418333
880	ENHEGVRRF	0.52	0.331879	0.37
881	FDTASTGKTFPGFFSPMLGEFV	0.64	0.331598	0.386667
882	VSTVLTSKY	0.65	0.330314	0.591667
883	LEEYTKKLNTQ	0.58	0.262216	0.298333
884	PKPEPKPK	0.51	0.327615	0.618333
885	AAHLPAEFTPAVHASLDKFLASVSTV	0.66	0.32303	0.484167
886	SLVSKGTLVQT	0.41	0.322344	0.4925
887	GRLLVVYPWTQRF	0.83	0.322252	0.331667
888	WGKVNVDEVGGEALGRL	0.86	0.32151	0.375833
889	SEGTKAVTKYTSAK	0.45	0.318868	0.525833
890	SVQLTEK	0.55	0.318585	0.4075
891	AHLPAEFTPAVHASLDKFLASV	0.49	0.316866	0.481667
892	YEKDIAAY	0.51	0.316688	0.353333
893	AHAGEYGAEA	0.53	0.316251	0.408333
894	ASLDKFLASVST	0.2	0.315581	0.475
895	RPPGFSPFR	0.96	0.251839	0.47
896	VAPEEHPV	0.61	0.314332	0.395
897	DDFQKKW	0.2	0.31262	0.435833
898	ASVSTVLTSK	0.35	0.312361	0.664167
899	KVNVDEVGGEALGRLL	0.85	0.311752	0.356667
900	SGSHLAAREKA	0.43	0.311641	0.500833
901	TVIGPDGHKE	0.5	0.248332	0.361667
902	VDDMPNAL	0.34	0.248262	0.304167
903	NPATAKEI	0.25	0.309955	0.42
904	HLPAEFTPAVHASLDKFLASVST	0.61	0.307159	0.459167
905	ALTNAVAHVD	0.54	0.306841	0.395
906	ARLSQRFPKAEF	0.6	0.306126	0.3325
907	AFSDGLAHL	0.54	0.305606	0.515833
908	FMGKVVNPTQK	0.88	0.30248	0.35
909	ASLDKFLASVSTVLT	0.66	0.302406	0.546667
910	GVQLQDVPRGQVV	0.4	0.301494	0.3375
911	SEQSAKDKQPY	0.3	0.29997	0.324167
912	LDKFLASVSTV	0.66	0.296675	0.4975
913	TVTAMDVVYALK	0.32	0.295185	0.3375
914	AAHLPAEFTPAVHASLDK	0.57	0.196525	0.375833
915	VYELNPLDHRGR	0.67	0.235504	0.229167
916	VGGEALGRLLVVYPWTQRF	0.71	0.293984	0.325833
917	WGKVNVDEVGGEALGR	0.84	0.23494	0.354167
918	HAGEYGAEALE	0.42	0.292095	0.365833
919	AEALERM	0.34	0.232858	0.339167
920	TWKPGSSGPGSTGSW	0.86	0.290972	0.610833
921	SLQLPSR	0.57	0.290727	0.366667
922	VGDEAQSKRGILTL	0.55	0.23207	0.210833
923	TLAAHLPAEFT	0.45	0.289351	0.456667
924	HDNEETFLK	0.29	0.28751	0.330833
925	GRLLVVYPWTQ	0.66	0.286462	0.316667
926	NEKLSQLQTY	0.16	0.283367	0.316667
927	NVDAVGGEALGRLLV	0.53	0.281768	0.380833
928	TLDAGLVYDAYLAPNNLKPV	0.41	0.280009	0.2825
929	DLKVEDIPL	0.42	0.278446	0.389167
930	LAAHLPAEFTPA	0.57	0.278125	0.4675
931	GRLLVVYPWTQRFFESF	0.95	0.278117	0.324167
932	SWNSGALTSGVHTFPA	0.69	0.276992	0.5125
933	AALLSPYSYSTTAVVTNPKE	0.44	0.274305	0.364167
934	MVGMGQKDSYVGDEAQSK	0.17	0.273714	0.325
935	QAAYQKVV	0.11	0.273037	0.424167
936	DLKDYEDQQK	0.39	0.21765	0.324167
937	SYNPATAKEI	0.51	0.269994	0.351667
938	DFGDDPSDKF	0.49	0.266594	0.435
939	GEALGRLLVVYPWTQRF	0.69	0.263153	0.328333
940	LSHGSAQV	0.51	0.262887	0.470833
941	GGEALGRLLVVYPWTQRF	0.42	0.262528	0.325
942	LSDLHAHKLRVDPV	0.63	0.262062	0.351667
943	GKVNVDEVGGEALGRLL	0.88	0.262031	0.365
944	FQNALLVR	0.83	0.261834	0.38
945	TDPDGKGKEKI	0.28	0.261481	0.406667
946	GKVGAHAGEYGAEALERMFL	0.98	0.260447	0.326667
947	SGPPVSELITK	0.32	0.257886	0.5225
948	ARLSQRFPKAEFA	0.59	0.254417	0.338333
949	TEHAKRKTVTAM	0.58	0.252029	0.4575
950	VLEYLTAEILEL	0.55	0.251955	0.414167
951	PADKTNVKAAWGKVGAHAGEYGAEALER	0.68	0.251607	0.379167
952	FFIRDPI	0.51	0.250243	0.3975
953	TNAVAHVD	0.38	0.249821	0.401667
954	LPAEFTPAVHA	0.68	0.248828	0.420833
955	GDLSSPDAVMGNPKVK	0.31	0.245764	0.4
956	EVGGEALGRLLVVYPWTQR	0.35	0.245143	0.238333
957	EFTPAVHA	0.39	0.195587	0.406667
958	LPAEFTPAVH	0.68	0.243714	0.4225
959	TALWGKVNVDEVGGEALGRL	0.78	0.24321	0.3475
960	LKQVHPDTGISSKAMGI	0.88	0.240913	0.361667
961	VVYPWTQR	0.23	0.240275	0.324167
962	WDNDNDKF	0.71	0.237942	0.448333
963	NWDDMEKI	0.46	0.236939	0.383333
964	SYFEKSKEQLTPLIKKAGTELVNFL	0.79	0.236184	0.3675
965	KLGHPDTLNQGEF	0.56	0.188327	0.221667
966	TAVAQKTVEGAGSIAAA	0.6	0.235184	0.4425
967	LPAEFTPAV	0.47	0.23486	0.3925
968	DDIKKVVKQ	0.32	0.232592	0.485833
969	NVDEVGGEALGRL	0.32	0.230715	0.268333
970	LSYFVELGTQPATQ	0.79	0.227619	0.240833
971	SASTPPHLSVQPT	0.47	0.226049	0.420833
972	FDLSHGSAQVKG	0.64	0.226021	0.394167
973	VNVDEVGGEALGRL	0.46	0.226007	0.278333
974	DVKPLPSPDTDVPL	0.56	0.225517	0.376667
975	HVEEEGKGKDASGNKVK	0.64	0.225204	0.4825
976	DETEQWEKF	0.3	0.223248	0.255833
977	DSYVGDEAQSK	0.36	0.220769	0.2025
978	ADLEDVLPL	0.59	0.220346	0.355833
979	TETQEKNPLPS	0.23	0.219203	0.266667
980	SYFVELGTQPATQ	0.5	0.217496	0.243333
981	DAHKSEVAHRFKDLGEENFKALVLI	0.88	0.213851	0.450833
982	KIRPFFPQQ	0.87	0.211057	0.425833
983	AAHLPAEF	0.43	0.210585	0.464167
984	ALNLPTLPEVKFPEVDVLTKY	0.55	0.208944	0.314167
985	DQTVEELR	0.22	0.208716	0.1725
986	RHPYFYAPELLFFAK	0.64	0.205873	0.425
987	HSTIFENLANK	0.61	0.201594	0.468333
988	DLAGRDLTDY	0.18	0.200689	0.2375
989	LKPEEEAPAPEVGASKPEGI	0.68	0.200278	0.470833
990	SYNPATAKEII	0.5	0.199532	0.393333
991	GKVVNPTQK	0.66	0.199024	0.4675
992	KLRVDPV	0.51	0.198413	0.443333
993	AEFTPAVH	0.24	0.195587	0.406667
994	DPERLGR	0.31	0.194347	0.310833
995	KGKADAGKEGNNPAENGDAK	0.4	0.189983	0.400833
996	GAFSDGLAH	0.42	0.188147	0.515
997	SEGTKAVTKYT	0.06	0.187503	0.496667
998	SGEVSHPRKT	0.17	0.187103	0.414167
999	SYFEKSKEQLTPLIKKAGTEL	0.87	0.185991	0.354167
1000	KDFDFVPPVV	0.61	0.185696	0.456667
1001	DEVGGEALGRLLVVYPWTQRFFESFGDLSTPDA	0.21	-1	-1
1002	KPRLLLFSPSVVHLGVPLSVGVQLQDVPRGQVV	0.6	-1	-1
1003	SFPTTKTYFPHFDLSHGSAQVKGHGKKVADALTNAVAHV	0.81	-1	-1
1004	VLARNFGKEFTPQMQAAYQKVVAGVANALAHKYH	0.94	-1	-1
1005	VLSPADKTNVKAAWGKVGAHAGEYGAEALERMFLSFPTT	0.88	-1	-1
1006	AHHFGKEFTPPVQAAYQKVVAGVANALAHKYH	0.79	-1	-1
1007	AHLPAEFTPAVHASLDKFLASVSTVLTSKYR	0.68	-1	-1
1008	DLKDYEDQQKQLEQVIAKDLLPSRDRQHLPL	0.8	-1	-1
1009	LAAHLPAEFTPAVHASLDKFLASVSTVLTSKYR	0.44	-1	-1
1010	TLAAHLPAEFTPAVHASLDKFLASVSTVLTSKY	0.73	-1	-1
1011	VHLTPEEKSAVTALWGKVNVDEVGGEALGRLLVVYPWTQRF	0.88	-1	-1
1012	VHLTPEEKSAVTALWGKVNVDEVGGEALGRLLVVYPWTQRFFESF	0.69	-1	-1
1013	VHLTPEEKSAVTALWGKVNVDEVGGEALGRL	0.88	-1	-1
1014	VHLTPEEKSAVTALWGKVNVDEVGGEALGRLL	0.91	-1	-1
1015	VHLTPEEKTAVNALWGKVNVDAVGGEALGRLLV	0.9	-1	-1
1016	AAHLPAEFTPAVHASLDKFLASVSTVLTSKY	0.66	-1	-1
1017	AAHLPAEFTPAVHASLDKFLASVSTVLTSKYR	0.68	-1	-1
1018	GNPKVKAHGKKVLGAFSDGLAHLDNLKGTFA	0.85	-1	-1
1019	MGNPKVKAHGKKVLGAFSDGLAHLDNLKGTFA	0.14	-1	-1
1020	DALTNAVAHVDDMPNALSALSDLHAHKLRVDPV	0.52	-1	-1
1021	GDLSTPDAVMGNPKVKAHGKKVLGAFSDGLAHLDNLKGTFA	0.81	-1	-1
1022	GEYGAEALERMFLSFPTTKTYFPHFDLSHGSAQV	0.8	-1	-1
1023	TLAAHLPAEFTPAVHASLDKFLASVSTVLTSKYR	0.74	-1	-1
1024	VLAHHFGKEFTPPVQAAYQKVVAGVANALAHKYH	0.85	-1	-1
1025	LAHHFGKEFTPPVQAAYQKVVAGVANALAHKYH	0.74	-1	-1
1026	VLSPADKTNVKAAWGKVGAHAGEYGAEALERMFLSFPTTK	0.87	-1	-1
1027	FDLSHGSAQVKGHGKKVADALTNAVAHVDDMPNALSAL	0.81	-1	-1
1028	TYFPHFDLSHGSAQVKGHGKKVADALTNAVAHV	0.6	-1	-1
1029	TYFPHFDLSHGSAQVKGHGKKVADALTNAVAHVDDMPNALSAL	0.68	-1	-1
1030	VLSPADKTNVKAAWGKVGAHAGEYGAEALER	0.83	-1	-1
1031	VHLTPEEKSAVTALWGKVNVDEVGGEALGRLLV	0.9	-1	-1
1032	VLSPADKTNVKAAWGKVGAHAGEYGAEALERMF	0.91	-1	-1
1033	VLSPADKTNVKAAWGKVGAHAGEYGAEALERMFL	0.85	-1	-1
1034	TYFPHFDLSHGSAQVKGHGKKVADALTNAVAH	0.52	-1	-1
1035	VLSPADKTNVKAAWGKVGAHAGEYGAEALERM	0.85	-1	-1
1036	GSTGNQNPGSPRPGST	0.52	0.185016	0.340833
1037	ASGPPVSELITK	0.11	0.183647	0.488333
1038	KVNVDEVGGEALGRL	0.89	0.183204	0.311667
1039	RVDPVNF	0.66	0.181715	0.330833
1040	FDFGDDPSDKF	0.38	0.181612	0.456667
1041	LVNEVTEFAK	0.46	0.18108	0.396667
1042	KENKNEKVIEH	0.33	0.180584	0.486667
1043	AFSDGLAH	0.29	0.18042	0.5025
1044	TPAVHASLDKF	0.44	0.179707	0.3975
1045	TEAPLNPKANREK	0.14	0.17963	0.3375
1046	VPPEVFTRV	0.45	0.179524	0.3575
1047	ASLDKFLASVSTVLTSKYR	0.82	0.17813	0.398333
1048	TQRFFESF	0.44	0.178091	0.330833
1049	DSYVGDEAQSKR	0.26	0.177474	0.1675
1050	DDHDPVDKI	0.53	0.177413	0.423333
1051	WGKVNVDEVGGEALGRLLVVYPWTQRF	0.45	0.176766	0.25
1052	VDVSHEDPEVK	0.42	0.17654	0.356667
1053	DETYVPK	0.32	0.175336	0.263333
1054	SGDPSQPLLPQHS	0.33	0.175192	0.288333
1055	HLTPEEKTAV	0.56	0.174075	0.381667
1056	YFPHFDLSHGSAQ	0.55	0.171937	0.260833
1057	AHVDDMPN	0.42	0.17187	0.330833
1058	PAEFTPAVHA	0.25	0.171806	0.398333
1059	GAHAGEYGAEALERMF	0.48	0.171414	0.283333
1060	SALSDLHAHKLRVDPV	0.3	0.171285	0.363333
1061	LGHPDTLNQGEF	0.59	0.170126	0.201667
1062	GAHAGEYGAEALERMFL	0.58	0.170003	0.300833
1063	ALERMFLSFPTTK	0.52	0.169626	0.345833
1064	DSKNIFNFKV	0.5	0.169015	0.6
1065	VADALTNAVAHVD	0.48	0.166649	0.379167
1066	VHLTPEEKSAVTAL	0.84	0.16553	0.409167
1067	GKVNVDEVGGEALGRL	0.84	0.165282	0.320833
1068	GDLSTPDAV	0.62	0.164877	0.2975
1069	EDPEVKF	0.32	0.164374	0.339167
1070	EVGGEALGRLLVVYPWTQRF	0.32	0.164199	0.234167
1071	VYPWTQRFF	0.28	0.164192	0.285
1072	VAHVDDMPN	0.4	0.163968	0.33
1073	AHLPAEFTPA	0.47	0.162678	0.405833
1074	MELERPGGNEIT	0.16	0.162262	0.186667
1075	VYPWTQRFFE	0.49	0.160802	0.2375
1076	LTPEEKSAV	0.54	0.160198	0.343333
1077	IPPEVKF	0.49	0.160047	0.506667
1078	GSAGHWTSES	0.39	0.160002	0.511667
1079	DYWSTVKDKF	0.48	0.159769	0.4475
1080	TQRFFES	0.44	0.159351	0.3175
1081	MELERPGGNEITR	0.14	0.1593	0.2
1082	HAGEYGAEALERMF	0.58	0.157888	0.264167
1083	PAEFTPAVH	0.11	0.157777	0.4
1084	AHAGEYGAEALERM	0.31	0.156756	0.283333
1085	KVPQVSTPTLVEV	0.58	0.156659	0.384167
1086	PHFDLSHGSAQV	0.25	0.156584	0.274167
1087	EYGAEALERMFL	0.4	0.156034	0.255
1088	GLQFPVGR	0.15	0.155907	0.336667
1089	VHLTPEEKSAVTALWGKVNVDEV	0.79	0.155677	0.368333
1090	DDLQKRLAV	0.29	0.15516	0.2925
1091	YPWTQRFF	0.7	0.154842	0.2975
1092	VDNWRPAQPLKNR	0.76	0.154261	0.235
1093	TPEEKSAVTALWGKVNV	0.55	0.153703	0.404167
1094	SDLHAHKLRVDPVNF	0.4	0.153344	0.28
1095	DESGPSIVHR	0.24	0.153185	0.260833
1096	DVSHEDPEVQF	0.19	0.151813	0.240833
1097	VGAHAGEYGAEALERMFL	0.89	0.151809	0.2925
1098	TALWGKVNVDEVGGEALGR	0.8	0.151802	0.299167
1099	FFFSGDKYYRV	0.38	0.1504	0.394167
1100	HVDDMPNAL	0.51	0.149917	0.326667
1101	HLPAEFTPA	0.44	0.149406	0.4075
1102	LERMFLSFPT	0.56	0.147437	0.280833
1103	AEALERMF	0.19	0.146738	0.326667
1104	EGVVAAAEKTK	0.21	0.145926	0.47
1105	APPKPEPKPK	0.34	0.14453	0.594167
1106	DLGTLSGIGTLDGFR	0.51	0.143707	0.3275
1107	ADALTNAVAHVD	0.3	0.143431	0.379167
1108	TIAQGGVLPNIQAV	0.84	0.143379	0.3925
1109	KDTEEEDFH	0.46	0.142988	0.344167
1110	FESFGDLSTPDAVM	0.63	0.142858	0.229167
1111	KPAPPKPEPKPK	0.43	0.142681	0.609167
1112	TVIGPDGHKEVT	0.49	0.142146	0.353333
1113	SDLHAHKLRVD	0.3	0.141552	0.375833
1114	HDFPDLGQEV	0.55	0.141339	0.219167
1115	FPHFDLSHGSAQ	0.65	0.141186	0.305
1116	RDNIQGI	0.52	0.140643	0.335833
1117	SSTPEEVKKR	0.34	0.140311	0.36
1118	EPPQSPWDR	0.46	0.139001	0.25
1119	ERPGGNEITR	0.47	0.138967	0.269167
1120	VLPTIPEEEAKKLFPKGVFT	0.84	0.138632	0.531667
1121	VSEGTKAVTKY	0.53	0.137528	0.520833
1122	DSGRDYVSQF	0.27	0.137004	0.201667
1123	ESSSHHPGIAEFPSRG	0.36	0.136845	0.326667
1124	LASVSTVLTSKYR	0.84	0.13601	0.476667
1125	VDDSKEYF	0.44	0.135874	0.345
1126	GKEFTPPVQA	0.71	0.135713	0.285
1127	TVLTSKYR	0.51	0.134321	0.445833
1128	FDLSHGSAQV	0.51	0.134049	0.3375
1129	DVSHEDPEVKF	0.22	0.133951	0.348333
1130	AEALERMFL	0.17	0.133233	0.34
1131	HPDTLNQGEF	0.5	0.132415	0.179167
1132	DDKNGPEQWSKLYPI	0.49	0.132305	0.235
1133	HVDPENFR	0.45	0.13189	0.2625
1134	DNWRPAQPLKN	0.25	0.131881	0.213333
1135	AGLQFPVGR	0.33	0.131719	0.3075
1136	APPGHQL	0.39	0.131211	0.364167
1137	SYFEKSKEQLTPLIKKAGTELVNF	0.78	0.130744	0.3375
1138	KVNVDEVGGEALGR	0.89	0.130401	0.291667
1139	HFDLSHGSAQ	0.43	0.129935	0.35
1140	HAGEYGAEALERMFL	0.62	0.129647	0.283333
1141	TYFPHFDLSHGSAQV	0.49	0.129315	0.221667
1142	EDYDRLRPL	0.59	0.128775	0.261667
1143	LPEIAIPEFIIPT	0.51	0.128745	0.4
1144	PWTQRFFESF	0.5	0.128486	0.3175
1145	TEAPLNPKANREKM	0.13	0.127248	0.291667
1146	FPSIVGRPR	0.76	0.12518	0.429167
1147	HLTPEEKSAVT	0.53	0.124866	0.370833
1148	GKVNVDEVGGEALGR	0.73	0.123681	0.299167
1149	EFTPPVQAAYQKV	0.48	0.123374	0.281667
1150	KENKNEKVI	0.58	0.122894	0.498333
1151	ALSDLHAHKLRVDPV	0.45	0.122836	0.360833
1152	DNENVVNEYSSELEKHQLY	0.09	0.122233	0.2225
1153	VHLTPEEKSAV	0.72	0.121778	0.393333
1154	ADAGKEGNNPAENGDAK	0.43	0.121684	0.338333
1155	DALRTHLAPY	0.29	0.119904	0.2575
1156	STVLTSKYR	0.63	0.119756	0.469167
1157	FGDLSTPDAV	0.54	0.118789	0.28
1158	LPPAGSPPDSHV	0.63	0.118241	0.37
1159	VHLTPEEKTAV	0.72	0.11767	0.4025
1160	DLSHGSAQV	0.3	0.116254	0.3425
1161	PSIVGRPR	0.61	0.114056	0.46
1162	GFAGDDAPR	0.67	0.114027	0.279167
1163	VHASLDKFLASVSTVLTSKYR	0.73	0.113734	0.435833
1164	FPSIVGRP	0.76	0.11321	0.394167
1165	VDDMPNALSAL	0.5	0.113193	0.296667
1166	ERMFLSFPT	0.67	0.112786	0.25
1167	ADIDVSGPK	0.25	0.112712	0.378333
1168	LDYSDFQIVK	0.52	0.1121	0.298333
1169	SDLHAHKLRVDPV	0.34	0.111543	0.31
1170	KELDINTDGAV	0.61	0.110561	0.300833
1171	NWIDSIIQR	0.35	0.110421	0.385833
1172	GDLSTPDAVM	0.27	0.110307	0.274167
1173	ATGPPVSELITK	0.24	0.110143	0.4825
1174	AHVDDMPNA	0.53	0.11008	0.331667
1175	LESFKVSFLSALEEYTKKLNTQ	0.76	0.109739	0.324167
1176	NVDEVGGEALGRLLVVYPWTQRF	0.49	0.108954	0.171667
1177	SVSYNPATAKEII	0.43	0.107867	0.366667
1178	HLTPEEKSAVTA	0.66	0.107471	0.3725
1179	FDLSHGSAQ	0.5	0.10698	0.33
1180	AVAHVDDMPN	0.64	0.105371	0.330833
1181	DLHAHKLRVDPV	0.31	0.104728	0.35
1182	IDQTVEELR	0.41	0.104414	0.1725
1183	SVSTVLTSKYR	0.65	0.103563	0.494167
1184	KEFTPPV	0.65	0.102406	0.433333
1185	AQGGVLPNIQAV	0.57	0.102376	0.405
1186	RDNIQGITKPAIR	0.66	0.102208	0.244167
1187	KDYFPEPVTV	0.73	0.102043	0.266667
1188	RDLKVEDIPL	0.62	0.102015	0.315833
1189	SGGGYDFGYDGDF	0.57	0.101787	0.378333
1190	DVLKDSGRDYV	0.17	0.100445	0.331667
1191	QGGVLPNIQAV	0.58	0.099922	0.408333
1192	LGDEETVR	0.49	0.099884	0.203333
1193	FESFGDLSTPDA	0.5	0.099521	0.2475
1194	DFDFVPPVVR	0.34	0.099213	0.3225
1195	DEPPQSPWDR	0.31	0.099206	0.233333
1196	SFGDLSTPDAV	0.38	0.098035	0.271667
1197	VNVDEVGGEALGRLLVVYPWTQRF	0.65	0.097313	0.193333
1198	TNAVAHVDDMPN	0.33	0.097249	0.271667
1199	VSFLSALEEYTK	0.52	0.097208	0.3575
1200	AGFAGDDAPR	0.46	0.097107	0.2825
1201	TGSETESPRNPS	0.32	0.096825	0.293333
1202	LSSLTETIEGVDAEDGHGPGEQQ	0.75	0.09682	0.2325
1203	VYPWTQR	0.23	0.096779	0.2875
1204	AHVDDMPNAL	0.58	0.096735	0.33
1205	TYFPHFDLSHGSAQ	0.5	0.096354	0.210833
1206	ESFGDLSTPDAV	0.43	0.096297	0.215833
1207	SRSGGGGGGGLGSGGSIRSS	0.75	0.095881	0.519167
1208	DAVTYTEHAK	0.21	0.09574	0.295
1209	LDNWDSVTSTFSKLREQLGPVTQEF	0.81	0.09552	0.21
1210	KVPQVSTPTLVEVSR	0.72	0.094587	0.331667
1211	KDSGRDYVSQF	0.51	0.093929	0.21
1212	VDPENFR	0.31	0.093598	0.243333
1213	ASVSTVLTSKYR	0.13	0.093496	0.455
1214	VDNWRPAQPLKN	0.61	0.093452	0.1975
1215	FESFGDLSTPDAV	0.65	0.093365	0.245
1216	LERMFLSFPTT	0.6	0.092838	0.293333
1217	DEVGGEALGRLLVVYPWTQRF	0.23	0.092816	0.171667
1218	EPPQSPWDRVK	0.73	0.092705	0.21
1219	DETYVPKEF	0.32	0.091823	0.2325
1220	GPPDVPDHA	0.46	0.091625	0.319167
1221	EGFPDKQPR	0.56	0.091355	0.1975
1222	KELDINTDGAVNF	0.57	0.090984	0.271667
1223	ELERPGGNEITRGGSTSY	0.52	0.090105	0.21
1224	FQTVTDYGKDLMEKV	0.64	0.089769	0.2125
1225	SDNQLQEGKNVI	0.2	0.089348	0.2975
1226	SDQRIAI	0.12	0.088136	0.310833
1227	DVDIRKDLY	0.25	0.088045	0.3775
1228	SSFLPWIRTTM	0.59	0.087932	0.315833
1229	DDMPNALSALSDLHAHKL	0.47	0.08787	0.3625
1230	TNAVAHVDDMPNA	0.3	0.087772	0.280833
1231	APPKPEPKP	0.34	0.087243	0.57
1232	LDNWDSVTSTF	0.5	0.086826	0.345833
1233	VYPWTQRF	0.42	0.086183	0.270833
1234	TDLRIPSVQINF	0.53	0.085061	0.193333
1235	AGDDAPRAVFPSIVGRPRHQGV	0.39	0.084978	0.301667
1236	GDKAKVKDEPQRR	0.52	0.084551	0.301667
1237	AAWGKVGAHAGEYGAEALERMFLSFPTTK	0.89	0.083831	0.423333
1238	VDVLKDSGRDYV	0.51	0.083438	0.334167
1239	ANGNNQSPVDIKTSETKHDTSLKPI	0.26	0.083097	0.2475
1240	QVHPDTGISSK	0.16	0.082057	0.301667
1241	TAMDVVYALKRQGRTLY	0.84	0.082053	0.164167
1242	VNDIFERI	0.61	0.081888	0.3475
1243	NDLYIQKQFPI	0.12	0.081616	0.295833
1244	VHLTPEEKSAVTALWGKVNVDEVGGEALGR	0.86	0.081237	0.394167
1245	FAGDDAPR	0.57	0.080564	0.264167
1246	QRIFENGYDPV	0.5	0.080449	0.144167
1247	AVQRIFENGYDPV	0.58	0.079716	0.131667
1248	HDNFGIVEGLMTTV	0.6	0.079573	0.3175
1249	DNIQGITKPAIR	0.04	0.078411	0.2275
1250	VHLTPEEKSAVT	0.8	0.077363	0.39
1251	VAHVDDMPNAL	0.6	0.077157	0.340833
1252	KVADALTNAVAHVDDMPNALSAL	0.92	0.077141	0.346667
1253	EFTPAVHASLDKFLASVSTVLTSKYR	0.57	0.077053	0.34
1254	VDEVGGEALGRLLVVYPWTQRF	0.47	0.076682	0.1825
1255	NAVAHVDDMPN	0.05	0.075448	0.295833
1256	YPWTQRF	0.64	0.075236	0.294167
1257	VHLTPEEKSAVTA	0.85	0.075159	0.3925
1258	DAHKSEVAHRFKDLGEENFKALV	0.84	0.075136	0.411667
1259	SDAQIKVF	0.08	0.074911	0.375
1260	YPWTQRFFESF	0.43	0.074403	0.265
1261	TETQEKNPLPSKET	0.23	0.073905	0.285833
1262	ALTNAVAHVDDMPNA	0.83	0.073638	0.291667
1263	AEFAEVSK	0.41	0.073576	0.4625
1264	YGTGSETESPRNPS	0.49	0.073394	0.258333
1265	KMYLGYEYVTAI	0.69	0.072823	0.406667
1266	AHVDDMPNALS	0.52	0.072526	0.320833
1267	GTGSETESPRNPS	0.37	0.072496	0.279167
1268	KVADALTNAVAHVDDMPNAL	0.92	0.072451	0.338333
1269	AESADAALQGDPALQDAGDSSRKEYFI	0.3	0.071913	0.186667
1270	EVGGEALGRLLVVYPWTQRFFESF	0.38	0.07188	0.239167
1271	EGDFLAEGGGVR	0.55	0.070148	0.216667
1272	EFTPAVHASLDKF	0.48	0.069434	0.321667
1273	ENVIRDAVTY	0.16	0.06916	0.181667
1274	RNDEELNKLLGKVTIAQGGVLPNIQAV	0.7	0.06839	0.2625
1275	ERMFLSFPTT	0.72	0.068085	0.263333
1276	VSTVLTSKYR	0.82	0.068036	0.4875
1277	TSREIQTAV	0.42	0.067376	0.269167
1278	ALTNAVAHVDDMPN	0.63	0.067236	0.278333
1279	TNAVAHVDDMPNAL	0.3	0.067236	0.278333
1280	TSIQDWVQKTIAEN	0.4	0.067136	0.273333
1281	NEFFEGFPDKQPR	0.28	0.066845	0.243333
1282	FDTASTGKTFPGF	0.25	0.066622	0.460833
1283	RAAFNSGKVDIV	0.66	0.066074	0.400833
1284	VNWIDSIIQR	0.43	0.065919	0.379167
1285	SGLIYEETRGVLKV	0.61	0.065754	0.343333
1286	EFTPAVHASLDK	0.48	0.06575	0.285833
1287	KVADALTNAVAHVDDMPN	0.8	0.065117	0.291667
1288	HVDDMPNALSAL	0.52	0.064936	0.329167
1289	YPWTQRFFES	0.43	0.064378	0.244167
1290	TRGGSTSYGTGSETESPRNPS	0.58	0.064159	0.295833
1291	KDNENVVNEY	0.55	0.063759	0.285
1292	DDIDVRF	0.27	0.063163	0.356667
1293	DEEEGRDEYDEVAMPV	0.38	0.063026	0.143333
1294	EPPQSPWDRV	0.47	0.063	0.195833
1295	ALTNAVAHVDDMPNAL	0.81	0.062406	0.303333
1296	SLLSNVEGDNAVPM	0.42	0.062157	0.208333
1297	SIQDWVQKTIAEN	0.32	0.061784	0.285833
1298	AVAHVDDMPNAL	0.55	0.060347	0.3525
1299	EEVSGNVSPGTRREYHTEK	0.3	0.059894	0.253333
1300	TDYGKDLMEKVKSPELQAEAK	0.84	0.059439	0.215833
1301	IYEETRGVLKVF	0.69	0.059094	0.2925
1302	DLSTPDAVM	0.27	0.058386	0.263333
1303	YDVEKNNSR	0.28	0.057077	0.255
1304	AINDPFIDLNYMV	0.55	0.056738	0.236667
1305	SDFNQNFEVPNRIIEI	0.69	0.056223	0.204167
1306	LENVIRDAVTY	0.5	0.054345	0.181667
1307	AHVDDMPNALSALS	0.45	0.054094	0.318333
1308	NDIFERIAGEA	0.58	0.05405	0.2675
1309	GEGDFLAEGGGVR	0.37	0.052402	0.213333
1310	VADALTNAVAHVDDMPNA	0.66	0.052251	0.3
1311	IYEETRGVLKV	0.64	0.051948	0.296667
1312	AHVDDMPNALSA	0.44	0.051507	0.329167
1313	IRNDEELNKLLGGVTIAQGGVLPNIQAV	0.88	0.051169	0.244167
1314	GDKAKVKDEPQR	0.54	0.051121	0.273333
1315	HPGIAEFPSRG	0.57	0.050842	0.325
1316	VDNWRPAQPL	0.48	0.050601	0.166667
1317	DEPPQSPWDRVK	0.3	0.050332	0.191667
1318	LENVIRDAV	0.39	0.049747	0.315833
1319	ADLEDVLPLAEDI	0.54	0.04867	0.321667
1320	FLENVIRDAV	0.82	0.048437	0.316667
1321	VFLENVIRDA	0.66	0.048437	0.316667
1322	DEVGGEALGRLLVVYPWTQRFFESF	0.32	0.047103	0.181667
1323	TRAAFNSGKVDIV	0.63	0.047005	0.290833
1324	VLPTIPEEEAK	0.43	0.046948	0.364167
1325	ALTNAVAHVDDMPNALSAL	0.54	0.046688	0.338333
1326	TTAEREIV	0.37	0.046678	0.2825
1327	TAMDVVYALKRQGRTLYGFGG	0.7	0.046094	0.196667
1328	NAVAHVDDMPNAL	0.15	0.045208	0.324167
1329	GKVGAHAGEYGAEALERMFLSFPTTK	0.96	0.044642	0.373333
1330	AVQRIFENGYDPVNLL	0.79	0.044564	0.134167
1331	ADALTNAVAHVDDMPNAL	0.35	0.043759	0.306667
1332	AHVDDMPNALSAL	0.39	0.043664	0.338333
1333	AQDFKTDLRF	0.32	0.043578	0.21
1334	RGDLGIEIPAEKV	0.73	0.043567	0.278333
1335	TDLRIPSVQI	0.41	0.042532	0.226667
1336	FDIAVDGEPLGRV	0.88	0.041676	0.235833
1337	VYPWTQRFFESF	0.62	0.041573	0.255
1338	EEVSGNVSPGTR	0.27	0.04133	0.239167
1339	FLENVIRDAVTY	0.65	0.041275	0.169167
1340	ADALTNAVAHVDDMPN	0.26	0.04059	0.273333
1341	FDTASTGKTFPG	0.29	0.040004	0.415
1342	GYSFTTTAER	0.42	0.03856	0.285
1343	DEPPQSPWDRV	0.24	0.038234	0.1775
1344	SETESRGSESGIF	0.19	0.038159	0.305833
1345	LTNAVAHVDDMPNALSAL	0.64	0.038039	0.316667
1346	ANGNNQSPVDIKTSETKHDTSLKPISV	0.24	0.037996	0.2625
1347	VADALTNAVAHVDDMPN	0.64	0.037867	0.275833
1348	NGNNQSPVDIK	0.18	0.037793	0.290833
1349	VYPWTQRFFES	0.64	0.036732	0.2375
1350	DALTNAVAHVDDMPN	0.28	0.036637	0.261667
1351	TNAVAHVDDMPNALS	0.33	0.035436	0.255833
1352	DSEAQRLPDSF	0.19	0.035318	0.129167
1353	ADALTNAVAHVDDMPNALSAL	0.4	0.035296	0.309167
1354	MNSFVNDIFERI	0.37	0.034655	0.224167
1355	HRHPDEAAF	0.34	0.033608	0.270833
1356	ADSVKGRFTI	0.14	0.03359	0.3025
1357	DALTNAVAHVDDMPNAL	0.3	0.033262	0.283333
1358	VADALTNAVAHVDDMPNAL	0.62	0.032803	0.313333
1359	YGTGSETESPR	0.41	0.032791	0.239167
1360	RFSGSGSGTDFTLTI	0.58	0.032572	0.323333
1361	GAEALERMFLSFPTTK	0.31	0.03251	0.260833
1362	TNAVAHVDDMPNALSAL	0.39	0.031355	0.284167
1363	AVMDDFAAFVEK	0.61	0.030893	0.381667
1364	AEALERMFLSFPTTK	0.3	0.030381	0.268333
1365	SGGTTMYPGIADR	0.35	0.029969	0.173333
1366	DVEKNNSRIK	0.13	0.029862	0.3925
1367	DALTNAVAHVDDMPNALSAL	0.28	0.029676	0.309167
1368	DIAVDGEPLGRV	0.19	0.02901	0.246667
1369	EEVSGNVSPGTRREYHTE	0.27	0.02872	0.225
1370	VADALTNAVAHVDDMPNALSAL	0.59	0.028563	0.315
1371	VAHVDDMPNALSAL	0.57	0.027679	0.34
1372	KDKAVIDEIF	0.63	0.027009	0.5525
1373	FQTVTDYGKDLMEKVKSPELQAEAK	0.82	0.026803	0.215833
1374	AVAHVDDMPNALSAL	0.75	0.026539	0.34
1375	VYPWTQRFFESFGDLSTPDAV	0.78	0.026413	0.1575
1376	GTWNPGSSER	0.5	0.026241	0.310833
1377	SESGSFRPDSPGSGNARPNNPDWGT	0.5	0.025945	0.258333
1378	KDAPDHQEL	0.44	0.025927	0.2
1379	SGLIYEETRGVLKVFLENVIRDAV	0.81	0.025212	0.204167
1380	ASDPILYRPVAV	0.1	0.025187	0.2675
1381	HFDASVEDST	0.45	0.024711	0.2875
1382	NAVAHVDDMPNALSAL	0.41	0.023988	0.3175
1383	GEYGAEALERMFLSFPT	0.42	0.023798	0.188333
1384	DLKVEDIPLARI	0.32	0.02337	0.284167
1385	SEETKENEGFTV	0.23	0.020842	0.355
1386	RDLKVEDIPLARI	0.66	0.019235	0.291667
1387	DEPPQSPWDRVKDLAT	0.29	0.019173	0.1475
1388	DAHKSEVAHRF	0.34	0.019042	0.335
1389	VADALTNAVAHVDDMPNALSALSDLHAHK	0.67	0.018899	0.365
1390	SGEGDFLAEGGGVR	0.12	0.018872	0.1825
1391	DEPPQSPWDRVKDLA	0.34	0.018175	0.153333
1392	GAHAGEYGAEALERMFLSFPTTK	0.52	0.018011	0.2625
1393	HVNFEDNDNR	0.51	0.017617	0.250833
1394	SEAEDASLLSFMQGYMKHATKTA	0.09	0.016373	0.300833
1395	YPWTQRFFESFGDLSTPDAV	0.77	0.016243	0.140833
1396	TGKEKVTSGSTTTTR	0.72	0.015619	0.540833
1397	SETESRGSESGIFT	0.22	0.014924	0.293333
1398	AGDDAPRAVFPSIV	0.21	0.014116	0.210833
1399	DEAGSEADHEGTHSTK	0.36	0.013458	0.295833
1400	VGAHAGEYGAEALERMFLSFPTTK	0.95	0.013172	0.258333
1401	AGDDAPRAVFPS	0.16	0.012558	0.186667
1402	HAGEYGAEALERMFLSFPTTK	0.5	0.012541	0.2375
1403	GEYGAEALERMFLSFPTTK	0.37	0.01172	0.208333
1404	AHAGEYGAEALERMFLSFPTTK	0.48	0.011383	0.254167
1405	DEPPQSPWDRVKDLATVYVDVLKDSGRDYV	0.48	0.011296	0.246667
1406	DDIDVRFQKA	0.25	0.011203	0.25
1407	SDQVPDTESETR	0.16	0.011005	0.133333
1408	AEKDRPHEGTRPV	0.28	0.010732	0.2075
1409	DDMPNALSALSDLHAHKLR	0.51	0.010612	0.261667
1410	VGAHAGEYGAEALERMFLSFPTT	0.96	0.010451	0.244167
1411	AGEYGAEALERMFLSFPTTK	0.41	0.01024	0.214167
1412	DGFRHRHPDEAA	0.26	0.009494	0.245833
1413	VLSGGTTMYPGIADRMQKEI	0.9	0.009202	0.116667
1414	SESGSFRPDSPGSGNARPNNPDWGTF	0.51	0.008525	0.263333
1415	TQRFFESFGDLSTPDAV	0.72	0.008185	0.1625
1416	DSGEGDFLAEGGGVR	0.12	0.008169	0.175
1417	DGFRHRHPDEAAF	0.35	0.007319	0.263333
1418	VDDMPNALSALSDLHAHKLR	0.69	0.006942	0.241667
1419	MADEAGSEADHEGTHSTK	0.2	0.006722	0.2725
1420	ADSGEGDFLAEGGGVR	0.07	0.006559	0.176667
1421	AHVDDMPNALSALSDLHAHKLR	0.5	0.006239	0.311667
1422	SETESRGSESGIFTNTK	0.54	0.005873	0.295833
1423	ADEAGSEADHEGTHSTK	0.37	0.005721	0.2925
1424	DDIDVRFQKAA	0.37	0.005268	0.253333
1425	GERQSPVDIDTHTA	0.64	0.005233	0.115
1426	DIVMTQSPDSLAV	0.26	0.00514	0.143333
1427	SDQVPDTESETRI	0.08	0.00507	0.1325
1428	WDLDPEVRPTSAVAA	0.84	0.004948	0.160833
1429	DDMPNALSALSDLHAHKLRVD	0.58	0.002834	0.240833
1430	DDMPNALSALSDLHAHKLRVDPV	0.56	0.002779	0.251667
1431	AHVDDMPNALSALSDLHAHKLRVDPV	0.63	0.002384	0.3325
1432	TETQEKNPLPSKETIEQEKQAGES	0.45	0.002166	0.259167
1433	VDDMPNALSALSDLHAHKLRVDPV	0.85	0.001879	0.260833

## Sheet: Infected Aligned
Accession	Peptide	#Feature	Feature*Ampep,deep
sp|P68871|HBB_HUMAN:sp|P02042|HBD_HUMAN	AGVANALAHKYH	109	97.2445
sp|P68871|HBB_HUMAN:sp|P02042|HBD_HUMAN	GVANALAHKYH	109	97.101
sp|P68871|HBB_HUMAN:sp|P02042|HBD_HUMAN	ANALAHKYH	94	76.0429
sp|P68871|HBB_HUMAN:sp|P02042|HBD_HUMAN	VAGVANALAHKYH	53	47.4505
sp|P68871|HBB_HUMAN:sp|P02042|HBD_HUMAN	NALAHKYH	57	45.8675
sp|P69905|HBA_HUMAN	FLSFPTTK	42	38.3844
sp|P68871|HBB_HUMAN:sp|P02042|HBD_HUMAN:sp|P02100|HBE_HUMAN	ALAHKYH	39	35.6886
sp|P68871|HBB_HUMAN:sp|P02042|HBD_HUMAN	AYQKVVAGVANALAHKYH	43	35.0614
sp|P69905|HBA_HUMAN	MFLSFPTTK	37	32.9621
sp|P68871|HBB_HUMAN:sp|P02042|HBD_HUMAN	YQKVVAGVANALAHKYH	41	32.7654
sp|P68871|HBB_HUMAN	DGLAHLDNLKGTFA	53	31.0902
sp|P68871|HBB_HUMAN:sp|P02042|HBD_HUMAN	VANALAHKYH	37	30.7419
sp|P69905|HBA_HUMAN	TYFPHFDLSHGSAQVKGHGK	34	30.7217
sp|P68871|HBB_HUMAN	SDGLAHLDNLKGTFA	56	30.0041
sp|P68871|HBB_HUMAN:sp|P02042|HBD_HUMAN:sp|P69891|HBG1_HUMAN:sp|P69892|HBG2_HUMAN	MGNPKVKAHGK	45	29.302
sp|P69905|HBA_HUMAN	AAWGKVGAHAGEYGAEALERM	57	28.9783
sp|P69905|HBA_HUMAN	LSFPTTK	35	28.3951
sp|P68871|HBB_HUMAN:sp|P02042|HBD_HUMAN	SDGLAHLDNLKGTF	45	26.7603
sp|P68871|HBB_HUMAN	GLAHLDNLKGTFA	38	24.4845
sp|P68871|HBB_HUMAN	GDLSTPDAVMGNPKVKAHGK	59	22.6302
sp|P69905|HBA_HUMAN	LSPADKTNVK	50	22.4435
sp|P68871|HBB_HUMAN:sp|P02042|HBD_HUMAN	VVAGVANALAHKYH	26	22.3314
sp|P69905|HBA_HUMAN	GEYGAEALERM	44	22.2351
sp|P68871|HBB_HUMAN:sp|P02042|HBD_HUMAN	SDGLAHLDNLK	43	22.0859
sp|P69905|HBA_HUMAN	VLSPADKTNVK	52	22.0524
sp|P68871|HBB_HUMAN:sp|P02042|HBD_HUMAN	DGLAHLDNLK	38	21.5317
sp|P68871|HBB_HUMAN	AHLDNLKGTFA	35	21.2311
sp|P68871|HBB_HUMAN	GDLSTPDAVMGNPKVKAHGKKVLGA	33	19.959
sp|P02765|FETUA_HUMAN	SLGSPSGEVSHPRKT	28	19.3705
sp|P69905|HBA_HUMAN	TNVKAAWGKVGAHAGEYGAEALERM	45	19.283
sp|P69905|HBA_HUMAN	TYFPHFDLSHGSAQVKGHGKKVADAL	22	19.0616
sp|P68871|HBB_HUMAN:sp|P02042|HBD_HUMAN	HLTPEEK	54	19.003
sp|P68871|HBB_HUMAN:sp|P02042|HBD_HUMAN	QAAYQKVVAGVANALAHKYH	31	18.1226
sp|P69905|HBA_HUMAN	AGEYGAEALERM	44	17.7872
sp|P68871|HBB_HUMAN:sp|P02042|HBD_HUMAN	VMGNPKVKAHGK	25	17.405
sp|P68871|HBB_HUMAN:sp|P02042|HBD_HUMAN	VHLTPEEK	40	17.3414
sp|P69905|HBA_HUMAN	DLHAHKL	25	16.7358
sp|P69905|HBA_HUMAN	WGKVGAHAGEYGAEALERM	28	16.6601
sp|P69905|HBA_HUMAN	SDLHAHKL	23	15.9234
sp|P69905|HBA_HUMAN	DLSHGSAQVKGHGK	35	15.1815
sp|P69905|HBA_HUMAN	SLDKFLASV	22	15.1236
sp|P68871|HBB_HUMAN	HLDNLKGTFA	23	15.0477
sp|P69905|HBA_HUMAN	FPHFDLSHGS	20	14.5844
sp|P69905|HBA_HUMAN	LERMFLSFPTTK	36	14.4822
sp|P69905|HBA_HUMAN	YFPHFDLSHGSAQVKGHGK	16	14.1515
sp|P69905|HBA_HUMAN	FLSFPTTKT	15	14.1354
sp|P68871|HBB_HUMAN:sp|P02042|HBD_HUMAN	HGKKVLGA	16	14.0955
sp|P69905|HBA_HUMAN	SFPTTKTYFPH	17	13.7656
sp|P69905|HBA_HUMAN	VGAHAGEYGAEALER	46	13.7464
sp|P69905|HBA_HUMAN	AAWGKVGAHAGEYGAEALERMFL	27	13.7153
sp|P68871|HBB_HUMAN:sp|P02042|HBD_HUMAN:sp|P69891|HBG1_HUMAN:sp|P69892|HBG2_HUMAN	LWGKVNV	18	13.6913
sp|P69905|HBA_HUMAN	VGAHAGEY	21	13.4288
sp|P68871|HBB_HUMAN:sp|P02042|HBD_HUMAN	DGLAHLDNLKGTF	22	13.4163
sp|P68871|HBB_HUMAN	SDGLAHLDNLKGTFATL	29	13.2678
sp|P69905|HBA_HUMAN	TYFPHFDLSHGSAQVKGHG	16	13.0962
sp|P69905|HBA_HUMAN	TNVKAAWGKVGAHA	16	12.9734
sp|P69905|HBA_HUMAN	HASLDKFLASV	28	12.8673
sp|P69905|HBA_HUMAN	YGAEALER	22	12.8667
sp|P68871|HBB_HUMAN:sp|P02042|HBD_HUMAN	AHLDNLK	25	12.6269
sp|P69905|HBA_HUMAN	WGKVGAH	15	12.4868
sp|P68871|HBB_HUMAN:sp|P02042|HBD_HUMAN	GLAHLDNLKGTF	19	12.4378
sp|P69905|HBA_HUMAN	VLSPADK	37	12.0196
sp|P68871|HBB_HUMAN:sp|P02042|HBD_HUMAN	DGLAHLDNLKG	21	12.0133
sp|P68871|HBB_HUMAN	LAHLDNLKGTFA	19	12.0108
sp|P69905|HBA_HUMAN	HVDDMPN	22	11.8853
sp|P00915|CAH1_HUMAN	HDTSLKPI	17	11.8476
sp|P69905|HBA_HUMAN	LSHGSAQVKGHGK	19	11.5739
sp|P69905|HBA_HUMAN	FDLSHGSAQVKGHGKKVADALTNAVAH	19	11.5531
sp|P69905|HBA_HUMAN	FPHFDLSHGSAQVK	23	11.4923
sp|P68871|HBB_HUMAN:sp|P02042|HBD_HUMAN	GLAHLDNLK	17	11.4704
sp|P69905|HBA_HUMAN	VLSPADKTNVKAAWGKVGAHA	21	11.3923
sp|P68871|HBB_HUMAN	GDLSTPDAVMGNPKVKAHGKKVLGAF	17	11.3342
sp|P68871|HBB_HUMAN	DEVGGEALGRLLV	29	11.1178
sp|P69905|HBA_HUMAN	FPHFDLSHGSA	23	10.8334
sp|P69905|HBA_HUMAN	LSPADKTNVKA	24	10.8142
sp|P69905|HBA_HUMAN	AWGKVGAHAGEYGAEALERM	19	10.6809
sp|P69905|HBA_HUMAN	NVKAAWGKVGA	15	10.6745
sp|P69905|HBA_HUMAN	SDLHAHKLR	22	10.5737
sp|P69905|HBA_HUMAN	GEYGAEALERMF	28	10.4006
sp|P69905|HBA_HUMAN	KGHGKKVADALTNAV	15	10.3821
sp|P69905|HBA_HUMAN	LSHGSAQVK	20	10.3654
sp|P69905|HBA_HUMAN	FDLSHGSAQVKGHGK	19	10.3572
sp|P68871|HBB_HUMAN	NLKGTFATL	12	10.2711
sp|P69905|HBA_HUMAN	DLSHGSAQVKGHGKK	20	10.2511
sp|P69905|HBA_HUMAN	GEYGAEALERMFL	38	10.2305
sp|P69905|HBA_HUMAN	YFPHFDLSHGS	13	10.1848
sp|P69905|HBA_HUMAN	SHGSAQVKGHGK	19	10.0485
sp|P69905|HBA_HUMAN	EYGAEALERM	31	9.93389
sp|P69905|HBA_HUMAN	AWGKVGAH	12	9.93131
sp|P69905|HBA_HUMAN	ALSDLHAHKL	16	9.9263
sp|P69905|HBA_HUMAN	FPHFDLSHGSAQVKGHGK	12	9.92137
sp|P69905|HBA_HUMAN	TYFPHFDLSHGSAQVKGHGKKVAD	11	9.88644
sp|P69905|HBA_HUMAN	FPHFDLSHG	15	9.74183
sp|P69905|HBA_HUMAN	ERMFLSFPTTK	40	9.71036
sp|P68871|HBB_HUMAN:sp|P02042|HBD_HUMAN	VAGVANALAHK	13	9.67161
sp|P69905|HBA_HUMAN	FLSFPTTKTYFPHFDLSHGSAQVK	10	9.59357
sp|P68871|HBB_HUMAN	NVDEVGGEALGRLLV	32	9.51037
sp|P69905|HBA_HUMAN	YFPHFDLSHGSAQVK	16	9.42696
sp|P69905|HBA_HUMAN	HAGEYGAEALERM	49	9.42667
sp|P02647|APOA1_HUMAN	HELQEKLSPL	15	9.39866
sp|P69905|HBA_HUMAN	VLSPADKTNVKA	21	9.36071
sp|P69905|HBA_HUMAN	VHASLDKFLASV	26	9.29232
sp|P69905|HBA_HUMAN	AAHLPAEFTPAVHA	23	9.27753
sp|P69905|HBA_HUMAN	AWGKVGAHAGEY	13	9.23582
sp|P69905|HBA_HUMAN	VLSPADKTNVKAA	21	9.1981
sp|P69905|HBA_HUMAN	STVLTSKY	18	9.16592
sp|P02042|HBD_HUMAN	SDGLAHLDNLKGTFS	19	9.0999
sp|P69905|HBA_HUMAN	GAHAGEYGAEALER	34	9.08715
sp|P69905|HBA_HUMAN	KAAWGKVGAHAGEYGAEALER	13	9.07166
sp|P69905|HBA_HUMAN	FDLSHGSAQVK	30	8.9493
sp|P69905|HBA_HUMAN	GKVGAHAGEY	11	8.86027
sp|P69905|HBA_HUMAN	SPADKTNVK	27	8.852
sp|P69905|HBA_HUMAN	AAWGKVGAHAGEYGAEALER	17	8.8239
sp|P69905|HBA_HUMAN	KVADALTNAVAHV	17	8.81156
sp|P69905|HBA_HUMAN	SLDKFLA	12	8.80529
sp|P0DOX5|IGG1_HUMAN	SVLTVLH	11	8.65595
sp|P69905|HBA_HUMAN	HFDLSHG	12	8.51912
sp|P69905|HBA_HUMAN	VLTSKYR	36	8.51386
sp|P69905|HBA_HUMAN	AAWGKVGAHAGEYGAEALERMF	16	8.41816
sp|P68871|HBB_HUMAN:sp|P02042|HBD_HUMAN	GLAHLDNLKGT	16	8.37734
sp|P69905|HBA_HUMAN	VLSPADKTNV	28	8.37108
sp|P68871|HBB_HUMAN	KVLGAFSDGLAHLDNLKGTFA	15	8.37102
sp|P68871|HBB_HUMAN	TALWGKV	10	8.36451
sp|P69905|HBA_HUMAN	GHGKKVADALTNAV	13	8.30524
sp|P68871|HBB_HUMAN	LDNLKGTFA	13	8.28929
sp|P69905|HBA_HUMAN	KVADALTNAVAH	16	8.28056
sp|P69905|HBA_HUMAN	HLPAEFTPAVH	29	8.27364
sp|P69905|HBA_HUMAN	GHGKKVADALTNAVAH	12	8.26794
sp|P69905|HBA_HUMAN	HLPAEFTPAVHA	29	8.21129
sp|P69905|HBA_HUMAN	ALTNAVAHV	13	8.17067
sp|P68871|HBB_HUMAN	VHLTPEEKSAVTALWGKVNV	20	8.15352
sp|P69905|HBA_HUMAN	FDLSHGSAQVKGHGKKVADALTNAV	14	8.14191
sp|P02042|HBD_HUMAN	SDGLAHLDNLKGTFSQL	17	8.13771
sp|P68871|HBB_HUMAN:sp|P02042|HBD_HUMAN	HLDNLKGT	13	8.10668
sp|P68871|HBB_HUMAN	SAVTALWGKVNV	14	8.10223
sp|P02768|ALBU_HUMAN	KQTALVELVK	16	8.09134
sp|P69905|HBA_HUMAN	SLDKFLASVSTVLTSKYR	34	8.02006
sp|P69905|HBA_HUMAN	TNVKAAWGKVGAHAGEYGAEALER	19	7.95887
sp|P69905|HBA_HUMAN	LTNAVAHV	13	7.94308
sp|P68871|HBB_HUMAN:sp|P02042|HBD_HUMAN	HLDNLKG	11	7.92762
sp|P69905|HBA_HUMAN	PADKTNVK	20	7.91624
sp|P69905|HBA_HUMAN	FPTTKTYFPH	11	7.86512
sp|P69905|HBA_HUMAN	HASLDKFLASVST	24	7.83982
sp|P69905|HBA_HUMAN	VADALTNAVAH	23	7.8094
sp|P69905|HBA_HUMAN	HFDLSHGSAQVK	22	7.72048
sp|P68871|HBB_HUMAN:sp|P02042|HBD_HUMAN	SDGLAHLDNLKGT	16	7.69686
sp|P69905|HBA_HUMAN	TNVKAAWGKVGA	11	7.64972
sp|P69905|HBA_HUMAN	AGEYGAEALERMF	27	7.62318
sp|P69905|HBA_HUMAN	SFPTTKTYFPHFDLSHGSAQVK	8	7.61786
sp|P69905|HBA_HUMAN	GEYGAEALER	13	7.61047
sp|P69905|HBA_HUMAN	FLSFPTTKTYFPH	8	7.59171
sp|P00738|HPT_HUMAN	NFKFTDHLKYV	10	7.54368
sp|P68871|HBB_HUMAN:sp|P02042|HBD_HUMAN:sp|P69891|HBG1_HUMAN:sp|P69892|HBG2_HUMAN	MGNPKVK	14	7.5189
sp|P68871|HBB_HUMAN	TALWGKVNV	10	7.47948
sp|P69905|HBA_HUMAN	TYFPHFDLSHGS	12	7.47451
sp|P69905|HBA_HUMAN	FLSFPTTKTYFPHFDLSHGSAQV	9	7.46487
sp|P02768|ALBU_HUMAN	ASQAALGL	13	7.46364
sp|P69905|HBA_HUMAN	SDLHAHK	12	7.39009
sp|P68871|HBB_HUMAN	FSDGLAHLDNLKGTFA	11	7.32335
sp|P69905|HBA_HUMAN	KGHGKKVADAL	9	7.32281
sp|P68871|HBB_HUMAN	NLKGTFA	9	7.31604
sp|P69905|HBA_HUMAN	SPADKTNVKA	20	7.25688
sp|P68871|HBB_HUMAN:sp|P02042|HBD_HUMAN	LDNLKGTF	10	7.20307
sp|P68871|HBB_HUMAN	HLDNLKGTFATL	11	7.18628
sp|P68871|HBB_HUMAN	HLTPEEKSAV	37	7.17178
sp|P68871|HBB_HUMAN	PEEKSAV	33	7.0327
sp|P68871|HBB_HUMAN:sp|P02042|HBD_HUMAN	VMGNPKV	15	6.97196
sp|P68871|HBB_HUMAN:sp|P02042|HBD_HUMAN	VGGEALGRLLV	14	6.96377
sp|P68871|HBB_HUMAN:sp|P02042|HBD_HUMAN	SDGLAHLDNLKG	14	6.92602
sp|P68871|HBB_HUMAN:sp|P02042|HBD_HUMAN	GAFSDGLAHLDNLK	12	6.91352
sp|P69905|HBA_HUMAN	LSFPTTKT	8	6.91152
sp|P68871|HBB_HUMAN:sp|P02042|HBD_HUMAN	SDGLAHL	13	6.91093
sp|P69905|HBA_HUMAN	YFPHFDLSHGSA	12	6.90548
sp|P69905|HBA_HUMAN	PHFDLSHGSAQVK	22	6.89955
sp|P68871|HBB_HUMAN:sp|P02042|HBD_HUMAN	DGLAHLDNLKGT	13	6.7853
sp|P69905|HBA_HUMAN	GAEALERMFL	27	6.75648
sp|P69905|HBA_HUMAN	FPHFDLSHGSAQV	31	6.7549
sp|P68871|HBB_HUMAN:sp|P02042|HBD_HUMAN	LAHLDNLK	12	6.75334
sp|P69905|HBA_HUMAN	TNVKAAWGKVGAH	8	6.74498
sp|P69905|HBA_HUMAN	WGKVGAHAGEYGAEALER	11	6.74142
sp|P69905|HBA_HUMAN	LSDLHAHKL	9	6.65781
sp|P69905|HBA_HUMAN	LSFPTTKTYFPHFDLSHGSAQV	8	6.65229
sp|P68871|HBB_HUMAN	VDEVGGEALGRLLV	20	6.64604
sp|P68871|HBB_HUMAN:sp|P02042|HBD_HUMAN	AAYQKVVAGVANALAHKYH	8	6.63837
sp|P02671|FIBA_HUMAN	ELERPGGNEI	16	6.57906
sp|P68871|HBB_HUMAN	GDLSTPDAVMGNPKV	28	6.5375
sp|P02647|APOA1_HUMAN	EGSALGKQLNLKL	12	6.52975
sp|Q8IWB9|TEX2_HUMAN	PPSAHKYH	9	6.52676
sp|P69905|HBA_HUMAN	LSDLHAH	13	6.49064
sp|P69905|HBA_HUMAN	FDLSHGSAQVKGHG	22	6.48734
sp|P68871|HBB_HUMAN:sp|P02042|HBD_HUMAN	VMGNPKVKAH	10	6.46723
sp|P69905|HBA_HUMAN	KVGAHAGEY	8	6.45335
sp|P80511|S10AC_HUMAN	ALKAAHYHTHKE	7	6.44049
sp|P69905|HBA_HUMAN	SLDKFLASVST	14	6.43611
sp|P69905|HBA_HUMAN	TYFPHFDLSHG	13	6.42092
sp|P02042|HBD_HUMAN	VHLTPEEKTAVNALWGKVNV	17	6.41446
sp|P69905|HBA_HUMAN	VGAHAGEYGAEALERM	24	6.35774
sp|P02652|APOA2_HUMAN	TDYGKDLMEKV	28	6.34973
sp|P69905|HBA_HUMAN	LSHGSAQVKGHGKK	10	6.34937
sp|P02671|FIBA_HUMAN	TVIGPDGHKEV	19	6.32356
sp|P69905|HBA_HUMAN	TNVKAAWGKVGAHAGEY	8	6.30766
sp|P69905|HBA_HUMAN	AAHLPAEFTPAVH	19	6.2757
sp|P06702|S10A9_HUMAN	HEGDEGPGHHHKPGLGEGTP	13	6.18553
sp|P69905|HBA_HUMAN	GKVGAHAGEYGAEALER	13	6.12591
sp|P69905|HBA_HUMAN	TYFPHFDLSH	14	6.0709
sp|P69905|HBA_HUMAN	VLSPADKTNVKAAWGKVGAHAGEY	10	6.05194
sp|P68871|HBB_HUMAN:sp|P02042|HBD_HUMAN	HLDNLKGTF	8	6.03933
sp|P69905|HBA_HUMAN	TYFPHFDLSHGSAQVK	18	6.03709
sp|P69905|HBA_HUMAN	KGHGKKVADALTNAVAH	8	5.95851
sp|P69905|HBA_HUMAN	VGAHAGEYGAE	12	5.93214
sp|P69905|HBA_HUMAN	VLSPADKTNVKAAWGKVGAH	11	5.91576
sp|P69905|HBA_HUMAN	NVKAAWGKVGAH	7	5.88426
sp|P69905|HBA_HUMAN	TNVKAAWGK	8	5.8734
sp|P68871|HBB_HUMAN:sp|P02042|HBD_HUMAN:sp|P02100|HBE_HUMAN	GGEALGRLLV	12	5.87226
sp|P69905|HBA_HUMAN	GKVGAHAGEYGAEALERM	14	5.871
sp|P68871|HBB_HUMAN:sp|P02042|HBD_HUMAN	KVLGAFSDGLAHLDNLKGTF	9	5.85265
sp|P69905|HBA_HUMAN	VGAHAGEYGAEALE	13	5.83361
sp|P69905|HBA_HUMAN	PTTKTYFPHFDL	13	5.81993
sp|P69905|HBA_HUMAN	TNVKAAWGKVG	8	5.78386
sp|P68871|HBB_HUMAN	EVGGEALGRLLV	12	5.7785
sp|P69905|HBA_HUMAN	WGKVGAHAGEY	8	5.74591
sp|P69905|HBA_HUMAN	EYGAEALER	12	5.70842
sp|P69905|HBA_HUMAN	VHASLDKFLA	15	5.70528
sp|P69905|HBA_HUMAN	NVKAAWGK	8	5.67974
sp|P68871|HBB_HUMAN	WGKVNVDEVGGEALGRLLV	12	5.66262
sp|P68871|HBB_HUMAN:sp|P02042|HBD_HUMAN:sp|P02100|HBE_HUMAN:sp|P69891|HBG1_HUMAN:sp|P69892|HBG2_HUMAN	PKVKAHGK	7	5.63781
sp|P69905|HBA_HUMAN	FDLSHGSAQVKGHGKKVAD	10	5.63278
sp|P69905|HBA_HUMAN	AAWGKVGAHAGEY	8	5.57788
sp|P69905|HBA_HUMAN	LSFPTTKTYFPH	6	5.57671
sp|P68871|HBB_HUMAN:sp|P02042|HBD_HUMAN:sp|P02100|HBE_HUMAN:sp|P69891|HBG1_HUMAN:sp|P69892|HBG2_HUMAN	LLVVYPWTQRF	9	5.56682
sp|P68871|HBB_HUMAN	GDLSTPDAVMGNPK	19	5.56561
sp|P68871|HBB_HUMAN:sp|P02042|HBD_HUMAN	KVVAGVANAL	8	5.55706
sp|P69905|HBA_HUMAN	GKVGAHAGEYGAEA	9	5.54924
sp|P69905|HBA_HUMAN	TYFPHFDLSHGSAQVKGH	8	5.53937
sp|P68871|HBB_HUMAN	VHLTPEEKSAVTALWGKV	14	5.52331
sp|P68871|HBB_HUMAN:sp|P02042|HBD_HUMAN	FSDGLAHLDNLK	8	5.51118
sp|P69905|HBA_HUMAN	HAGEYGAEALER	21	5.50326
sp|P69905|HBA_HUMAN	TLAAHLPAEFTPAV	14	5.49144
sp|P68871|HBB_HUMAN:sp|P02042|HBD_HUMAN	KVVAGVANALAHKYH	6	5.47766
sp|P68871|HBB_HUMAN	LGAFSDGLAHLDNLKGTFA	9	5.46685
sp|P69905|HBA_HUMAN	FPHFDLS	10	5.44783
sp|P69905|HBA_HUMAN	AWGKVGAHA	7	5.41164
sp|P69905|HBA_HUMAN	SLDKFLASVS	8	5.40786
sp|P69905|HBA_HUMAN	TNVKAAWGKVGAHAGEYGAEA	9	5.37242
sp|P69905|HBA_HUMAN	TNVKAAWGKV	7	5.36229
sp|P69905|HBA_HUMAN	ALTNAVAH	9	5.3584
sp|P69905|HBA_HUMAN	HFDLSHGS	8	5.35122
sp|P68871|HBB_HUMAN	GDLSTPDAVMGNPKVKAHGKK	12	5.34247
sp|P69905|HBA_HUMAN	PTTKTYFPH	8	5.2741
sp|P69905|HBA_HUMAN	VADALTNAVAHV	15	5.25855
sp|P02768|ALBU_HUMAN	LVTDLTK	8	5.2316
sp|P69905|HBA_HUMAN	LSPADKTNV	14	5.21906
sp|P0C0L4|CO4A_HUMAN:sp|P0C0L5|CO4B_HUMAN	KPRLLLFSPSV	7	5.21851
sp|P04114|APOB_HUMAN	ADKFIIPGLKL	7	5.21847
sp|P68871|HBB_HUMAN:sp|P02042|HBD_HUMAN:sp|P02100|HBE_HUMAN	EALGRLLV	10	5.18787
sp|P69905|HBA_HUMAN	TLAAHLPAEFTPAVHA	10	5.17873
sp|P69905|HBA_HUMAN	GAHAGEYGAEALERM	26	5.14236
sp|P68871|HBB_HUMAN:sp|P02042|HBD_HUMAN	QKVVAGVANALAHKYH	7	5.12739
sp|P69905|HBA_HUMAN	SFPTTKTYFPHF	6	5.12594
sp|P69905|HBA_HUMAN	PADKTNVKA	11	5.08857
sp|P68871|HBB_HUMAN	VLGAFSDGLAHLDNLKGTFA	10	5.07161
sp|P68871|HBB_HUMAN	LDNLKGTFATL	8	5.06352
sp|P0C0L4|CO4A_HUMAN:sp|P0C0L5|CO4B_HUMAN	FYGAPSKSRLLA	6	5.06308
sp|P69905|HBA_HUMAN	SALSDLHAHKL	7	5.0606
sp|P68871|HBB_HUMAN:sp|P02042|HBD_HUMAN:sp|P69891|HBG1_HUMAN:sp|P69892|HBG2_HUMAN	MGNPKVKAH	7	5.05933
sp|P69905|HBA_HUMAN	ALERMFL	15	5.0577
sp|P02647|APOA1_HUMAN	WDNLEKETEGLR	12	5.04589
sp|P69905|HBA_HUMAN	SLDKFLASVSTVL	12	5.04086
sp|P69905|HBA_HUMAN	SPADKTNVKAA	14	5.03987
sp|P69905|HBA_HUMAN	FDLSHGSAQVKGHGKK	8	5.00116
sp|P69905|HBA_HUMAN	TYFPHFDL	13	4.96792
sp|P69905|HBA_HUMAN	ADALTNAVAH	17	4.96038
sp|P68871|HBB_HUMAN:sp|P02042|HBD_HUMAN:sp|P02100|HBE_HUMAN	GGEALGRLL	10	4.93556
sp|P68871|HBB_HUMAN:sp|P02042|HBD_HUMAN:sp|P02100|HBE_HUMAN:sp|P69891|HBG1_HUMAN:sp|P69892|HBG2_HUMAN	GNPKVKAH	8	4.92994
sp|P69905|HBA_HUMAN	VDPVNFK	16	4.92418
sp|P69905|HBA_HUMAN	SLDKFLAS	6	4.91048
sp|P69905|HBA_HUMAN	VADALTNAV	13	4.90744
sp|P69905|HBA_HUMAN	LASVSTVLTSKY	9	4.89091
sp|P68871|HBB_HUMAN:sp|P02042|HBD_HUMAN	VHLTPEE	11	4.87754
sp|P69905|HBA_HUMAN	VKAAWGK	6	4.87678
sp|P02671|FIBA_HUMAN	MELERPGGNEI	12	4.86151
sp|P02765|FETUA_HUMAN	GSPSGEVSHPRKT	12	4.86108
sp|P02671|FIBA_HUMAN	IGPDGHKEV	10	4.79578
sp|P02671|FIBA_HUMAN	ELERPGGNEITR	24	4.75697
sp|P69905|HBA_HUMAN	DDMPNALSAL	25	4.753
sp|P69905|HBA_HUMAN	LAAHLPAEFTPAVHA	10	4.72521
sp|P68871|HBB_HUMAN	GDLSTPDAVMGNPKVK	21	4.72355
sp|P02647|APOA1_HUMAN	ALEEYTK	8	4.71648
sp|P69905|HBA_HUMAN	TYFPHFDLSHGSAQVKGHGKK	5	4.69466
sp|P69905|HBA_HUMAN	VLSPADKT	23	4.67838
sp|P69905|HBA_HUMAN	HFDLSHGSAQV	23	4.67415
Not available	PEPAKSAPAPK	19	4.67246
sp|P68871|HBB_HUMAN:sp|P02042|HBD_HUMAN	RLLGNVL	8	4.65098
sp|P69905|HBA_HUMAN	TLAAHLPAEFTPA	14	4.63719
sp|P69905|HBA_HUMAN	SFPTTKTYFPHFDLSHGSA	5	4.63085
sp|P69905|HBA_HUMAN	SFPTTKTYFPHFDL	6	4.54863
sp|P68871|HBB_HUMAN:sp|P02042|HBD_HUMAN	AHGKKVLGAF	5	4.5484
sp|P69905|HBA_HUMAN	SALSDLHAHK	7	4.52813
sp|P02768|ALBU_HUMAN	YLYEIAR	10	4.5276
sp|P69905|HBA_HUMAN	KVGAHAGEYGAEALER	10	4.48356
sp|Q99878|H2A1J_HUMAN	LLPKKTESHHKT	5	4.47743
sp|P69905|HBA_HUMAN	VLSPADKTN	12	4.47348
sp|P68871|HBB_HUMAN	HLTPEEKS	10	4.46124
sp|P68871|HBB_HUMAN:sp|P02042|HBD_HUMAN	AGVANALAHKY	5	4.45036
sp|P69905|HBA_HUMAN	VGAHAGEYGAEAL	8	4.44271
sp|P68871|HBB_HUMAN:sp|P02042|HBD_HUMAN	ALWGKVNV	6	4.4335
sp|P68871|HBB_HUMAN	WGKVNVDEVGGEAL	9	4.4147
sp|P68871|HBB_HUMAN:sp|P02042|HBD_HUMAN	YQKVVAGVANAL	8	4.40666
sp|P68871|HBB_HUMAN	VLAHHFGKEFTPPVQAAYQKV	8	4.40118
sp|P68871|HBB_HUMAN	TALWGKVNVDEVGGEALGRLLV	14	4.38647
sp|P02768|ALBU_HUMAN	DDNPNLPR	15	4.37167
sp|P69905|HBA_HUMAN	DLSHGSAQVKGHGKKVADAL	8	4.35985
sp|P69905|HBA_HUMAN	DALTNAVAH	16	4.35112
sp|P69905|HBA_HUMAN	SLDKFLASVSTVLTSKY	8	4.34379
sp|P69905|HBA_HUMAN	SLDKFLASVSTVLT	12	4.34008
sp|P69905|HBA_HUMAN	DLSHGSAQVKGHG	19	4.33628
sp|P69905|HBA_HUMAN	KVADALTNAV	8	4.33242
sp|P68871|HBB_HUMAN:sp|P02042|HBD_HUMAN	SDGLAHLD	11	4.33006
sp|P68871|HBB_HUMAN	WGKVNVDEV	9	4.32942
sp|P69905|HBA_HUMAN	AAHLPAEFTPAVHASLDKF	21	4.3272
sp|P68871|HBB_HUMAN:sp|P02042|HBD_HUMAN	LGAFSDGLAHL	8	4.32462
sp|P02768|ALBU_HUMAN	AASQAALGL	8	4.29852
sp|P69905|HBA_HUMAN	DALTNAVAHV	14	4.29577
sp|P69905|HBA_HUMAN	AHLPAEFTPAVHA	13	4.2939
sp|P69905|HBA_HUMAN	DLSHGSAQVK	18	4.26406
sp|P69905|HBA_HUMAN	AGEYGAEALERMFL	21	4.255
sp|P69905|HBA_HUMAN	TNAVAHV	7	4.24613
sp|P02647|APOA1_HUMAN	SALEEYTKKLNTQ	15	4.23246
sp|P69905|HBA_HUMAN	HGSAQVKGHGKKVA	6	4.21443
sp|P69905|HBA_HUMAN	SHGSAQVK	15	4.20575
sp|P69905|HBA_HUMAN	KAAWGKVGAH	5	4.19757
sp|P68871|HBB_HUMAN	GAFSDGLAHLDNLKGTFA	7	4.18513
sp|P68871|HBB_HUMAN	VHLTPEEKSAVTALWGKVNVD	14	4.17834
sp|P68871|HBB_HUMAN	SDGLAHLDNLKGTFAT	11	4.16663
sp|P02768|ALBU_HUMAN	DLGEENFK	11	4.1402
sp|P69905|HBA_HUMAN	WGKVGAHA	5	4.13804
sp|P68871|HBB_HUMAN:sp|P02042|HBD_HUMAN:sp|P69891|HBG1_HUMAN:sp|P69892|HBG2_HUMAN	MGNPKVKAHGKKV	6	4.13305
sp|P68871|HBB_HUMAN:sp|P02042|HBD_HUMAN:sp|P02100|HBE_HUMAN	EALGRLL	7	4.12896
sp|P06702|S10A9_HUMAN	DLQNFLK	8	4.12076
sp|P68871|HBB_HUMAN:sp|P02042|HBD_HUMAN	KVLGAFSDGLAH	6	4.11433
sp|P68871|HBB_HUMAN:sp|P02042|HBD_HUMAN	KVLGAFSDGLAHLD	7	4.10586
sp|P69905|HBA_HUMAN	HASLDKF	13	4.09968
sp|P69905|HBA_HUMAN	NVKAAWGKVGAHA	5	4.09405
sp|P68871|HBB_HUMAN	ALWGKVNVDEV	8	4.09308
sp|P69905|HBA_HUMAN	FDLSHGSAQVKGHGKKVA	6	4.08059
sp|P68871|HBB_HUMAN:sp|P02042|HBD_HUMAN:sp|P02100|HBE_HUMAN	GEALGRLLVV	8	4.07894
sp|P68871|HBB_HUMAN	HFGKEFTPPV	11	4.06381
sp|P02042|HBD_HUMAN	VHLTPEEKTAVNALWGKVNVDA	11	4.05563
sp|P69905|HBA_HUMAN	HLPAEFTPAVHASLDKFLASVSTVLTSKYR	12	4.01339
sp|P68871|HBB_HUMAN	TPPVQAAYQKVVAGVANALAHKYH	5	4.00976
sp|P02647|APOA1_HUMAN	SEKAKPALEDLR	15	4.00503
sp|P69905|HBA_HUMAN	YFPHFDLSHGSAQVKGHG	5	4.00103
sp|P69905|HBA_HUMAN	LSPADKTNVKAA	9	3.98766
sp|P69905|HBA_HUMAN	FDLSHGSAQVKGHGKKVADA	7	3.98416
sp|P69905|HBA_HUMAN	DLSHGSAQVKGH	18	3.97692
sp|P68871|HBB_HUMAN	HLTPEEKSAVTAL	21	3.97282
sp|P69905|HBA_HUMAN	AWGKVGAHAGEYGAEALER	7	3.97207
sp|P69905|HBA_HUMAN	SPADKTNV	19	3.95291
sp|P02647|APOA1_HUMAN	WDNLEKETEGL	8	3.94215
sp|P02768|ALBU_HUMAN	RYTKKVPQVSTPTLVEV	19	3.93395
sp|P68871|HBB_HUMAN	NVDEVGGEALGRLL	11	3.92183
sp|P04406|G3P_HUMAN	HAITATQKTV	8	3.91728
sp|P69905|HBA_HUMAN	VGAHAGEYGAEA	8	3.91486
sp|P68871|HBB_HUMAN:sp|P02042|HBD_HUMAN	AVMGNPKVKAHGK	5	3.90918
sp|P69905|HBA_HUMAN	VLSPADKTNVKAAWGKV	8	3.90114
sp|P68871|HBB_HUMAN:sp|P02042|HBD_HUMAN:sp|P02100|HBE_HUMAN:sp|P69891|HBG1_HUMAN:sp|P69892|HBG2_HUMAN	LLVVYPWTQR	9	3.89618
sp|P68871|HBB_HUMAN	DNLKGTFA	8	3.86005
sp|P68871|HBB_HUMAN	EVGGEALGRL	8	3.85834
sp|P69905|HBA_HUMAN	TNVKAAWGKVGAHAGEYGAEALERMF	9	3.85291
sp|P68871|HBB_HUMAN	EVGGEALGRLLVV	8	3.85185
sp|P02768|ALBU_HUMAN	KDLGEENFK	12	3.84637
sp|P68871|HBB_HUMAN:sp|P02042|HBD_HUMAN	DGLAHLDNL	12	3.84331
sp|P68871|HBB_HUMAN	EVGGEALGRLL	8	3.84026
sp|P68871|HBB_HUMAN:sp|P02042|HBD_HUMAN:sp|P69891|HBG1_HUMAN:sp|P69892|HBG2_HUMAN	MGNPKVKAHG	6	3.83044
sp|P68871|HBB_HUMAN:sp|P02042|HBD_HUMAN	KVLGAFSDGLAHL	6	3.8269
sp|P68871|HBB_HUMAN	SAVTALWGKVNVD	8	3.81676
sp|P04114|APOB_HUMAN	LDSPIKVPL	8	3.81154
sp|P02749|APOH_HUMAN	STVVPLKT	8	3.80894
sp|P02647|APOA1_HUMAN	SEKAKPALEDLRQGLLPVLESF	8	3.80648
sp|P69905|HBA_HUMAN	FLSFPTTKTYFPHF	4	3.80092
sp|P06702|S10A9_HUMAN	NEKVIEHIM	6	3.78964
sp|P69905|HBA_HUMAN	HFDLSHGSA	9	3.78445
sp|P69905|HBA_HUMAN	YGAEALERM	10	3.77806
sp|P69905|HBA_HUMAN	FDLSHGSA	10	3.77332
sp|P69905|HBA_HUMAN	HASLDKFLASVSTVLTSKYR	20	3.76682
sp|P68871|HBB_HUMAN	STPDAVMGNPKVKAHGK	9	3.76564
sp|P04406|G3P_HUMAN	NGFGRIGRLV	8	3.75521
sp|P68871|HBB_HUMAN:sp|P02042|HBD_HUMAN	PDAVMGNPKVKAHGK	7	3.7462
sp|P80511|S10AC_HUMAN	ALKAAHYHTH	4	3.7456
sp|P69905|HBA_HUMAN	GAEALERM	9	3.73833
sp|P69905|HBA_HUMAN	NVKAAWGKV	5	3.72993
sp|P69905|HBA_HUMAN	VHASLDKFLASVST	16	3.70994
sp|P69905|HBA_HUMAN	AGEYGAEALER	8	3.6954
sp|P68871|HBB_HUMAN:sp|P02042|HBD_HUMAN:sp|P02100|HBE_HUMAN:sp|P69891|HBG1_HUMAN:sp|P69892|HBG2_HUMAN	LVVYPWTQRF	8	3.64569
sp|P68871|HBB_HUMAN:sp|P02042|HBD_HUMAN:sp|P02100|HBE_HUMAN:sp|P69891|HBG1_HUMAN:sp|P69892|HBG2_HUMAN	AHGKKVL	4	3.63685
sp|P69905|HBA_HUMAN	FLSFPTTKTY	4	3.62924
sp|P68871|HBB_HUMAN:sp|P02042|HBD_HUMAN	VKAHGKKVLGA	4	3.62708
sp|P69905|HBA_HUMAN	AAHLPAEFTPAV	12	3.61823
sp|P68871|HBB_HUMAN:sp|P02042|HBD_HUMAN	VVAGVANALAHK	5	3.60862
sp|P69905|HBA_HUMAN	PADKTNV	12	3.60011
sp|P32119|PRDX2_HUMAN	DDSKEYFSKHN	10	3.59174
sp|P68871|HBB_HUMAN:sp|P02042|HBD_HUMAN	AHGKKVLGA	4	3.58826
sp|P02647|APOA1_HUMAN	DNLEKETEGL	8	3.57426
Not available	RLLLPGELAKHAV	7	3.56922
sp|P68871|HBB_HUMAN:sp|P02042|HBD_HUMAN:sp|P02100|HBE_HUMAN:sp|P69891|HBG1_HUMAN:sp|P69892|HBG2_HUMAN	GNPKVKAHGK	6	3.55378
sp|P69905|HBA_HUMAN	SHGSAQVKGHGKKVA	5	3.55001
sp|Q99878|H2A1J_HUMAN	LPKKTESHHKT	4	3.54998
sp|P69905|HBA_HUMAN	YFPHFDLSHG	5	3.54432
sp|P69905|HBA_HUMAN	SLDKFLASVSTV	13	3.54243
sp|P69905|HBA_HUMAN	TYFPHFDLSHGSA	13	3.54095
sp|P69905|HBA_HUMAN	PTTKTYFPHFDLSHGSAQVK	4	3.53681
sp|P69905|HBA_HUMAN	ASVSTVLTSKY	8	3.53557
sp|P69905|HBA_HUMAN	YFPHFDLSH	6	3.50956
sp|P69905|HBA_HUMAN	FPHFDLSHGSAQVKGHG	5	3.5038
sp|P69905|HBA_HUMAN	TYFPHFDLSHGSAQVKGHGKKVADA	4	3.50228
sp|P02647|APOA1_HUMAN	WDNLEKET	8	3.50207
sp|P04114|APOB_HUMAN	YDKSLWDFL	4	3.48811
sp|P68871|HBB_HUMAN	GKVNVDEVGGEAL	9	3.48646
sp|P69905|HBA_HUMAN	SHGSAQVKGHGKKVAD	6	3.47801
sp|P02671|FIBA_HUMAN	IGPDGHKEVT	14	3.47665
sp|P0C0L4|CO4A_HUMAN:sp|P0C0L5|CO4B_HUMAN	NLLFSSRRGHLF	4	3.47589
sp|P69905|HBA_HUMAN	LSDLHAHK	5	3.4616
Not available	SGFLIFPSA	4	3.44896
sp|P69905|HBA_HUMAN	TNVKAAWGKVGAHAGEYGAEAL	5	3.43811
sp|P68871|HBB_HUMAN	FESFGDLSTPDAVMGNPKVK	10	3.4299
sp|P02652|APOA2_HUMAN	TDYGKDLMEK	15	3.42027
sp|P69905|HBA_HUMAN	HLPAEFTPAV	14	3.412
sp|P68871|HBB_HUMAN:sp|P02042|HBD_HUMAN	SDGLAHLDNL	11	3.41157
sp|P02042|HBD_HUMAN	VHLTPEEKTAVNAL	10	3.41065
sp|Q99878|H2A1J_HUMAN	LLPKKTESHHK	4	3.40265
sp|P69905|HBA_HUMAN	AHLPAEFTPAVH	12	3.39778
sp|P69905|HBA_HUMAN	DMPNALSAL	12	3.39648
sp|P69905|HBA_HUMAN	ADALTNAVAHV	10	3.39539
sp|P69905|HBA_HUMAN	HLPAEFTPAVHASLDKFLASVSTVLTSKY	8	3.39367
sp|P68871|HBB_HUMAN	GLAHLDNLKGTFATL	6	3.37825
sp|P68871|HBB_HUMAN	GDLSTPDAVMGNPKVKAHGKKV	8	3.37731
sp|P69905|HBA_HUMAN	YFPHFDL	8	3.37523
sp|P69905|HBA_HUMAN	NFKLLSH	4	3.37359
sp|P69905|HBA_HUMAN	LDKFLASV	6	3.3701
sp|P69905|HBA_HUMAN	HGSAQVKGHGKKVAD	6	3.35959
sp|P41218|MNDA_HUMAN	HPPLPQTSSSTPSNT	4	3.34906
sp|P02647|APOA1_HUMAN	LEDLRQGLLPV	8	3.3182
sp|P68871|HBB_HUMAN:sp|P02042|HBD_HUMAN:sp|P02100|HBE_HUMAN	GEALGRLL	6	3.31544
sp|P02768|ALBU_HUMAN	AEVSKLVTDLTK	9	3.30392
sp|P69905|HBA_HUMAN	SFPTTKTYFPHFDLSHGSAQ	4	3.29596
sp|P68871|HBB_HUMAN	KVLGAFSDGLAHLDNLKGTFATL	6	3.29522
sp|P68871|HBB_HUMAN:sp|P02042|HBD_HUMAN	VVAGVANALAHKY	4	3.27758
sp|P68871|HBB_HUMAN:sp|P02042|HBD_HUMAN	AHLDNLKGTF	5	3.27123
sp|P80511|S10AC_HUMAN	EEHLEGI	4	3.25793
sp|P69905|HBA_HUMAN	KAAWGKV	4	3.25118
sp|P02671|FIBA_HUMAN	KESSSHHPGIA	4	3.24994
sp|P69905|HBA_HUMAN	TYFPHFD	15	3.2353
sp|P02675|FIBB_HUMAN	SSELEKHQLY	5	3.23344
sp|P69905|HBA_HUMAN	GHGKKVADAL	4	3.21856
sp|P02768|ALBU_HUMAN	SLHTLFGDK	4	3.21558
sp|P69905|HBA_HUMAN	KAAWGKVGAHA	4	3.20981
sp|P69905|HBA_HUMAN	KVGAHAGEYGAEA	6	3.20662
sp|P69905|HBA_HUMAN	TYFPHFDLSHGSAQVKGHGKKVADALTNAV	4	3.19759
sp|P69905|HBA_HUMAN	LAAHLPAEFTPAVH	8	3.19453
sp|P68871|HBB_HUMAN:sp|P02042|HBD_HUMAN	GVANALAHK	4	3.19039
Not available	SDHLAKHVKTH	5	3.18484
sp|P69905|HBA_HUMAN	WGKVGAHAG	4	3.18274
sp|P69905|HBA_HUMAN	SFPTTKTYFPHFDLSHGSAQV	4	3.16811
sp|P04114|APOB_HUMAN	KLLSGGNTLHLV	5	3.16498
sp|Q99878|H2A1J_HUMAN	LLPKKTESHH	4	3.15994
sp|P69905|HBA_HUMAN	HLPAEFTPAVHASLDKFLASV	10	3.15967
sp|P00915|CAH1_HUMAN	HNNRPTQPL	8	3.14534
sp|P05204|HMGN2_HUMAN	PPKPEPKPK	13	3.12759
sp|P68871|HBB_HUMAN:sp|P02042|HBD_HUMAN	KVLGAFS	4	3.11598
sp|P02652|APOA2_HUMAN	EQLTPLIK	4	3.10849
sp|P02647|APOA1_HUMAN	LREQLGPVTQEF	8	3.10545
sp|P69905|HBA_HUMAN	AAWGKVGAH	4	3.09236
sp|P02042|HBD_HUMAN	NALWGKV	4	3.0839
sp|Q71DI3|H32_HUMAN:sp|P84243|H33_HUMAN	RKLPFQRLV	5	3.0766
sp|P69905|HBA_HUMAN	PHFDLSHGSA	8	3.07359
sp|P68871|HBB_HUMAN	VDEVGGEALGRLL	8	3.06698
sp|P69905|HBA_HUMAN	FPTTKTYFPHFDL	5	3.06534
sp|P69905|HBA_HUMAN	TNVKAAWGKVGAHAGEYGAEALERMFL	8	3.06398
sp|P02768|ALBU_HUMAN	FKDLGEENFK	13	3.05569
sp|P69905|HBA_HUMAN	HAGEYGAEAL	8	3.04746
sp|P02042|HBD_HUMAN	VHLTPEEKTAVNALWGKVNVDAV	8	3.04206
sp|P02042|HBD_HUMAN	DAVGGEALGRLLV	8	3.04091
sp|P69905|HBA_HUMAN	TKTYFPHFDLSHGSAQV	8	3.03924
sp|P69905|HBA_HUMAN	PNALSALSDLHAHKLRVDPV	16	3.03896
sp|P68871|HBB_HUMAN	VLAHHFGKEFTPPVQAA	7	3.03502
sp|P69905|HBA_HUMAN	HASLDKFLA	8	3.03322
Not available	KASSFLGEK	4	3.03311
sp|P68871|HBB_HUMAN	VHLTPEEKSAVTALWGKVNVDEVGGEAL	14	3.01476
sp|P69905|HBA_HUMAN	HASLDKFLASVSTV	13	3.01432
sp|P01009|A1AT_HUMAN	DLKSVLGQLGITK	6	3.01355
sp|P68871|HBB_HUMAN	DEVGGEALGRLL	8	3.00817
Not available	LPKKTESHHKA	4	2.9937
sp|P68871|HBB_HUMAN:sp|P02042|HBD_HUMAN	GNPKVKAHGKKVLGA	4	2.97927
Not available	LLPKKTESHHKA	4	2.97719
sp|P69905|HBA_HUMAN	TNVKAAW	4	2.94995
sp|P69905|HBA_HUMAN	PADKTNVKAAWGKVGAHA	5	2.94591
sp|P69905|HBA_HUMAN	HASLDKFLASVSTVL	7	2.93974
sp|P69905|HBA_HUMAN	AAWGKVGAHA	4	2.93883
sp|P69905|HBA_HUMAN	AHAGEYGAEAL	8	2.9337
sp|P0C0L5|CO4B_HUMAN	KPRLLLFSPSVV	5	2.93357
sp|P68871|HBB_HUMAN	AHLDNLKGTFATL	5	2.9192
sp|P69905|HBA_HUMAN	KAAWGKVGAHAGEYGAEALERM	4	2.91631
sp|P69905|HBA_HUMAN	KGHGKKVADALTNAVAHV	4	2.91272
sp|P68871|HBB_HUMAN:sp|P02042|HBD_HUMAN:sp|P02100|HBE_HUMAN:sp|P69891|HBG1_HUMAN:sp|P69892|HBG2_HUMAN	VVYPWTQRF	8	2.89972
sp|P68871|HBB_HUMAN:sp|P02042|HBD_HUMAN	LHVDPENFR	12	2.89296
sp|P06702|S10A9_HUMAN	EDLDTNADKQLSF	8	2.88837
sp|P69905|HBA_HUMAN	GAHAGEYGAEA	8	2.88123
sp|P68871|HBB_HUMAN	PPVQAAYQKVVAGVANALAHKYH	4	2.87647
sp|P68871|HBB_HUMAN	STPDAVMGNPKVK	13	2.87119
sp|P69905|HBA_HUMAN	ASLDKFLASVSTVL	8	2.86958
sp|P69905|HBA_HUMAN	GHGKKVADALT	4	2.86931
sp|P69905|HBA_HUMAN	VGAHAGEYGAEALERMF	11	2.8653
sp|P68871|HBB_HUMAN	KVNVDEVGGEAL	8	2.86302
sp|P69891|HBG1_HUMAN:sp|P69892|HBG2_HUMAN	DLKGTFA	6	2.86268
sp|P68871|HBB_HUMAN	GLAHLDNLKGTFAT	5	2.86044
sp|P02652|APOA2_HUMAN	SKEQLTPLIK	4	2.85646
sp|P69905|HBA_HUMAN	HASLDKFLASVSTVLTSKY	5	2.85129
sp|P69905|HBA_HUMAN	TKTYFPHFDL	6	2.84631
sp|P68871|HBB_HUMAN:sp|P02042|HBD_HUMAN:sp|P02100|HBE_HUMAN:sp|P69891|HBG1_HUMAN:sp|P69892|HBG2_HUMAN	GRLLVVYPWTQR	11	2.8454
sp|P08670|VIME_HUMAN	SLPLPNFS	4	2.84406
Not available	PEPAKSAPAPKKGSK	5	2.8421
sp|P68871|HBB_HUMAN:sp|P02042|HBD_HUMAN	LAHLDNLKGTF	4	2.83057
sp|P68871|HBB_HUMAN:sp|P02042|HBD_HUMAN	KVVAGVANA	4	2.82876
sp|P02656|APOC3_HUMAN	SSVQESQVAQQARGWVTDGF	7	2.80771
sp|P02647|APOA1_HUMAN	DNLEKETEGLR	10	2.80374
sp|P68871|HBB_HUMAN	GKVNVDEV	8	2.80328
sp|P69905|HBA_HUMAN	KAAWGKVGAHAGEYGAEALE	4	2.80282
sp|P04114|APOB_HUMAN	LDSNIKF	4	2.79545
sp|P69905|HBA_HUMAN	AAWGKVGAHAGEYGAEALE	5	2.78987
sp|P69905|HBA_HUMAN	ALSDLHAH	8	2.78487
sp|P04114|APOB_HUMAN	RVLLDQLGTTI	8	2.7828
sp|P68871|HBB_HUMAN:sp|P02042|HBD_HUMAN	AHLDNLKGT	5	2.77847
sp|P69905|HBA_HUMAN	TLAAHLPAEFTPAVHASLDKFLASV	8	2.77636
sp|P02768|ALBU_HUMAN	LDELRDEGK	8	2.77438
sp|P69905|HBA_HUMAN	LAAHLPAEFTPAV	8	2.76107
sp|P69905|HBA_HUMAN	EYGAEALERMF	12	2.75993
sp|P68871|HBB_HUMAN	AVTALWGKVNV	4	2.7576
sp|P69905|HBA_HUMAN	VHASLDKFLAS	6	2.75729
sp|P69905|HBA_HUMAN	KVGAHAGEYGAEALERM	7	2.75344
sp|P69905|HBA_HUMAN	SHGSAQVKGHGKKV	4	2.72924
sp|P00738|HPT_HUMAN	NFKFTDHLKYVMLPV	4	2.72225
sp|P69905|HBA_HUMAN	PTTKTYFPHFDLSHGSAQV	5	2.71894
sp|P68871|HBB_HUMAN:sp|P02042|HBD_HUMAN	VVAGVANALAH	4	2.71042
sp|P69905|HBA_HUMAN	GAEALERMF	10	2.69935
sp|P68871|HBB_HUMAN:sp|P02042|HBD_HUMAN	VLGAFSDGLAHL	5	2.69624
sp|P68871|HBB_HUMAN:sp|P02042|HBD_HUMAN	KVVAGVAN	4	2.69281
sp|P68871|HBB_HUMAN	FESFGDLSTPDAVMGNPKVKAHGKKVLGAF	4	2.69061
sp|P69905|HBA_HUMAN	AQVKGHGKKVADA	5	2.68583
sp|P02768|ALBU_HUMAN	KDDNPNLPR	9	2.68268
Not available	SIYVYKV	8	2.6652
sp|P68871|HBB_HUMAN	DEVGGEALGRLLVV	8	2.65842
sp|P69905|HBA_HUMAN	LSPADKTNVKAAWGKVGAHA	5	2.65062
sp|P68871|HBB_HUMAN	SAVTALWGK	4	2.63901
sp|P69905|HBA_HUMAN	VHASLDKFLASVSTVLTSKY	6	2.6362
sp|P16403|H12_HUMAN:sp|P16401|H15_HUMAN	SLVSKGTLVQTK	5	2.63544
sp|P02671|FIBA_HUMAN	ESSSHHPGIA	4	2.63528
sp|P69905|HBA_HUMAN	KGHGKKVADALTN	4	2.63491
sp|P68871|HBB_HUMAN:sp|P02042|HBD_HUMAN	PDAVMGNPKVKAHGKKVLGA	4	2.61648
sp|P69905|HBA_HUMAN	VHASLDKFLASVS	8	2.61281
sp|P68871|HBB_HUMAN:sp|P02042|HBD_HUMAN:sp|P02100|HBE_HUMAN:sp|P69891|HBG1_HUMAN:sp|P69892|HBG2_HUMAN	GNPKVKAHGKKV	4	2.61129
sp|P68871|HBB_HUMAN:sp|P02042|HBD_HUMAN:sp|P69891|HBG1_HUMAN:sp|P69892|HBG2_HUMAN	MGNPKVKAHGKK	4	2.6111
sp|P69905|HBA_HUMAN	LLVTLAAHLPAEFTPAV	5	2.60345
sp|P19823|ITIH2_HUMAN	SLDHHIVTPL	5	2.59954
sp|P68871|HBB_HUMAN:sp|P02042|HBD_HUMAN	KVLGAFSDGL	4	2.59579
sp|P69905|HBA_HUMAN	SPADKTNVKAAWGKVGAHA	5	2.57986
sp|P69905|HBA_HUMAN	GHGKKVADALTNA	4	2.5627
sp|P00738|HPT_HUMAN	ILGGHLDAKGSFPWQAKMV	4	2.56076
sp|P0C0L4|CO4A_HUMAN:sp|P0C0L5|CO4B_HUMAN	HLGVPLSVGV	4	2.56044
sp|P69905|HBA_HUMAN	LRVDPVNFK	11	2.55764
sp|P69905|HBA_HUMAN	HGKKVADALTNAVAH	4	2.55196
sp|P69905|HBA_HUMAN	GHGKKVADALTN	4	2.54555
sp|P69905|HBA_HUMAN	TNVKAAWGKVGAHAGEYGAE	4	2.54357
sp|P68871|HBB_HUMAN:sp|P02042|HBD_HUMAN	YQKVVAGV	5	2.533
sp|P69905|HBA_HUMAN	GKVGAHAGEYGAE	4	2.52808
sp|P68871|HBB_HUMAN:sp|P02042|HBD_HUMAN:sp|P02100|HBE_HUMAN:sp|P69891|HBG1_HUMAN:sp|P69892|HBG2_HUMAN	GRLLVVYPW	4	2.52795
sp|P26583|HMGB2_HUMAN	SEHPGLSIGDTAK	5	2.527
sp|P69905|HBA_HUMAN	VGAHAGEYGA	4	2.52354
sp|P0C0L4|CO4A_HUMAN:sp|P0C0L5|CO4B_HUMAN	HLGVPLSV	4	2.51155
sp|P69905|HBA_HUMAN	VLSPADKTNVKAAW	6	2.51126
sp|P69905|HBA_HUMAN	FDLSHGSAQVKGHGKKVADALTNAVAHV	4	2.50608
sp|P68871|HBB_HUMAN:sp|P02042|HBD_HUMAN:sp|P02100|HBE_HUMAN:sp|P69891|HBG1_HUMAN:sp|P69892|HBG2_HUMAN	LLVVYPWTQ	4	2.505
sp|P07355|ANXA2_HUMAN	ILGLLKTPA	4	2.50237
sp|P69905|HBA_HUMAN	SHGSAQVKGHGKKVADALTNAVAHV	4	2.4949
sp|P04406|G3P_HUMAN	AFRVPTANV	8	2.48419
sp|P69905|HBA_HUMAN	GAHAGEYGAEALE	8	2.48123
sp|P04114|APOB_HUMAN	ADKFIIPGLK	4	2.47652
sp|P06702|S10A9_HUMAN	EDLDTNADKQL	8	2.4729
sp|P00915|CAH1_HUMAN	NVGHSFHV	4	2.47223
sp|P68871|HBB_HUMAN:sp|P02042|HBD_HUMAN:sp|P69891|HBG1_HUMAN:sp|P69892|HBG2_HUMAN	MGNPKVKAHGKKVL	4	2.46775
sp|P02652|APOA2_HUMAN	KSPELQAEAK	10	2.46745
sp|P02647|APOA1_HUMAN	LDDFQKKWQEEMELY	12	2.46629
sp|P02647|APOA1_HUMAN	REQLGPVTQEF	8	2.4658
sp|P68871|HBB_HUMAN	EFTPPVQAAYQKVVAGVANALAHKYH	4	2.46139
sp|P06702|S10A9_HUMAN	HEGDEGPGHHHKP	4	2.45519
sp|P69905|HBA_HUMAN	DLSHGSAQVKGHGKKVADALTNAVAH	4	2.45342
sp|P69905|HBA_HUMAN	HGKKVADALTN	4	2.44916
sp|P02768|ALBU_HUMAN	QTALVELVK	5	2.4484
sp|P68871|HBB_HUMAN:sp|P02042|HBD_HUMAN	KVLGAFSDGLAHLDNLK	4	2.44321
sp|P68871|HBB_HUMAN:sp|P02042|HBD_HUMAN	AFSDGLAHLDNLK	5	2.44193
sp|P0DOX5|IGG1_HUMAN	GGPSVFLFPPKPKDT	6	2.44131
sp|P69905|HBA_HUMAN	HASLDKFLASVS	5	2.4199
sp|P69905|HBA_HUMAN	VLSPADKTNVKAAWGK	5	2.41548
sp|P69905|HBA_HUMAN	AWGKVGAHAGE	4	2.41084
sp|P02652|APOA2_HUMAN	SPELQAEAK	12	2.39891
sp|P69905|HBA_HUMAN	TLAAHLPA	4	2.39483
sp|P02671|FIBA_HUMAN	REYHTEKL	4	2.37803
sp|P68871|HBB_HUMAN:sp|P02042|HBD_HUMAN	GNPKVKAHGKKVLG	4	2.37097
sp|Q99878|H2A1J_HUMAN:sp|Q16777|H2A2C_HUMAN:sp|Q8IUE6|H2A2B_HUMAN	RNDEELNKL	8	2.37025
sp|P68871|HBB_HUMAN	LWGKVNVDEV	4	2.36725
sp|P68871|HBB_HUMAN:sp|P02042|HBD_HUMAN	AYQKVVAGVAN	4	2.36454
sp|P68871|HBB_HUMAN:sp|P02042|HBD_HUMAN	YQKVVAGVANA	4	2.36454
sp|P02647|APOA1_HUMAN	FEGSALGK	4	2.36288
sp|P69905|HBA_HUMAN	PADKTNVKAA	5	2.34791
sp|P52209|6PGD_HUMAN	ELLAKPGQFI	4	2.34233
sp|P02766|TTHY_HUMAN	TAVVTNPKE	8	2.34173
sp|P69905|HBA_HUMAN	DLSHGSAQVKGHGKKVADALTNAV	4	2.3388
sp|P16403|H12_HUMAN	AGYDVEK	4	2.33792
sp|P69905|HBA_HUMAN	AHLPAEFTPAVHASLDKF	12	2.33251
sp|P69905|HBA_HUMAN	FDLSHGSAQVKGH	8	2.32862
sp|P69905|HBA_HUMAN	FDLSHGSAQVKGHGKKVADAL	4	2.3284
sp|P68871|HBB_HUMAN:sp|P02042|HBD_HUMAN:sp|P02100|HBE_HUMAN:sp|P69891|HBG1_HUMAN:sp|P69892|HBG2_HUMAN	LVVYPWTQRFF	4	2.3274
sp|P68871|HBB_HUMAN	SAVTALWGKV	4	2.32626
sp|P68871|HBB_HUMAN:sp|P02042|HBD_HUMAN:sp|P02100|HBE_HUMAN:sp|P69891|HBG1_HUMAN:sp|P69892|HBG2_HUMAN	LVVYPWTQR	8	2.31658
sp|P69905|HBA_HUMAN	FDLSHGS	4	2.30171
sp|P58876|H2B1D_HUMAN	LKQVHPDTGISSK	6	2.29486
sp|P68871|HBB_HUMAN	TALWGKVNVD	4	2.29232
sp|P68871|HBB_HUMAN	KVNVDEVGGEALGRLLV	8	2.28756
sp|P30043|BLVRB_HUMAN	AVKKIAIFGATGQTGLTTLAQAV	4	2.27948
sp|P02787|TRFE_HUMAN	LGEEYVKAV	4	2.27319
sp|P68871|HBB_HUMAN	AVTALWGKVNVD	4	2.26893
Not available	WDDMEKL	4	2.26807
sp|P69905|HBA_HUMAN	KVADALTN	4	2.26334
sp|P02042|HBD_HUMAN	GDLSSPDAVMGNPKVKAHGK	6	2.26155
sp|P68871|HBB_HUMAN:sp|P02042|HBD_HUMAN	GVANALAH	4	2.25558
sp|P16403|H12_HUMAN:sp|P16401|H15_HUMAN	GTGASGSFKLN	4	2.2418
sp|P63261|ACTG_HUMAN:sp|P60709|ACTB_HUMAN:sp|P68032|ACTC_HUMAN:sp|P68133|ACTS_HUMAN	TALAPSTMKIKI	4	2.23983
sp|P68871|HBB_HUMAN:sp|P02042|HBD_HUMAN	YQKVVAGVANALA	4	2.23859
sp|P69905|HBA_HUMAN	TLAAHLPAEFTPAVH	5	2.23384
sp|P68871|HBB_HUMAN	ALWGKVNVDEVGGEALGRLLV	5	2.22749
sp|P05204|HMGN2_HUMAN	SAKPAPPKPEPKPK	10	2.21959
sp|P69905|HBA_HUMAN	TLAAHLPAEFTPAVHASLDKFLASVST	6	2.21917
sp|P23528|COF1_HUMAN	AVSDGVIKVF	4	2.21866
sp|P00918|CAH2_HUMAN	YDPSLKPLSV	4	2.21712
sp|P69905|HBA_HUMAN	TLAAHLPAEFTPAVHASLDKFLASVSTV	6	2.21686
sp|P69905|HBA_HUMAN	TLAAHLPAEFTPAVHASLDKF	8	2.21414
sp|P69905|HBA_HUMAN	TNVKAAWGKVGAHAGEYGAEALE	4	2.21228
sp|P69905|HBA_HUMAN	WGKVGAHAGEYGAEA	4	2.21168
sp|P00915|CAH1_HUMAN	DTSLKPI	4	2.2106
Not available	PGELAKHAV	4	2.20354
sp|P69905|HBA_HUMAN	AAHLPAEFTPAVHASLDKFLASVST	7	2.1908
sp|P68871|HBB_HUMAN:sp|P02042|HBD_HUMAN	QKVVAGVANALAH	4	2.19056
sp|P02647|APOA1_HUMAN	HAKATEHLSTL	4	2.18916
sp|P69905|HBA_HUMAN	KVADALTNAVA	4	2.18898
Not available	SVYVYKVLK	4	2.18884
sp|Q14624|ITIH4_HUMAN	HIFEPQGI	4	2.18545
Not available	SEGTKAVTKYTSSK	8	2.18173
sp|P69905|HBA_HUMAN	WGKVGAHAGEYGAE	4	2.17537
sp|P58876|H2B1D_HUMAN	LLLPGELAK	4	2.17216
sp|P0C0L4|CO4A_HUMAN:sp|P0C0L5|CO4B_HUMAN	HLGVPLSVGVQL	4	2.1647
sp|P68871|HBB_HUMAN	SAVTALWGKVNVDEV	5	2.16254
sp|P68871|HBB_HUMAN	VLAHHFGKEFTPPVQAAYQKVV	4	2.16175
sp|P02671|FIBA_HUMAN	SHHPGIAEFPS	5	2.14956
sp|P68871|HBB_HUMAN	KVLGAFSDGLAHLDNLKGTFAT	4	2.14838
sp|P68871|HBB_HUMAN	LWGKVNVDEVGGEALGRLLV	4	2.12799
sp|P69905|HBA_HUMAN	VLSPADKTNVKAAWGKVGAHAGE	4	2.12765
Not available	RLLLPGELAKHA	4	2.12414
sp|P02765|FETUA_HUMAN	PSGEVSHPRKT	9	2.12404
sp|P69905|HBA_HUMAN	AHAGEYGAEALER	10	2.12379
sp|P69905|HBA_HUMAN	AQVKGHGKKVAD	4	2.12367
sp|P0DOX5|IGG1_HUMAN:sp|P01859|IGHG2_HUMAN	TVSWNSGALTSGVHTFPA	6	2.12081
sp|P69905|HBA_HUMAN	LRVDPVNF	8	2.11292
sp|P02647|APOA1_HUMAN	EGSALGKQLNLK	4	2.10836
sp|P02042|HBD_HUMAN	HLTPEEKT	8	2.1059
sp|P69905|HBA_HUMAN	KVADALTNAVAHVD	7	2.10316
sp|P68871|HBB_HUMAN:sp|P02042|HBD_HUMAN	YQKVVAGVAN	4	2.09726
sp|P02647|APOA1_HUMAN	QGLLPVLESFK	4	2.09537
sp|P68871|HBB_HUMAN	DEVGGEALGRL	8	2.0882
sp|P68871|HBB_HUMAN:sp|P02042|HBD_HUMAN	QKVVAGVANAL	4	2.08576
sp|P69905|HBA_HUMAN	FPHFDLSH	4	2.08132
sp|P68871|HBB_HUMAN	AFSDGLAHLDNLKGTFA	4	2.07747
sp|P69905|HBA_HUMAN	PAVHASLDKF	10	2.07659
Not available	SLGSKINVK	4	2.0765
sp|P02768|ALBU_HUMAN	LVAASQAALGL	4	2.06762
sp|P02671|FIBA_HUMAN	HWTSESSV	4	2.06615
sp|P68871|HBB_HUMAN:sp|P02042|HBD_HUMAN	GEALGRLLV	4	2.06511
sp|P63261|ACTG_HUMAN:sp|P60709|ACTB_HUMAN:sp|P68032|ACTC_HUMAN:sp|P68133|ACTS_HUMAN	HQGVMVGMGQK	4	2.06161
sp|P23528|COF1_HUMAN	SDGVIKVF	4	2.06138
sp|P02042|HBD_HUMAN	NALWGKVNVDAV	4	2.06126
sp|P02768|ALBU_HUMAN	SEKERQIKKQT	4	2.06077
sp|P06702|S10A9_HUMAN	KDLQNFL	4	2.06038
sp|P69905|HBA_HUMAN	HLPAEFTPAVHASLDKFLASVSTVLT	6	2.03992
sp|P60709|ACTB_HUMAN:sp|P63261|ACTG_HUMAN:sp|P63267|ACTH_HUMAN:sp|P68032|ACTC_HUMAN:sp|P62736|ACTA_HUMAN	LLTEAPLNPK	4	2.0305
sp|P69905|HBA_HUMAN	GSAQVKGHGKKVAD	4	2.02034
sp|P69905|HBA_HUMAN	DLHAHKLR	4	2.01732
sp|P69905|HBA_HUMAN	DLSHGSAQVKGHGKKVADA	4	2.01704
sp|P0DOX5|IGG1_HUMAN:sp|P01859|IGHG2_HUMAN	NWYVDGVEVH	4	2.01484
sp|P02647|APOA1_HUMAN	EGSALGKQLNL	4	2.00747
sp|P0C0L4|CO4A_HUMAN:sp|P0C0L5|CO4B_HUMAN	QIRGLEEELQF	4	2.00691
sp|P69905|HBA_HUMAN	VLSPADKTNVKAAWGKVGA	4	1.99846
sp|P69905|HBA_HUMAN	EALERMFL	8	1.99791
sp|P69905|HBA_HUMAN	AHAGEYGAEALE	8	1.99495
sp|P68871|HBB_HUMAN	LWGKVNVDEVGGEAL	4	1.99432
sp|P26583|HMGB2_HUMAN	SEAGKKGPGRPTGSK	6	1.99394
sp|P68431|H31_HUMAN:sp|Q71DI3|H32_HUMAN:sp|Q16695|H31T_HUMAN	PATGGVKKPH	4	1.99277
sp|P69905|HBA_HUMAN	AHLPAEFTPAV	8	1.99062
sp|P68871|HBB_HUMAN:sp|P02042|HBD_HUMAN:sp|P02100|HBE_HUMAN	GGEALGRLLVV	4	1.98965
sp|P69905|HBA_HUMAN	LLVTLAAHLPAEFTPA	4	1.98902
sp|P02747|C1QC_HUMAN	TRQTHQPPAPNSLI	4	1.98816
sp|Q99878|H2A1J_HUMAN:sp|Q16777|H2A2C_HUMAN	RNDEELNKLLGKV	4	1.98643
sp|P69905|HBA_HUMAN	VLSPADKTNVKAAWGKVG	4	1.98416
sp|P69905|HBA_HUMAN	SVSTVLTSKY	5	1.98335
sp|Q99878|H2A1J_HUMAN:sp|Q96KK5|H2A1H_HUMAN:sp|P0C0S8|H2A1_HUMAN:sp|Q6FI13|H2A2A_HUMAN:sp|P20671|H2A1D_HUMAN	NDEELNKLLGKV	4	1.98318
sp|P68871|HBB_HUMAN	WGKVNVDEVGGE	4	1.98154
sp|P04114|APOB_HUMAN	HESGLEAHV	4	1.97778
sp|P69905|HBA_HUMAN	VHASLDKFLASVSTV	10	1.97582
sp|P00918|CAH2_HUMAN	KLNFNGEGEPEELM	7	1.96923
sp|P68871|HBB_HUMAN	GDLSTPDAVMGNPKVKAHG	6	1.96761
sp|P68871|HBB_HUMAN:sp|P02042|HBD_HUMAN:sp|P02100|HBE_HUMAN:sp|P69891|HBG1_HUMAN:sp|P69892|HBG2_HUMAN	GRLLVVYPWT	4	1.9637
sp|P58876|H2B1D_HUMAN	SVYVYKV	4	1.96255
sp|P02787|TRFE_HUMAN	KMYLGYEYV	4	1.96161
sp|P68871|HBB_HUMAN	VTALWGKVNVDEV	4	1.9545
sp|P69905|HBA_HUMAN	TYFPHFDLSHGSAQVKG	4	1.95311
sp|P06733|ENOA_HUMAN	ILPVPAFNV	4	1.94871
sp|P60709|ACTB_HUMAN:sp|P63261|ACTG_HUMAN	NELRVAPEEHPV	8	1.94832
sp|P69905|HBA_HUMAN	HLPAEFTPAVHASLDKF	10	1.94185
sp|P62805|H4_HUMAN	TYTEHAKRKTV	4	1.94087
sp|P68871|HBB_HUMAN	ALWGKVNVDEVGGEAL	4	1.93474
sp|P68871|HBB_HUMAN	WGKVNVDEVGGEALG	4	1.93358
Not available	GLEEELQF	4	1.93348
sp|P69905|HBA_HUMAN	ASLDKFLASV	4	1.93074
sp|P02647|APOA1_HUMAN	DSGRDYV	8	1.92749
sp|P68871|HBB_HUMAN	SDGLAHLDNLKGTFATLSELH	8	1.92543
sp|P68871|HBB_HUMAN:sp|P02042|HBD_HUMAN	DNLKGTF	4	1.91746
sp|Q14624|ITIH4_HUMAN	NFRPGVL	8	1.91431
sp|P68871|HBB_HUMAN:sp|P02042|HBD_HUMAN	VMGNPKVK	4	1.91166
sp|P60709|ACTB_HUMAN:sp|P63261|ACTG_HUMAN	NELRVAPEEHPVLL	5	1.91136
Not available	RLLLPGELAKHAVSEGTKAV	4	1.91129
sp|P68871|HBB_HUMAN	VDEVGGEALGRL	8	1.9002
sp|P69905|HBA_HUMAN	LSHGSAQVKGHG	4	1.89615
sp|P68871|HBB_HUMAN	KVNVDEV	8	1.8881
Not available	PDPAKSAPAPK	10	1.88412
Not available	RLLLPGELA	4	1.88166
sp|P68871|HBB_HUMAN	VHLTPEEKS	4	1.87696
sp|Q8NFI4|F10A5_HUMAN:sp|P50502|F10A1_HUMAN:sp|Q8IZP2|ST134_HUMAN	TDAIKLNPRLAI	4	1.8732
sp|P06702|S10A9_HUMAN	EGDEGPGHHHKPGL	4	1.86641
sp|P69905|HBA_HUMAN	KLRVDPVNF	8	1.8601
sp|P68871|HBB_HUMAN:sp|P02042|HBD_HUMAN	VGGEALGR	4	1.85983
sp|P68871|HBB_HUMAN:sp|P02042|HBD_HUMAN	QAAYQKVVAGV	4	1.85794
sp|P69905|HBA_HUMAN	GKVGAHAGEYGAEALERMF	4	1.84927
sp|P00558|PGK1_HUMAN	EGKVLPGVDAL	4	1.84609
sp|P69905|HBA_HUMAN	AHLPAEFTPAVHASLDKFLASVST	6	1.84172
sp|P69905|HBA_HUMAN	HLPAEFTPAVHASLDKFLASVSTV	6	1.84136
sp|P69905|HBA_HUMAN	TLAAHLPAEFTPAVHASLDKFLA	6	1.83957
sp|P02647|APOA1_HUMAN	KLREQLGPVTQEF	5	1.83879
sp|P69905|HBA_HUMAN	VSTVLTSK	4	1.82479
sp|P02647|APOA1_HUMAN	EGSALGKQLN	4	1.81533
sp|P02671|FIBA_HUMAN	SLFEYQKNN	8	1.81481
sp|P68871|HBB_HUMAN	EVGGEALGR	4	1.81262
sp|P69905|HBA_HUMAN	AAHLPAEFTPAVHASLDKFLASVSTVL	5	1.81167
sp|P68871|HBB_HUMAN	WGKVNVDEVGGEALGRLL	4	1.81116
sp|P02652|APOA2_HUMAN	SYFEKSKEQLTPLIKK	4	1.79736
sp|P41218|MNDA_HUMAN	DDYHFTSIK	5	1.79557
sp|P68871|HBB_HUMAN	TALWGKVNVDEVGGEAL	4	1.78898
sp|P02768|ALBU_HUMAN	KDDNPNLPRLV	7	1.78844
sp|P68871|HBB_HUMAN	TALWGKVNVDEV	4	1.77757
sp|P69905|HBA_HUMAN	LDKFLASVSTVL	4	1.77546
sp|P68871|HBB_HUMAN	TALWGKVNVDEVGGEALG	4	1.77204
sp|P04114|APOB_HUMAN	DSPIKVPL	8	1.77128
sp|P16403|H12_HUMAN	SGPPVSELI	4	1.76414
sp|P04114|APOB_HUMAN	SLQALQKATFQTPDFIVPL	5	1.76309
sp|P68871|HBB_HUMAN:sp|P02042|HBD_HUMAN	FSDGLAHLD	4	1.7621
sp|P68871|HBB_HUMAN:sp|P02042|HBD_HUMAN:sp|P02100|HBE_HUMAN:sp|P69891|HBG1_HUMAN:sp|P69892|HBG2_HUMAN	RLLVVYPWTQR	4	1.75475
sp|P69905|HBA_HUMAN	PAVHASLDKFLASV	5	1.75464
sp|P62805|H4_HUMAN	VTYTEHAKRKTV	6	1.74507
sp|P68871|HBB_HUMAN	DEVGGEALGR	8	1.73465
sp|P68871|HBB_HUMAN:sp|P02042|HBD_HUMAN:sp|P02100|HBE_HUMAN:sp|P69891|HBG1_HUMAN:sp|P69892|HBG2_HUMAN	RLLVVYPWTQ	4	1.73164
sp|P68871|HBB_HUMAN	NVDEVGGEALGR	9	1.7185
sp|P69905|HBA_HUMAN	EFTPAVH	8	1.71386
sp|P69905|HBA_HUMAN	AAHLPAEFTPA	8	1.71268
sp|P08670|VIME_HUMAN	DVRQQYESV	4	1.709
sp|P00915|CAH1_HUMAN	HDTSLKPISV	4	1.70864
sp|P08670|VIME_HUMAN	NETSQHHDDLE	4	1.69183
sp|P02675|FIBB_HUMAN	SLRPAPPPISGGG	4	1.68689
sp|P02647|APOA1_HUMAN	LSALEEYTKKLNTQ	4	1.68015
sp|P00918|CAH2_HUMAN	YDPSLKPL	4	1.67357
sp|P58876|H2B1D_HUMAN	VYKVLKQVHPDTGISSK	4	1.67083
sp|P01024|CO3_HUMAN	LYRIFTV	4	1.66936
sp|P68871|HBB_HUMAN	WGKVNVDEVGGEA	4	1.66634
sp|P68871|HBB_HUMAN	VNVDEVGGEALGR	8	1.66446
sp|P0C0L4|CO4A_HUMAN:sp|P0C0L5|CO4B_HUMAN	EQLELRPVLY	4	1.65687
sp|P01024|CO3_HUMAN	NHKLLPVGRTV	4	1.65609
sp|P02675|FIBB_HUMAN	EEAPSLRPAPPPISGGG	4	1.6557
sp|P02768|ALBU_HUMAN	RHPDYSVVLLLR	4	1.64268
sp|P69905|HBA_HUMAN	KTYFPHFDL	4	1.64165
sp|P60709|ACTB_HUMAN:sp|P63261|ACTG_HUMAN	TEAPLNPK	4	1.63967
sp|P69905|HBA_HUMAN	GHGKKVADALTNAVAHVDDMPNALSAL	5	1.63816
sp|P01009|A1AT_HUMAN	KVVNPTQK	4	1.63319
sp|P69905|HBA_HUMAN	GAHAGEYGAEAL	4	1.61476
sp|P68871|HBB_HUMAN:sp|P02042|HBD_HUMAN	VLGAFSDGLAH	4	1.61372
sp|P68871|HBB_HUMAN	GKVNVDEVGGEALGRLLV	6	1.60498
sp|P68871|HBB_HUMAN	DNLKGTFAT	4	1.60337
sp|Q99878|H2A1J_HUMAN:sp|Q16777|H2A2C_HUMAN:sp|Q8IUE6|H2A2B_HUMAN	RNDEELNKLL	4	1.60263
sp|P68871|HBB_HUMAN	FESFGDLSTPDAVMGNPK	4	1.60058
sp|P68871|HBB_HUMAN	HLTPEEKSA	8	1.59446
sp|P68871|HBB_HUMAN:sp|P02042|HBD_HUMAN	QAAYQKVVAGVANAL	4	1.59237
sp|P62937|PPIA_HUMAN	EDENFILK	4	1.58973
sp|P02675|FIBB_HUMAN	EAPSLRPAPPPISGGG	4	1.58311
Not available	PEPSKSAPAPK	4	1.58076
sp|P02679|FIBG_HUMAN	DDPSDKF	4	1.57608
Not available	PGELAKH	4	1.57445
sp|P02647|APOA1_HUMAN	ATEHLSTL	4	1.57235
sp|P69905|HBA_HUMAN	VHASLDKFLASVSTVLT	5	1.56851
sp|P69905|HBA_HUMAN	PHFDLSH	4	1.56543
sp|P02671|FIBA_HUMAN	ELERPGGNEIT	8	1.56209
sp|P68871|HBB_HUMAN	KVNVDEVGGEALG	4	1.54954
sp|P00450|CERU_HUMAN	TVLQNEDTK	4	1.54878
sp|P69905|HBA_HUMAN	AHLPAEFTPAVHASLDKFLASVSTV	5	1.54566
sp|P08311|CATG_HUMAN	SFLPWIRTT	4	1.54529
sp|P68431|H31_HUMAN:sp|Q71DI3|H32_HUMAN:sp|Q16695|H31T_HUMAN	STELLIR	4	1.54461
sp|P69905|HBA_HUMAN	SDLHAHKLRV	4	1.53909
sp|P02671|FIBA_HUMAN	KPVPDLVPGNFK	4	1.53636
sp|P02671|FIBA_HUMAN	ELERPGGNE	4	1.5363
sp|P69905|HBA_HUMAN	ADALTNAV	4	1.53521
sp|P69905|HBA_HUMAN	SFPTTKTY	4	1.52295
sp|P60709|ACTB_HUMAN:sp|P63261|ACTG_HUMAN	VAPEEHPVLL	4	1.52284
sp|P60709|ACTB_HUMAN:sp|P63261|ACTG_HUMAN:sp|P63267|ACTH_HUMAN:sp|P68032|ACTC_HUMAN:sp|P62736|ACTA_HUMAN	WDDMEKI	4	1.52279
sp|P01009|A1AT_HUMAN	LEAIPMSIPPEVKFNKPFVF	4	1.51432
sp|P26583|HMGB2_HUMAN	SEAGKKGPGRPT	5	1.51416
sp|Q99878|H2A1J_HUMAN:sp|Q16777|H2A2C_HUMAN:sp|Q8IUE6|H2A2B_HUMAN	NDEELNKL	4	1.50932
sp|P68871|HBB_HUMAN	GKVNVDEVGGEALG	4	1.5085
sp|P02768|ALBU_HUMAN	KDLGEENF	4	1.50553
sp|P00915|CAH1_HUMAN	SLDFWTYPGSLTHPPLYESV	6	1.50255
sp|P02768|ALBU_HUMAN	TYETTLEK	5	1.49787
sp|P00915|CAH1_HUMAN	SSEQLAQFR	4	1.49453
sp|P68871|HBB_HUMAN	AHHFGKEFTPPV	4	1.49209
sp|P02654|APOC1_HUMAN	DVSSALDKLKEF	4	1.48334
sp|P68871|HBB_HUMAN	VHLTPEEKSAVTALWGKVN	4	1.48124
sp|P0DOX5|IGG1_HUMAN	SHEDPEVKF	5	1.47328
sp|P69905|HBA_HUMAN	HASLDKFLASVSTVLT	4	1.47232
sp|P69905|HBA_HUMAN	TYFPHFDLS	4	1.46751
Not available	SEGTKAVTKY	7	1.4651
sp|P69905|HBA_HUMAN	VHASLDKFLASVSTVL	4	1.45835
sp|P02787|TRFE_HUMAN	NLNEKDYELL	4	1.45627
sp|P69905|HBA_HUMAN	MVLSPADKTNVK	4	1.45598
sp|P63261|ACTG_HUMAN:sp|P60709|ACTB_HUMAN:sp|P68032|ACTC_HUMAN:sp|P68133|ACTS_HUMAN	SYELPDGQVI	4	1.45077
sp|P68871|HBB_HUMAN	TALWGKVNVDEVGGEA	4	1.45074
sp|P08311|CATG_HUMAN	SSFLPWIRTT	4	1.45057
sp|P01023|A2MG_HUMAN	HGPEGLR	4	1.44
sp|P16403|H12_HUMAN:sp|P16401|H15_HUMAN	LVSKGTLVQT	4	1.43681
sp|P02652|APOA2_HUMAN	SYFEKSKEQLTPLIK	4	1.432
sp|P69905|HBA_HUMAN	LDKFLASVSTVLTSKYR	6	1.42114
sp|P02671|FIBA_HUMAN	SETESPRNPS	4	1.41274
sp|P69905|HBA_HUMAN	PAEFTPAVHASLDKFLASVSTVLTSKYR	7	1.39897
sp|P02654|APOC1_HUMAN	SETFQKVKEKLK	4	1.3969
sp|P26583|HMGB2_HUMAN	KDPNAPKRPPS	4	1.39672
sp|P68871|HBB_HUMAN	LAHHFGKEFTPPVQAA	4	1.3942
sp|P69905|HBA_HUMAN	YFPHFDLSHGSAQV	5	1.39259
sp|Q99878|H2A1J_HUMAN:sp|Q16777|H2A2C_HUMAN	RNDEELNKLLGKVTI	4	1.39049
sp|P69905|HBA_HUMAN	SDLHAHKLRVDPVNFK	4	1.38964
sp|P02647|APOA1_HUMAN	SEKAKPALEDL	4	1.38705
sp|P16403|H12_HUMAN:sp|P16401|H15_HUMAN	GPPVSELI	4	1.38162
sp|P69905|HBA_HUMAN	AAHLPAEFTPAVHASLDKFLA	5	1.37781
sp|P68871|HBB_HUMAN:sp|P02042|HBD_HUMAN:sp|P02100|HBE_HUMAN:sp|P69891|HBG1_HUMAN:sp|P69892|HBG2_HUMAN	HVDPENF	4	1.3754
sp|P68871|HBB_HUMAN:sp|P02042|HBD_HUMAN	LGAFSDGLAHLD	4	1.37532
sp|P69905|HBA_HUMAN	GAHAGEYGAE	4	1.3681
sp|P00915|CAH1_HUMAN	SEQLAQFR	4	1.36563
Not available	HELEEAEER	4	1.3628
sp|P68871|HBB_HUMAN:sp|P02042|HBD_HUMAN:sp|P02100|HBE_HUMAN	GGEALGRLLVVYPWTQR	4	1.36053
sp|P02749|APOH_HUMAN	AGILENGAVRY	4	1.35914
sp|P68871|HBB_HUMAN	SAVTALWGKVNVDEVGGEALGRLLV	4	1.35651
sp|P60709|ACTB_HUMAN:sp|P63261|ACTG_HUMAN	QEYDESGPSIVHR	4	1.35209
sp|P69905|HBA_HUMAN	LTNAVAHVD	4	1.35102
sp|P68871|HBB_HUMAN:sp|P02042|HBD_HUMAN	FSDGLAH	4	1.35091
sp|P68871|HBB_HUMAN:sp|P02042|HBD_HUMAN	SDGLAHLDN	7	1.34973
sp|P68871|HBB_HUMAN	TALWGKVNVDEVGGEALGRLL	4	1.34931
sp|P69905|HBA_HUMAN	SLDKFLASVSTVLTS	4	1.34922
sp|P69905|HBA_HUMAN	ALSDLHA	4	1.34714
sp|P58876|H2B1D_HUMAN	KESYSVYVYK	4	1.34421
sp|P68871|HBB_HUMAN	VNVDEVGGEALGRLLV	5	1.34018
sp|P02679|FIBG_HUMAN	GDDPSDKF	4	1.33859
sp|P14618|KPYM_HUMAN	ENHEGVRRF	4	1.32752
sp|P02671|FIBA_HUMAN	FDTASTGKTFPGFFSPMLGEFV	4	1.32639
sp|P69905|HBA_HUMAN	VSTVLTSKY	4	1.32126
sp|P02647|APOA1_HUMAN	LEEYTKKLNTQ	5	1.31108
sp|P05204|HMGN2_HUMAN	PKPEPKPK	4	1.31046
sp|P69905|HBA_HUMAN	AAHLPAEFTPAVHASLDKFLASVSTV	4	1.29212
sp|P16403|H12_HUMAN:sp|P16401|H15_HUMAN	SLVSKGTLVQT	4	1.28938
sp|P68871|HBB_HUMAN:sp|P02042|HBD_HUMAN:sp|P02100|HBE_HUMAN:sp|P69891|HBG1_HUMAN:sp|P69892|HBG2_HUMAN	GRLLVVYPWTQRF	4	1.28901
sp|P68871|HBB_HUMAN	WGKVNVDEVGGEALGRL	4	1.28604
Not available	SEGTKAVTKYTSAK	4	1.27547
sp|P01024|CO3_HUMAN	SVQLTEK	4	1.27434
sp|P69905|HBA_HUMAN	AHLPAEFTPAVHASLDKFLASV	4	1.26746
sp|P26583|HMGB2_HUMAN:sp|P09429|HMGB1_HUMAN	YEKDIAAY	4	1.26675
sp|P69905|HBA_HUMAN	AHAGEYGAEA	4	1.265
sp|P69905|HBA_HUMAN	ASLDKFLASVST	4	1.26232
sp|P01042|KNG1_HUMAN	RPPGFSPFR	5	1.25919
sp|P60709|ACTB_HUMAN:sp|P63261|ACTG_HUMAN	VAPEEHPV	4	1.25733
sp|P02647|APOA1_HUMAN	DDFQKKW	4	1.25048
sp|P69905|HBA_HUMAN	ASVSTVLTSK	4	1.24944
sp|P68871|HBB_HUMAN	KVNVDEVGGEALGRLL	4	1.24701
sp|P04040|CATA_HUMAN	SGSHLAAREKA	4	1.24656
sp|P02671|FIBA_HUMAN	TVIGPDGHKE	5	1.24166
sp|P69905|HBA_HUMAN	VDDMPNAL	5	1.24131
sp|P00915|CAH1_HUMAN	NPATAKEI	4	1.23982
sp|P69905|HBA_HUMAN	HLPAEFTPAVHASLDKFLASVST	4	1.22864
sp|P69905|HBA_HUMAN	ALTNAVAHVD	4	1.22736
sp|P02768|ALBU_HUMAN	ARLSQRFPKAEF	4	1.2245
sp|P68871|HBB_HUMAN:sp|P02042|HBD_HUMAN	AFSDGLAHL	4	1.22242
sp|P01009|A1AT_HUMAN	FMGKVVNPTQK	4	1.20992
sp|P69905|HBA_HUMAN	ASLDKFLASVSTVLT	4	1.20962
sp|P0C0L4|CO4A_HUMAN:sp|P0C0L5|CO4B_HUMAN	GVQLQDVPRGQVV	4	1.20598
sp|P26583|HMGB2_HUMAN	SEQSAKDKQPY	4	1.19988
sp|P69905|HBA_HUMAN	LDKFLASVSTV	4	1.1867
sp|P62805|H4_HUMAN	TVTAMDVVYALK	4	1.18074
sp|P69905|HBA_HUMAN	AAHLPAEFTPAVHASLDK	6	1.17915
sp|P0C0L4|CO4A_HUMAN:sp|P0C0L5|CO4B_HUMAN	VYELNPLDHRGR	5	1.17752
sp|P68871|HBB_HUMAN:sp|P02042|HBD_HUMAN	VGGEALGRLLVVYPWTQRF	4	1.17594
sp|P68871|HBB_HUMAN	WGKVNVDEVGGEALGR	5	1.1747
sp|P69905|HBA_HUMAN	HAGEYGAEALE	4	1.16838
sp|P69905|HBA_HUMAN	AEALERM	5	1.16429
sp|P02671|FIBA_HUMAN	TWKPGSSGPGSTGSW	4	1.16389
sp|P01024|CO3_HUMAN	SLQLPSR	4	1.16291
sp|P63261|ACTG_HUMAN:sp|P60709|ACTB_HUMAN:sp|P68032|ACTC_HUMAN:sp|P68133|ACTS_HUMAN	VGDEAQSKRGILTL	5	1.16035
sp|P69905|HBA_HUMAN	TLAAHLPAEFT	4	1.1574
sp|P02768|ALBU_HUMAN	HDNEETFLK	4	1.15004
sp|P68871|HBB_HUMAN:sp|P02042|HBD_HUMAN:sp|P02100|HBE_HUMAN:sp|P69891|HBG1_HUMAN:sp|P69892|HBG2_HUMAN	GRLLVVYPWTQ	4	1.14585
sp|P04114|APOB_HUMAN	NEKLSQLQTY	4	1.13347
sp|P02042|HBD_HUMAN	NVDAVGGEALGRLLV	4	1.12707
sp|P02787|TRFE_HUMAN	TLDAGLVYDAYLAPNNLKPV	4	1.12004
sp|P04114|APOB_HUMAN	DLKVEDIPL	4	1.11378
sp|P69905|HBA_HUMAN	LAAHLPAEFTPA	4	1.1125
sp|P68871|HBB_HUMAN:sp|P02042|HBD_HUMAN	GRLLVVYPWTQRFFESF	4	1.11247
sp|P0DOX5|IGG1_HUMAN:sp|P01859|IGHG2_HUMAN	SWNSGALTSGVHTFPA	4	1.10797
sp|P02766|TTHY_HUMAN	AALLSPYSYSTTAVVTNPKE	4	1.09722
sp|P60709|ACTB_HUMAN:sp|P63261|ACTG_HUMAN:sp|P63267|ACTH_HUMAN:sp|P68032|ACTC_HUMAN:sp|P62736|ACTA_HUMAN	MVGMGQKDSYVGDEAQSK	4	1.09486
sp|P68871|HBB_HUMAN:sp|P02042|HBD_HUMAN	QAAYQKVV	4	1.09215
sp|P02671|FIBA_HUMAN	DLKDYEDQQK	5	1.08825
sp|P00915|CAH1_HUMAN	SYNPATAKEI	4	1.07998
sp|P02679|FIBG_HUMAN	DFGDDPSDKF	4	1.06638
sp|P68871|HBB_HUMAN:sp|P02042|HBD_HUMAN:sp|P02100|HBE_HUMAN	GEALGRLLVVYPWTQRF	4	1.05261
sp|P69905|HBA_HUMAN	LSHGSAQV	4	1.05155
sp|P68871|HBB_HUMAN:sp|P02042|HBD_HUMAN:sp|P02100|HBE_HUMAN	GGEALGRLLVVYPWTQRF	4	1.05011
sp|P69905|HBA_HUMAN	LSDLHAHKLRVDPV	4	1.04825
sp|P68871|HBB_HUMAN	GKVNVDEVGGEALGRLL	4	1.04812
sp|P02768|ALBU_HUMAN	FQNALLVR	4	1.04734
sp|P04114|APOB_HUMAN	TDPDGKGKEKI	4	1.04592
sp|P69905|HBA_HUMAN	GKVGAHAGEYGAEALERMFL	4	1.04179
sp|P16403|H12_HUMAN	SGPPVSELITK	4	1.03154
sp|P02768|ALBU_HUMAN	ARLSQRFPKAEFA	4	1.01767
sp|P62805|H4_HUMAN	TEHAKRKTVTAM	4	1.00812
sp|Q99878|H2A1J_HUMAN:sp|Q16777|H2A2C_HUMAN:sp|Q93077|H2A1C_HUMAN:sp|Q8IUE6|H2A2B_HUMAN:sp|P16104|H2AX_HUMAN	VLEYLTAEILEL	4	1.00782
sp|P69905|HBA_HUMAN	PADKTNVKAAWGKVGAHAGEYGAEALER	4	1.00643
sp|P04040|CATA_HUMAN	FFIRDPI	4	1.00097
sp|P69905|HBA_HUMAN	TNAVAHVD	4	0.999284
sp|P69905|HBA_HUMAN	LPAEFTPAVHA	4	0.995312
sp|P02042|HBD_HUMAN	GDLSSPDAVMGNPKVK	4	0.983056
sp|P68871|HBB_HUMAN	EVGGEALGRLLVVYPWTQR	4	0.980572
sp|P69905|HBA_HUMAN	EFTPAVHA	5	0.977935
sp|P69905|HBA_HUMAN	LPAEFTPAVH	4	0.974856
sp|P68871|HBB_HUMAN	TALWGKVNVDEVGGEALGRL	4	0.97284
sp|P58876|H2B1D_HUMAN	LKQVHPDTGISSKAMGI	4	0.963652
sp|P68871|HBB_HUMAN:sp|P02042|HBD_HUMAN:sp|P02100|HBE_HUMAN:sp|P69891|HBG1_HUMAN:sp|P69892|HBG2_HUMAN	VVYPWTQR	4	0.9611
sp|P02679|FIBG_HUMAN	WDNDNDKF	4	0.951768
sp|P60709|ACTB_HUMAN:sp|P63261|ACTG_HUMAN:sp|P63267|ACTH_HUMAN:sp|P68032|ACTC_HUMAN:sp|P62736|ACTA_HUMAN	NWDDMEKI	4	0.947756
sp|P02652|APOA2_HUMAN	SYFEKSKEQLTPLIKKAGTELVNFL	4	0.944736
sp|P06702|S10A9_HUMAN	KLGHPDTLNQGEF	5	0.941635
sp|P37840|SYUA_HUMAN	TAVAQKTVEGAGSIAAA	4	0.940736
sp|P69905|HBA_HUMAN	LPAEFTPAV	4	0.93944
sp|P04406|G3P_HUMAN	DDIKKVVKQ	4	0.930368
sp|P68871|HBB_HUMAN	NVDEVGGEALGRL	4	0.92286
sp|P02652|APOA2_HUMAN	LSYFVELGTQPATQ	4	0.910476
sp|P17213|BPI_HUMAN	SASTPPHLSVQPT	4	0.904196
sp|P69905|HBA_HUMAN	FDLSHGSAQVKG	4	0.904084
sp|P68871|HBB_HUMAN	VNVDEVGGEALGRL	4	0.904028
sp|P02724|GLPA_HUMAN	DVKPLPSPDTDVPL	4	0.902068
sp|P00558|PGK1_HUMAN	HVEEEGKGKDASGNKVK	4	0.900816
sp|P01024|CO3_HUMAN	DETEQWEKF	4	0.892992
sp|P60709|ACTB_HUMAN:sp|P63261|ACTG_HUMAN	DSYVGDEAQSK	4	0.883076
sp|P02774|VTDB_HUMAN	ADLEDVLPL	4	0.881384
sp|P62328|TYB4_HUMAN	TETQEKNPLPS	4	0.876812
sp|P02652|APOA2_HUMAN	SYFVELGTQPATQ	4	0.869984
sp|P02768|ALBU_HUMAN	DAHKSEVAHRFKDLGEENFKALVLI	4	0.855404
sp|P02675|FIBB_HUMAN	KIRPFFPQQ	4	0.844228
sp|P69905|HBA_HUMAN	AAHLPAEF	4	0.84234
sp|P04114|APOB_HUMAN	ALNLPTLPEVKFPEVDVLTKY	4	0.835776
sp|P06727|APOA4_HUMAN	DQTVEELR	4	0.834864
sp|P02768|ALBU_HUMAN	RHPYFYAPELLFFAK	4	0.823492
sp|P02787|TRFE_HUMAN	HSTIFENLANK	4	0.806376
sp|P63261|ACTG_HUMAN:sp|P60709|ACTB_HUMAN:sp|P68032|ACTC_HUMAN:sp|P68133|ACTS_HUMAN	DLAGRDLTDY	4	0.802756
sp|P04004|VTNC_HUMAN	LKPEEEAPAPEVGASKPEGI	4	0.801112
sp|P00915|CAH1_HUMAN	SYNPATAKEII	4	0.798128
sp|P01009|A1AT_HUMAN	GKVVNPTQK	4	0.796096
sp|P69905|HBA_HUMAN	KLRVDPV	4	0.793652
sp|P69905|HBA_HUMAN	AEFTPAVH	4	0.782348
sp|P01024|CO3_HUMAN	DPERLGR	4	0.777388
sp|P05204|HMGN2_HUMAN	KGKADAGKEGNNPAENGDAK	4	0.759932
sp|P68871|HBB_HUMAN:sp|P02042|HBD_HUMAN	GAFSDGLAH	4	0.752588
Not available	SEGTKAVTKYT	4	0.750012
sp|P02765|FETUA_HUMAN	SGEVSHPRKT	4	0.748412
sp|P02652|APOA2_HUMAN	SYFEKSKEQLTPLIKKAGTEL	4	0.743964
sp|P01024|CO3_HUMAN	KDFDFVPPVV	4	0.742784
sp|P68871|HBB_HUMAN	DEVGGEALGRLLVVYPWTQRFFESFGDLSTPDA	4	-4
Not available	KPRLLLFSPSVVHLGVPLSVGVQLQDVPRGQVV	4	-4
sp|P69905|HBA_HUMAN	SFPTTKTYFPHFDLSHGSAQVKGHGKKVADALTNAVAHV	4	-4
sp|P02042|HBD_HUMAN	VLARNFGKEFTPQMQAAYQKVVAGVANALAHKYH	4	-4
sp|P69905|HBA_HUMAN	VLSPADKTNVKAAWGKVGAHAGEYGAEALERMFLSFPTT	4	-4
sp|P68871|HBB_HUMAN	AHHFGKEFTPPVQAAYQKVVAGVANALAHKYH	5	-5
sp|P69905|HBA_HUMAN	AHLPAEFTPAVHASLDKFLASVSTVLTSKYR	5	-5
sp|P02671|FIBA_HUMAN	DLKDYEDQQKQLEQVIAKDLLPSRDRQHLPL	5	-5
sp|P69905|HBA_HUMAN	LAAHLPAEFTPAVHASLDKFLASVSTVLTSKYR	5	-5
sp|P69905|HBA_HUMAN	TLAAHLPAEFTPAVHASLDKFLASVSTVLTSKY	5	-5
sp|P68871|HBB_HUMAN	VHLTPEEKSAVTALWGKVNVDEVGGEALGRLLVVYPWTQRF	5	-5
sp|P68871|HBB_HUMAN	VHLTPEEKSAVTALWGKVNVDEVGGEALGRLLVVYPWTQRFFESF	5	-5
sp|P68871|HBB_HUMAN	VHLTPEEKSAVTALWGKVNVDEVGGEALGRL	6	-6
sp|P68871|HBB_HUMAN	VHLTPEEKSAVTALWGKVNVDEVGGEALGRLL	6	-6
sp|P02042|HBD_HUMAN	VHLTPEEKTAVNALWGKVNVDAVGGEALGRLLV	6	-6
sp|P69905|HBA_HUMAN	AAHLPAEFTPAVHASLDKFLASVSTVLTSKY	7	-7
sp|P69905|HBA_HUMAN	AAHLPAEFTPAVHASLDKFLASVSTVLTSKYR	7	-7
sp|P68871|HBB_HUMAN	GNPKVKAHGKKVLGAFSDGLAHLDNLKGTFA	7	-7
sp|P68871|HBB_HUMAN	MGNPKVKAHGKKVLGAFSDGLAHLDNLKGTFA	7	-7
sp|P69905|HBA_HUMAN	DALTNAVAHVDDMPNALSALSDLHAHKLRVDPV	10	-10
sp|P68871|HBB_HUMAN	GDLSTPDAVMGNPKVKAHGKKVLGAFSDGLAHLDNLKGTFA	10	-10
sp|P69905|HBA_HUMAN	GEYGAEALERMFLSFPTTKTYFPHFDLSHGSAQV	10	-10
sp|P69905|HBA_HUMAN	TLAAHLPAEFTPAVHASLDKFLASVSTVLTSKYR	11	-11
sp|P68871|HBB_HUMAN	VLAHHFGKEFTPPVQAAYQKVVAGVANALAHKYH	11	-11
sp|P68871|HBB_HUMAN	LAHHFGKEFTPPVQAAYQKVVAGVANALAHKYH	12	-12
sp|P69905|HBA_HUMAN	VLSPADKTNVKAAWGKVGAHAGEYGAEALERMFLSFPTTK	14	-14
sp|P69905|HBA_HUMAN	FDLSHGSAQVKGHGKKVADALTNAVAHVDDMPNALSAL	16	-16
sp|P69905|HBA_HUMAN	TYFPHFDLSHGSAQVKGHGKKVADALTNAVAHV	17	-17
sp|P69905|HBA_HUMAN	TYFPHFDLSHGSAQVKGHGKKVADALTNAVAHVDDMPNALSAL	17	-17
sp|P69905|HBA_HUMAN	VLSPADKTNVKAAWGKVGAHAGEYGAEALER	19	-19
sp|P68871|HBB_HUMAN	VHLTPEEKSAVTALWGKVNVDEVGGEALGRLLV	20	-20
sp|P69905|HBA_HUMAN	VLSPADKTNVKAAWGKVGAHAGEYGAEALERMF	21	-21
sp|P69905|HBA_HUMAN	VLSPADKTNVKAAWGKVGAHAGEYGAEALERMFL	22	-22
sp|P69905|HBA_HUMAN	TYFPHFDLSHGSAQVKGHGKKVADALTNAVAH	30	-30
sp|P69905|HBA_HUMAN	VLSPADKTNVKAAWGKVGAHAGEYGAEALERM	55	-55
sp|P02671|FIBA_HUMAN	GSTGNQNPGSPRPGST	4
sp|P16403|H12_HUMAN	ASGPPVSELITK	4
sp|P68871|HBB_HUMAN	KVNVDEVGGEALGRL	4
sp|P69905|HBA_HUMAN	RVDPVNF	4
sp|P02679|FIBG_HUMAN	FDFGDDPSDKF	4
sp|P02768|ALBU_HUMAN	LVNEVTEFAK	4
sp|P06702|S10A9_HUMAN	KENKNEKVIEH	12
sp|P68871|HBB_HUMAN:sp|P02042|HBD_HUMAN	AFSDGLAH	4
sp|P69905|HBA_HUMAN	TPAVHASLDKF	4
sp|P63261|ACTG_HUMAN:sp|P60709|ACTB_HUMAN:sp|P68032|ACTC_HUMAN:sp|P68133|ACTS_HUMAN	TEAPLNPKANREK	7
sp|P08311|CATG_HUMAN	VPPEVFTRV	4
sp|P69905|HBA_HUMAN	ASLDKFLASVSTVLTSKYR	6
sp|P68871|HBB_HUMAN:sp|P02042|HBD_HUMAN	TQRFFESF	8
sp|P60709|ACTB_HUMAN:sp|P63261|ACTG_HUMAN	DSYVGDEAQSKR	4
sp|P22626|ROA2_HUMAN	DDHDPVDKI	6
sp|P68871|HBB_HUMAN	WGKVNVDEVGGEALGRLLVVYPWTQRF	7
sp|P0DOX5|IGG1_HUMAN	VDVSHEDPEVK	4
sp|P02768|ALBU_HUMAN	DETYVPK	8
sp|P02730|B3AT_HUMAN	SGDPSQPLLPQHS	4
sp|P02042|HBD_HUMAN	HLTPEEKTAV	11
sp|P69905|HBA_HUMAN	YFPHFDLSHGSAQ	10
sp|P69905|HBA_HUMAN	AHVDDMPN	16
sp|P69905|HBA_HUMAN	PAEFTPAVHA	5
sp|P69905|HBA_HUMAN	GAHAGEYGAEALERMF	6
sp|P69905|HBA_HUMAN	SALSDLHAHKLRVDPV	23
sp|P06702|S10A9_HUMAN	LGHPDTLNQGEF	4
sp|P69905|HBA_HUMAN	GAHAGEYGAEALERMFL	5
sp|P69905|HBA_HUMAN	ALERMFLSFPTTK	4
sp|P04114|APOB_HUMAN	DSKNIFNFKV	4
sp|P69905|HBA_HUMAN	VADALTNAVAHVD	4
sp|P68871|HBB_HUMAN	VHLTPEEKSAVTAL	35
sp|P68871|HBB_HUMAN	GKVNVDEVGGEALGRL	4
sp|P68871|HBB_HUMAN	GDLSTPDAV	4
sp|P0DOX5|IGG1_HUMAN	EDPEVKF	8
sp|P68871|HBB_HUMAN	EVGGEALGRLLVVYPWTQRF	4
sp|P68871|HBB_HUMAN:sp|P02042|HBD_HUMAN:sp|P02100|HBE_HUMAN:sp|P69891|HBG1_HUMAN:sp|P69892|HBG2_HUMAN	VYPWTQRFF	4
sp|P69905|HBA_HUMAN	VAHVDDMPN	14
sp|P69905|HBA_HUMAN	AHLPAEFTPA	8
sp|P02671|FIBA_HUMAN	MELERPGGNEIT	4
sp|P68871|HBB_HUMAN:sp|P02042|HBD_HUMAN	VYPWTQRFFE	4
sp|P68871|HBB_HUMAN	LTPEEKSAV	4
sp|P01009|A1AT_HUMAN	IPPEVKF	4
sp|P02671|FIBA_HUMAN	GSAGHWTSES	4
sp|P02656|APOC3_HUMAN	DYWSTVKDKF	10
sp|P68871|HBB_HUMAN:sp|P02042|HBD_HUMAN	TQRFFES	4
sp|P02671|FIBA_HUMAN	MELERPGGNEITR	4
sp|P69905|HBA_HUMAN	HAGEYGAEALERMF	6
sp|P69905|HBA_HUMAN	PAEFTPAVH	7
sp|P69905|HBA_HUMAN	AHAGEYGAEALERM	39
sp|P02768|ALBU_HUMAN	KVPQVSTPTLVEV	4
sp|P69905|HBA_HUMAN	PHFDLSHGSAQV	10
sp|P69905|HBA_HUMAN	EYGAEALERMFL	22
sp|Q99878|H2A1J_HUMAN:sp|Q16777|H2A2C_HUMAN:sp|Q8IUE6|H2A2B_HUMAN:sp|P0C0S5|H2AZ_HUMAN:sp|Q71UI9|H2AV_HUMAN	GLQFPVGR	4
sp|P68871|HBB_HUMAN	VHLTPEEKSAVTALWGKVNVDEV	16
Not available	DDLQKRLAV	5
sp|P68871|HBB_HUMAN:sp|P02042|HBD_HUMAN:sp|P02100|HBE_HUMAN:sp|P69891|HBG1_HUMAN:sp|P69892|HBG2_HUMAN	YPWTQRFF	4
sp|P00918|CAH2_HUMAN	VDNWRPAQPLKNR	4
sp|P68871|HBB_HUMAN	TPEEKSAVTALWGKVNV	4
sp|P69905|HBA_HUMAN	SDLHAHKLRVDPVNF	13
sp|P63261|ACTG_HUMAN:sp|P60709|ACTB_HUMAN	DESGPSIVHR	6
sp|P01859|IGHG2_HUMAN	DVSHEDPEVQF	4
sp|P69905|HBA_HUMAN	VGAHAGEYGAEALERMFL	17
sp|P68871|HBB_HUMAN	TALWGKVNVDEVGGEALGR	4
sp|P04004|VTNC_HUMAN	FFFSGDKYYRV	6
sp|P69905|HBA_HUMAN	HVDDMPNAL	42
sp|P69905|HBA_HUMAN	HLPAEFTPA	8
sp|P69905|HBA_HUMAN	LERMFLSFPT	15
sp|P69905|HBA_HUMAN	AEALERMF	16
sp|P37840|SYUA_HUMAN	EGVVAAAEKTK	4
sp|P05204|HMGN2_HUMAN	APPKPEPKPK	27
sp|P02671|FIBA_HUMAN	DLGTLSGIGTLDGFR	4
sp|P69905|HBA_HUMAN	ADALTNAVAHVD	4
sp|Q99878|H2A1J_HUMAN:sp|Q16777|H2A2C_HUMAN:sp|Q8IUE6|H2A2B_HUMAN	TIAQGGVLPNIQAV	4
sp|P01009|A1AT_HUMAN	KDTEEEDFH	4
sp|P68871|HBB_HUMAN	FESFGDLSTPDAVM	13
sp|P05204|HMGN2_HUMAN	KPAPPKPEPKPK	4
sp|P02671|FIBA_HUMAN	TVIGPDGHKEVT	12
sp|P69905|HBA_HUMAN	SDLHAHKLRVD	14
sp|P04114|APOB_HUMAN	HDFPDLGQEV	4
sp|P69905|HBA_HUMAN	FPHFDLSHGSAQ	18
sp|P62805|H4_HUMAN	RDNIQGI	4
sp|P23528|COF1_HUMAN	SSTPEEVKKR	4
sp|P02647|APOA1_HUMAN	EPPQSPWDR	8
sp|P02671|FIBA_HUMAN	ERPGGNEITR	9
sp|P30041|PRDX6_HUMAN	VLPTIPEEEAKKLFPKGVFT	4
Not available	VSEGTKAVTKY	8
sp|P02647|APOA1_HUMAN	DSGRDYVSQF	8
sp|P02671|FIBA_HUMAN	ESSSHHPGIAEFPSRG	4
sp|P69905|HBA_HUMAN	LASVSTVLTSKYR	21
sp|P32119|PRDX2_HUMAN	VDDSKEYF	4
sp|P68871|HBB_HUMAN	GKEFTPPVQA	4
sp|P69905|HBA_HUMAN	TVLTSKYR	21
sp|P69905|HBA_HUMAN	FDLSHGSAQV	18
sp|P0DOX5|IGG1_HUMAN	DVSHEDPEVKF	15
sp|P69905|HBA_HUMAN	AEALERMFL	12
sp|P06702|S10A9_HUMAN	HPDTLNQGEF	4
sp|P00915|CAH1_HUMAN	DDKNGPEQWSKLYPI	4
sp|P68871|HBB_HUMAN:sp|P02042|HBD_HUMAN	HVDPENFR	9
sp|P00918|CAH2_HUMAN	DNWRPAQPLKN	4
sp|Q99878|H2A1J_HUMAN:sp|Q16777|H2A2C_HUMAN:sp|Q8IUE6|H2A2B_HUMAN:sp|P0C0S5|H2AZ_HUMAN:sp|Q71UI9|H2AV_HUMAN	AGLQFPVGR	4
sp|P02765|FETUA_HUMAN	APPGHQL	4
sp|P02652|APOA2_HUMAN	SYFEKSKEQLTPLIKKAGTELVNF	4
sp|P68871|HBB_HUMAN	KVNVDEVGGEALGR	9
sp|P69905|HBA_HUMAN	HFDLSHGSAQ	18
sp|P69905|HBA_HUMAN	HAGEYGAEALERMFL	5
sp|P69905|HBA_HUMAN	TYFPHFDLSHGSAQV	6
sp|P63000|RAC1_HUMAN:sp|P15153|RAC2_HUMAN	EDYDRLRPL	4
sp|P04114|APOB_HUMAN	LPEIAIPEFIIPT	4
sp|P68871|HBB_HUMAN:sp|P02042|HBD_HUMAN	PWTQRFFESF	11
sp|P60709|ACTB_HUMAN:sp|P63261|ACTG_HUMAN:sp|P63267|ACTH_HUMAN:sp|P68032|ACTC_HUMAN:sp|P62736|ACTA_HUMAN	TEAPLNPKANREKM	5
sp|P63261|ACTG_HUMAN:sp|P60709|ACTB_HUMAN:sp|P68032|ACTC_HUMAN:sp|P68133|ACTS_HUMAN	FPSIVGRPR	4
sp|P68871|HBB_HUMAN	HLTPEEKSAVT	24
sp|P68871|HBB_HUMAN	GKVNVDEVGGEALGR	6
sp|P68871|HBB_HUMAN	EFTPPVQAAYQKV	4
sp|P06702|S10A9_HUMAN	KENKNEKVI	4
sp|P69905|HBA_HUMAN	ALSDLHAHKLRVDPV	4
sp|P02675|FIBB_HUMAN	DNENVVNEYSSELEKHQLY	4
sp|P68871|HBB_HUMAN	VHLTPEEKSAV	78
sp|P05204|HMGN2_HUMAN	ADAGKEGNNPAENGDAK	4
sp|P02647|APOA1_HUMAN	DALRTHLAPY	4
sp|P69905|HBA_HUMAN	STVLTSKYR	77
sp|P68871|HBB_HUMAN	FGDLSTPDAV	4
sp|P02765|FETUA_HUMAN	LPPAGSPPDSHV	4
sp|P02042|HBD_HUMAN	VHLTPEEKTAV	21
sp|P69905|HBA_HUMAN	DLSHGSAQV	17
sp|P63261|ACTG_HUMAN:sp|P60709|ACTB_HUMAN:sp|P68032|ACTC_HUMAN:sp|P68133|ACTS_HUMAN	PSIVGRPR	4
sp|P60709|ACTB_HUMAN:sp|P63261|ACTG_HUMAN:sp|P63267|ACTH_HUMAN:sp|P68032|ACTC_HUMAN:sp|P62736|ACTA_HUMAN	GFAGDDAPR	4
sp|P69905|HBA_HUMAN	VHASLDKFLASVSTVLTSKYR	16
sp|P63261|ACTG_HUMAN:sp|P60709|ACTB_HUMAN:sp|P68032|ACTC_HUMAN:sp|P68133|ACTS_HUMAN	FPSIVGRP	4
sp|P69905|HBA_HUMAN	VDDMPNALSAL	40
sp|P69905|HBA_HUMAN	ERMFLSFPT	4
sp|Q09666|AHNK_HUMAN	ADIDVSGPK	4
Not available	LDYSDFQIVK	4
sp|P69905|HBA_HUMAN	SDLHAHKLRVDPV	45
sp|P05109|S10A8_HUMAN	KELDINTDGAV	4
sp|P08246|ELNE_HUMAN	NWIDSIIQR	8
sp|P68871|HBB_HUMAN	GDLSTPDAVM	8
sp|P16401|H15_HUMAN	ATGPPVSELITK	4
sp|P69905|HBA_HUMAN	AHVDDMPNA	20
sp|P02647|APOA1_HUMAN	LESFKVSFLSALEEYTKKLNTQ	4
sp|P68871|HBB_HUMAN	NVDEVGGEALGRLLVVYPWTQRF	4
sp|P00915|CAH1_HUMAN	SVSYNPATAKEII	4
sp|P68871|HBB_HUMAN	HLTPEEKSAVTA	18
sp|P69905|HBA_HUMAN	FDLSHGSAQ	12
sp|P69905|HBA_HUMAN	AVAHVDDMPN	16
sp|P69905|HBA_HUMAN	DLHAHKLRVDPV	26
sp|P06727|APOA4_HUMAN	IDQTVEELR	4
sp|P69905|HBA_HUMAN	SVSTVLTSKYR	45
sp|P68871|HBB_HUMAN	KEFTPPV	8
sp|Q99878|H2A1J_HUMAN:sp|Q16777|H2A2C_HUMAN:sp|Q8IUE6|H2A2B_HUMAN	AQGGVLPNIQAV	4
sp|P62805|H4_HUMAN	RDNIQGITKPAIR	4
sp|P0DOX5|IGG1_HUMAN:sp|P01859|IGHG2_HUMAN	KDYFPEPVTV	4
sp|P04114|APOB_HUMAN	RDLKVEDIPL	6
sp|P08123|CO1A2_HUMAN	SGGGYDFGYDGDF	4
sp|P02647|APOA1_HUMAN	DVLKDSGRDYV	7
sp|Q99878|H2A1J_HUMAN:sp|Q16777|H2A2C_HUMAN:sp|Q8IUE6|H2A2B_HUMAN	QGGVLPNIQAV	4
Not available	LGDEETVR	4
sp|P68871|HBB_HUMAN	FESFGDLSTPDA	11
sp|P01024|CO3_HUMAN	DFDFVPPVVR	4
sp|P02647|APOA1_HUMAN	DEPPQSPWDR	4
sp|P68871|HBB_HUMAN	SFGDLSTPDAV	4
sp|P68871|HBB_HUMAN	VNVDEVGGEALGRLLVVYPWTQRF	4
sp|P69905|HBA_HUMAN	TNAVAHVDDMPN	34
sp|P02647|APOA1_HUMAN	VSFLSALEEYTK	4
sp|P60709|ACTB_HUMAN:sp|P63261|ACTG_HUMAN	AGFAGDDAPR	4
sp|P02671|FIBA_HUMAN	TGSETESPRNPS	8
sp|P00751|CFAB_HUMAN	LSSLTETIEGVDAEDGHGPGEQQ	6
sp|P68871|HBB_HUMAN:sp|P02042|HBD_HUMAN:sp|P02100|HBE_HUMAN:sp|P69891|HBG1_HUMAN:sp|P69892|HBG2_HUMAN	VYPWTQR	9
sp|P69905|HBA_HUMAN	AHVDDMPNAL	30
sp|P69905|HBA_HUMAN	TYFPHFDLSHGSAQ	6
sp|P68871|HBB_HUMAN	ESFGDLSTPDAV	4
sp|P35527|K1C9_HUMAN	SRSGGGGGGGLGSGGSIRSS	4
sp|P62805|H4_HUMAN	DAVTYTEHAK	12
sp|P02647|APOA1_HUMAN	LDNWDSVTSTFSKLREQLGPVTQEF	4
sp|P02768|ALBU_HUMAN	KVPQVSTPTLVEVSR	4
sp|P02647|APOA1_HUMAN	KDSGRDYVSQF	5
sp|P68871|HBB_HUMAN:sp|P02042|HBD_HUMAN	VDPENFR	8
sp|P69905|HBA_HUMAN	ASVSTVLTSKYR	31
sp|P00918|CAH2_HUMAN	VDNWRPAQPLKN	6
sp|P68871|HBB_HUMAN	FESFGDLSTPDAV	20
sp|P69905|HBA_HUMAN	LERMFLSFPTT	4
sp|P68871|HBB_HUMAN	DEVGGEALGRLLVVYPWTQRF	9
sp|P02647|APOA1_HUMAN	EPPQSPWDRVK	5
sp|P02768|ALBU_HUMAN	DETYVPKEF	4
sp|Q14624|ITIH4_HUMAN	GPPDVPDHA	6
sp|P26447|S10A4_HUMAN	EGFPDKQPR	4
sp|P05109|S10A8_HUMAN	KELDINTDGAVNF	4
sp|P02671|FIBA_HUMAN	ELERPGGNEITRGGSTSY	4
sp|P02652|APOA2_HUMAN	FQTVTDYGKDLMEKV	4
sp|P37802|TAGL2_HUMAN	SDNQLQEGKNVI	4
sp|P05546|HEP2_HUMAN	SDQRIAI	4
sp|P63261|ACTG_HUMAN:sp|P60709|ACTB_HUMAN	DVDIRKDLY	5
sp|P08311|CATG_HUMAN	SSFLPWIRTTM	4
sp|P69905|HBA_HUMAN	DDMPNALSALSDLHAHKL	5
sp|P69905|HBA_HUMAN	TNAVAHVDDMPNA	10
sp|P05204|HMGN2_HUMAN	APPKPEPKP	4
sp|P02647|APOA1_HUMAN	LDNWDSVTSTF	4
sp|P68871|HBB_HUMAN:sp|P02042|HBD_HUMAN:sp|P02100|HBE_HUMAN:sp|P69891|HBG1_HUMAN:sp|P69892|HBG2_HUMAN	VYPWTQRF	14
sp|P04114|APOB_HUMAN	TDLRIPSVQINF	4
sp|P60709|ACTB_HUMAN:sp|P63261|ACTG_HUMAN:sp|P63267|ACTH_HUMAN:sp|P68032|ACTC_HUMAN:sp|P62736|ACTA_HUMAN	AGDDAPRAVFPSIVGRPRHQGV	4
sp|P05204|HMGN2_HUMAN	GDKAKVKDEPQRR	4
sp|P69905|HBA_HUMAN	AAWGKVGAHAGEYGAEALERMFLSFPTTK	16
sp|P02647|APOA1_HUMAN	VDVLKDSGRDYV	10
sp|P00915|CAH1_HUMAN	ANGNNQSPVDIKTSETKHDTSLKPI	8
Not available	QVHPDTGISSK	4
sp|P62805|H4_HUMAN	TAMDVVYALKRQGRTLY	4
Not available	VNDIFERI	4
sp|P05546|HEP2_HUMAN	NDLYIQKQFPI	4
sp|P68871|HBB_HUMAN	VHLTPEEKSAVTALWGKVNVDEVGGEALGR	6
sp|P60709|ACTB_HUMAN:sp|P63261|ACTG_HUMAN:sp|P63267|ACTH_HUMAN:sp|P68032|ACTC_HUMAN:sp|P62736|ACTA_HUMAN	FAGDDAPR	4
sp|P08246|ELNE_HUMAN	QRIFENGYDPV	8
sp|P08246|ELNE_HUMAN	AVQRIFENGYDPV	4
sp|P04406|G3P_HUMAN	HDNFGIVEGLMTTV	4
sp|P62805|H4_HUMAN	DNIQGITKPAIR	8
sp|P68871|HBB_HUMAN	VHLTPEEKSAVT	30
sp|P69905|HBA_HUMAN	VAHVDDMPNAL	19
sp|P69905|HBA_HUMAN	KVADALTNAVAHVDDMPNALSAL	6
sp|P69905|HBA_HUMAN	EFTPAVHASLDKFLASVSTVLTSKYR	9
sp|P68871|HBB_HUMAN	VDEVGGEALGRLLVVYPWTQRF	4
sp|P69905|HBA_HUMAN	NAVAHVDDMPN	14
sp|P68871|HBB_HUMAN:sp|P02042|HBD_HUMAN:sp|P02100|HBE_HUMAN:sp|P69891|HBG1_HUMAN:sp|P69892|HBG2_HUMAN	YPWTQRF	34
sp|P68871|HBB_HUMAN	VHLTPEEKSAVTA	14
sp|P02768|ALBU_HUMAN	DAHKSEVAHRFKDLGEENFKALV	5
sp|Q5CZC0|FSIP2_HUMAN	SDAQIKVF	4
sp|P68871|HBB_HUMAN:sp|P02042|HBD_HUMAN	YPWTQRFFESF	11
sp|P62328|TYB4_HUMAN	TETQEKNPLPSKET	4
sp|P69905|HBA_HUMAN	ALTNAVAHVDDMPNA	6
sp|P02768|ALBU_HUMAN	AEFAEVSK	6
sp|P02671|FIBA_HUMAN	YGTGSETESPRNPS	4
sp|P02787|TRFE_HUMAN	KMYLGYEYVTAI	5
sp|P69905|HBA_HUMAN	AHVDDMPNALS	16
sp|P02671|FIBA_HUMAN	GTGSETESPRNPS	12
sp|P69905|HBA_HUMAN	KVADALTNAVAHVDDMPNAL	4
sp|P04921|GLPC_HUMAN	AESADAALQGDPALQDAGDSSRKEYFI	5
sp|P68871|HBB_HUMAN	EVGGEALGRLLVVYPWTQRFFESF	4
sp|P02671|FIBA_HUMAN	EGDFLAEGGGVR	9
sp|P69905|HBA_HUMAN	EFTPAVHASLDKF	14
sp|P62805|H4_HUMAN	ENVIRDAVTY	8
sp|Q99878|H2A1J_HUMAN:sp|Q16777|H2A2C_HUMAN	RNDEELNKLLGKVTIAQGGVLPNIQAV	8
sp|P69905|HBA_HUMAN	ERMFLSFPTT	10
sp|P69905|HBA_HUMAN	VSTVLTSKYR	22
sp|P58876|H2B1D_HUMAN	TSREIQTAV	4
sp|P69905|HBA_HUMAN	ALTNAVAHVDDMPN	8
sp|P69905|HBA_HUMAN	TNAVAHVDDMPNAL	29
sp|P00738|HPT_HUMAN	TSIQDWVQKTIAEN	4
sp|P26447|S10A4_HUMAN	NEFFEGFPDKQPR	4
sp|P02671|FIBA_HUMAN	FDTASTGKTFPGF	4
sp|P04406|G3P_HUMAN	RAAFNSGKVDIV	9
sp|P08246|ELNE_HUMAN	VNWIDSIIQR	8
sp|P62805|H4_HUMAN	SGLIYEETRGVLKV	5
sp|P69905|HBA_HUMAN	EFTPAVHASLDK	5
sp|P69905|HBA_HUMAN	KVADALTNAVAHVDDMPN	5
sp|P69905|HBA_HUMAN	HVDDMPNALSAL	29
sp|P68871|HBB_HUMAN:sp|P02042|HBD_HUMAN	YPWTQRFFES	4
sp|P02671|FIBA_HUMAN	TRGGSTSYGTGSETESPRNPS	4
sp|P02675|FIBB_HUMAN	KDNENVVNEY	4
sp|P04114|APOB_HUMAN	DDIDVRF	4
sp|P02730|B3AT_HUMAN	DEEEGRDEYDEVAMPV	4
sp|P02647|APOA1_HUMAN	EPPQSPWDRV	8
sp|P69905|HBA_HUMAN	ALTNAVAHVDDMPNAL	6
sp|P00915|CAH1_HUMAN	SLLSNVEGDNAVPM	7
sp|P00738|HPT_HUMAN	SIQDWVQKTIAEN	10
sp|P69905|HBA_HUMAN	AVAHVDDMPNAL	15
sp|P02671|FIBA_HUMAN	EEVSGNVSPGTRREYHTEK	4
sp|P02652|APOA2_HUMAN	TDYGKDLMEKVKSPELQAEAK	15
sp|P62805|H4_HUMAN	IYEETRGVLKVF	4
sp|P68871|HBB_HUMAN	DLSTPDAVM	4
sp|P16403|H12_HUMAN:sp|P16401|H15_HUMAN	YDVEKNNSR	4
sp|P04406|G3P_HUMAN	AINDPFIDLNYMV	9
sp|P41218|MNDA_HUMAN	SDFNQNFEVPNRIIEI	4
sp|P62805|H4_HUMAN	LENVIRDAVTY	4
sp|P69905|HBA_HUMAN	AHVDDMPNALSALS	7
Not available	NDIFERIAGEA	4
sp|P02671|FIBA_HUMAN	GEGDFLAEGGGVR	4
sp|P69905|HBA_HUMAN	VADALTNAVAHVDDMPNA	4
sp|P62805|H4_HUMAN	IYEETRGVLKV	5
sp|P69905|HBA_HUMAN	AHVDDMPNALSA	20
sp|P16104|H2AX_HUMAN	IRNDEELNKLLGGVTIAQGGVLPNIQAV	6
sp|P05204|HMGN2_HUMAN	GDKAKVKDEPQR	4
sp|P02671|FIBA_HUMAN	HPGIAEFPSRG	9
sp|P00918|CAH2_HUMAN	VDNWRPAQPL	8
sp|P02647|APOA1_HUMAN	DEPPQSPWDRVK	11
sp|P62805|H4_HUMAN	LENVIRDAV	4
sp|P02774|VTDB_HUMAN	ADLEDVLPLAEDI	4
sp|P62805|H4_HUMAN	FLENVIRDAV	13
sp|P62805|H4_HUMAN	VFLENVIRDA	4
sp|P68871|HBB_HUMAN	DEVGGEALGRLLVVYPWTQRFFESF	8
sp|P04406|G3P_HUMAN	TRAAFNSGKVDIV	14
sp|P30041|PRDX6_HUMAN	VLPTIPEEEAK	4
sp|P69905|HBA_HUMAN	ALTNAVAHVDDMPNALSAL	17
sp|P63261|ACTG_HUMAN:sp|P60709|ACTB_HUMAN:sp|P68032|ACTC_HUMAN:sp|P68133|ACTS_HUMAN	TTAEREIV	4
sp|P62805|H4_HUMAN	TAMDVVYALKRQGRTLYGFGG	8
sp|P69905|HBA_HUMAN	NAVAHVDDMPNAL	14
sp|P69905|HBA_HUMAN	GKVGAHAGEYGAEALERMFLSFPTTK	4
sp|P08246|ELNE_HUMAN	AVQRIFENGYDPVNLL	4
sp|P69905|HBA_HUMAN	ADALTNAVAHVDDMPNAL	5
sp|P69905|HBA_HUMAN	AHVDDMPNALSAL	54
sp|Q71DI3|H32_HUMAN:sp|P84243|H33_HUMAN	AQDFKTDLRF	7
sp|P14618|KPYM_HUMAN	RGDLGIEIPAEKV	5
sp|P04114|APOB_HUMAN	TDLRIPSVQI	8
sp|P62937|PPIA_HUMAN	FDIAVDGEPLGRV	4
sp|P68871|HBB_HUMAN:sp|P02042|HBD_HUMAN	VYPWTQRFFESF	6
sp|P02671|FIBA_HUMAN	EEVSGNVSPGTR	12
sp|P62805|H4_HUMAN	FLENVIRDAVTY	13
sp|P69905|HBA_HUMAN	ADALTNAVAHVDDMPN	5
sp|P02671|FIBA_HUMAN	FDTASTGKTFPG	4
sp|P60709|ACTB_HUMAN:sp|P63261|ACTG_HUMAN	GYSFTTTAER	4
sp|P02647|APOA1_HUMAN	DEPPQSPWDRV	4
sp|P02671|FIBA_HUMAN	SETESRGSESGIF	4
sp|P69905|HBA_HUMAN	LTNAVAHVDDMPNALSAL	9
sp|P00915|CAH1_HUMAN	ANGNNQSPVDIKTSETKHDTSLKPISV	4
sp|P69905|HBA_HUMAN	VADALTNAVAHVDDMPN	6
sp|P00915|CAH1_HUMAN	NGNNQSPVDIK	4
sp|P68871|HBB_HUMAN:sp|P02042|HBD_HUMAN	VYPWTQRFFES	8
sp|P69905|HBA_HUMAN	DALTNAVAHVDDMPN	6
sp|P69905|HBA_HUMAN	TNAVAHVDDMPNALS	4
sp|P27105|STOM_HUMAN	DSEAQRLPDSF	4
sp|P69905|HBA_HUMAN	ADALTNAVAHVDDMPNALSAL	11
sp|P58876|H2B1D_HUMAN	MNSFVNDIFERI	6
sp|P02671|FIBA_HUMAN	HRHPDEAAF	4
Not available	ADSVKGRFTI	8
sp|P69905|HBA_HUMAN	DALTNAVAHVDDMPNAL	5
sp|P69905|HBA_HUMAN	VADALTNAVAHVDDMPNAL	6
sp|P02671|FIBA_HUMAN	YGTGSETESPR	4
Not available	RFSGSGSGTDFTLTI	4
sp|P69905|HBA_HUMAN	GAEALERMFLSFPTTK	5
sp|P69905|HBA_HUMAN	TNAVAHVDDMPNALSAL	32
sp|P02768|ALBU_HUMAN	AVMDDFAAFVEK	15
sp|P69905|HBA_HUMAN	AEALERMFLSFPTTK	4
sp|P60709|ACTB_HUMAN:sp|P63261|ACTG_HUMAN:sp|P63267|ACTH_HUMAN:sp|P68032|ACTC_HUMAN:sp|P62736|ACTA_HUMAN	SGGTTMYPGIADR	5
sp|P16403|H12_HUMAN:sp|P16401|H15_HUMAN	DVEKNNSRIK	4
sp|P69905|HBA_HUMAN	DALTNAVAHVDDMPNALSAL	23
sp|P62937|PPIA_HUMAN	DIAVDGEPLGRV	4
sp|P02671|FIBA_HUMAN	EEVSGNVSPGTRREYHTE	4
sp|P69905|HBA_HUMAN	VADALTNAVAHVDDMPNALSAL	15
sp|P69905|HBA_HUMAN	VAHVDDMPNALSAL	27
sp|P80511|S10AC_HUMAN	KDKAVIDEIF	5
sp|P02652|APOA2_HUMAN	FQTVTDYGKDLMEKVKSPELQAEAK	4
sp|P69905|HBA_HUMAN	AVAHVDDMPNALSAL	21
sp|P68871|HBB_HUMAN	VYPWTQRFFESFGDLSTPDAV	18
sp|P02671|FIBA_HUMAN	GTWNPGSSER	4
sp|P02671|FIBA_HUMAN	SESGSFRPDSPGSGNARPNNPDWGT	5
sp|P01024|CO3_HUMAN	KDAPDHQEL	4
sp|P62805|H4_HUMAN	SGLIYEETRGVLKVFLENVIRDAV	4
sp|P14618|KPYM_HUMAN	ASDPILYRPVAV	4
Not available	HFDASVEDST	4
sp|P69905|HBA_HUMAN	NAVAHVDDMPNALSAL	15
sp|P69905|HBA_HUMAN	GEYGAEALERMFLSFPT	4
sp|P04114|APOB_HUMAN	DLKVEDIPLARI	6
sp|P01024|CO3_HUMAN	SEETKENEGFTV	4
sp|P04114|APOB_HUMAN	RDLKVEDIPLARI	5
sp|P02647|APOA1_HUMAN	DEPPQSPWDRVKDLAT	6
sp|P02768|ALBU_HUMAN	DAHKSEVAHRF	4
sp|P69905|HBA_HUMAN	VADALTNAVAHVDDMPNALSALSDLHAHK	4
sp|P02671|FIBA_HUMAN	SGEGDFLAEGGGVR	8
sp|P02647|APOA1_HUMAN	DEPPQSPWDRVKDLA	4
sp|P69905|HBA_HUMAN	GAHAGEYGAEALERMFLSFPTTK	11
sp|P00915|CAH1_HUMAN	HVNFEDNDNR	4
sp|P02656|APOC3_HUMAN	SEAEDASLLSFMQGYMKHATKTA	6
sp|P68871|HBB_HUMAN	YPWTQRFFESFGDLSTPDAV	4
sp|P02671|FIBA_HUMAN	TGKEKVTSGSTTTTR	4
sp|P02671|FIBA_HUMAN	SETESRGSESGIFT	4
sp|P60709|ACTB_HUMAN:sp|P63261|ACTG_HUMAN:sp|P63267|ACTH_HUMAN:sp|P68032|ACTC_HUMAN:sp|P62736|ACTA_HUMAN	AGDDAPRAVFPSIV	4
sp|P02671|FIBA_HUMAN	DEAGSEADHEGTHSTK	4
sp|P69905|HBA_HUMAN	VGAHAGEYGAEALERMFLSFPTTK	30
sp|P60709|ACTB_HUMAN:sp|P63261|ACTG_HUMAN:sp|P63267|ACTH_HUMAN:sp|P68032|ACTC_HUMAN:sp|P62736|ACTA_HUMAN	AGDDAPRAVFPS	4
sp|P69905|HBA_HUMAN	HAGEYGAEALERMFLSFPTTK	12
sp|P69905|HBA_HUMAN	GEYGAEALERMFLSFPTTK	10
sp|P69905|HBA_HUMAN	AHAGEYGAEALERMFLSFPTTK	11
sp|P02647|APOA1_HUMAN	DEPPQSPWDRVKDLATVYVDVLKDSGRDYV	4
sp|P04114|APOB_HUMAN	DDIDVRFQKA	4
sp|P01024|CO3_HUMAN	SDQVPDTESETR	8
sp|P31146|COR1A_HUMAN	AEKDRPHEGTRPV	4
sp|P69905|HBA_HUMAN	DDMPNALSALSDLHAHKLR	7
sp|P69905|HBA_HUMAN	VGAHAGEYGAEALERMFLSFPTT	8
sp|P69905|HBA_HUMAN	AGEYGAEALERMFLSFPTTK	10
sp|P02671|FIBA_HUMAN	DGFRHRHPDEAA	4
sp|P60709|ACTB_HUMAN:sp|P63261|ACTG_HUMAN:sp|P63267|ACTH_HUMAN:sp|P68032|ACTC_HUMAN:sp|P62736|ACTA_HUMAN	VLSGGTTMYPGIADRMQKEI	4
sp|P02671|FIBA_HUMAN	SESGSFRPDSPGSGNARPNNPDWGTF	4
sp|P68871|HBB_HUMAN	TQRFFESFGDLSTPDAV	5
sp|P02671|FIBA_HUMAN	DSGEGDFLAEGGGVR	14
sp|P02671|FIBA_HUMAN	DGFRHRHPDEAAF	4
sp|P69905|HBA_HUMAN	VDDMPNALSALSDLHAHKLR	4
sp|P02671|FIBA_HUMAN	MADEAGSEADHEGTHSTK	4
sp|P02671|FIBA_HUMAN	ADSGEGDFLAEGGGVR	8
sp|P69905|HBA_HUMAN	AHVDDMPNALSALSDLHAHKLR	4
sp|P02671|FIBA_HUMAN	SETESRGSESGIFTNTK	4
sp|P02671|FIBA_HUMAN	ADEAGSEADHEGTHSTK	11
sp|P04114|APOB_HUMAN	DDIDVRFQKAA	4
sp|P00918|CAH2_HUMAN	GERQSPVDIDTHTA	4
Not available	DIVMTQSPDSLAV	4
sp|P01024|CO3_HUMAN	SDQVPDTESETRI	4
sp|P02656|APOC3_HUMAN	WDLDPEVRPTSAVAA	4
sp|P69905|HBA_HUMAN	DDMPNALSALSDLHAHKLRVD	4
sp|P69905|HBA_HUMAN	DDMPNALSALSDLHAHKLRVDPV	38
sp|P69905|HBA_HUMAN	AHVDDMPNALSALSDLHAHKLRVDPV	44
sp|P62328|TYB4_HUMAN	TETQEKNPLPSKETIEQEKQAGES	6
sp|P69905|HBA_HUMAN	VDDMPNALSALSDLHAHKLRVDPV	28

## Sheet: Acute WF Data
Seq ID	Seq	Anti-Microbial	Deep-AmPEP30	RF-AmPEP30
130	AVGKVIPELNGKLTGMAF	0.79	0.489763	0.531667
1527	STGKTFPGFFSPMLGEFV	0.7	0.846377	0.530833
1404	SLAELGGHLDQQVEEF	0.41	0.467187	0.294167
1929	YFPHFDLSHG	0.51	0.708865	0.421667
1417	SLDKFLASVSTVLTSKY	0.82	0.542974	0.510833
380	FDTASTGKTFPGFFSPM	0.39	0.684746	0.4175
1258	RLEALKENGGARLA	0.94	0.575469	0.4725
684	HELQEKLSPL	0.59	0.626577	0.441667
828	KLDDDLEHQGGHVL	0.5	0.489182	0.398333
1542	SVLPEGGETPLFKQFF	0.5	0.596043	0.376667
1059	MFLSFPTTK	0.66	0.890868	0.548333
872	LDDDLEHQGGHVL	0.42	0.466356	0.369167
677	HASLDKFLASVSTVLTSKY	0.6	0.570259	0.515
401	FFDTASTGKTFPGFFSPML	0.4	0.791128	0.4475
264	DTASTGKTFPGFFSPM	0.21	0.603324	0.386667
1848	VLPEGGETPLFKQFF	0.6	0.616584	0.3725
591	GKTFPGFFSPML	0.6	0.856436	0.5725
1267	RLLLPGELAKHAVSEGTKAVTKYTSS	0.75	0.505927	0.445833
1122	NHQLEGLTF	0.31	0.278372	0.355
116	ASTGKTFPGFFSPMLGEFV	0.54	0.838952	0.5325
473	FNKPFVF	0.67	0.694292	0.654167
461	FLSFPTTKT	0.8	0.942357	0.655833
1613	TGKTFPGFFSPML	0.57	0.88563	0.5875
400	FFDTASTGKTFPGFFSPM	0.3	0.65457	0.419167
1589	TFPGFFSPM	0.4	0.716589	0.475833
1717	TYFPHFDLSHGS	0.46	0.622876	0.325833
1846	VLPEGGETPIFKQFF	0.6	0.542573	0.375
1716	TYFPHFDLSHG	0.45	0.493917	0.326667
156	DDDLEHQGGHVL	0.26	0.347338	0.3425
1401	SLAELGGHLDQQV	0.34	0.394097	0.3525
1014	LRAELQEGARQ	0.89	0.491432	0.338333
126	AVGKVIPELNGKLT	0.83	0.400577	0.5575
459	FLSFPTT	0.53	0.845887	0.574167
1826	VLESFKV	0.27	0.670228	0.669167
1048	MAGRIYI	0.5	0.669335	0.45
52	AGVANALAHKYH	0.11	0.892151	0.613333
1053	MELERPGGNEI	0.2	0.405126	0.2425
574	GIFTDQVLSVLKGEE	0.67	0.252184	0.288333
1079	MNFRPGVL	0.68	0.349187	0.36
1397	SLAELGGHL	0.61	0.596039	0.649167
1477	SPLFMGKV	0.46	0.648677	0.558333
668	HAGDVEGHLSFLEK	0.61	0.557124	0.433333
1522	STGKTFPGFFSPM	0.45	0.853028	0.538333
777	IPELNGKLT	0.49	0.554491	0.481667
838	KLLSGGNTLHLV	0.56	0.632996	0.75
527	GDKLFGPDLK	0.36	0.368479	0.568333
1612	TGKTFPGFFSPM	0.6	0.777692	0.535833
553	GEYGAEALERMFL	0.4	0.269225	0.270833
1165	NSPLDEENLTQENQDR	0.17	0.47581	0.153333
481	FPHFDLSHG	0.56	0.649455	0.4825
918	LGPHAGDVEGHLS	0.8	0.371008	0.39
416	FFSPMLGEFV	0.68	0.670661	0.485833
913	LGGHLDQQVEEF	0.61	0.47581	0.290833
1410	SLDKFLASV	0.35	0.687438	0.601667
1441	SLLSFMQG	0.5	0.578894	0.413333
381	FDTASTGKTFPGFFSPML	0.41	0.823833	0.4425
265	DTASTGKTFPGFFSPML	0.2	0.768036	0.416667
714	HQLEGLTF	0.32	0.575065	0.399167
1266	RLLLPGELAKHAVSEGTKAVTKYTSA	0.75	0.425777	0.45
113	ASQAALGL	0.52	0.574126	0.511667
269	DTASTGKTFPGFFSPMLGEFV	0.26	0.358734	0.388333
974	LLSLKPSEAPELDEDEGF	0.73	0.47581	0.415
148	AYQKVVAGVANALAHKYH	0.73	0.815381	0.525
1437	SLLGKDVLFL	0.47	0.701536	0.708333
858	KVPLLLSEPI	0.65	0.532235	0.671667
1791	VGKVIPELNGKLTGMAF	0.98	0.429138	0.5175
1523	STGKTFPGFFSPML	0.49	0.926824	0.588333
770	ILNTFHIPSFTI	0.7	0.694411	0.625833
1450	SLPELEQ	0.46	0.551783	0.3475
1656	TLSGIGTLDGF	0.54	0.423471	0.433333
1539	SVLGQLGITKVF	0.72	0.499298	0.575
1931	YFPHFDLSHGSA	0.51	0.575457	0.371667
480	FPHFDLS	0.59	0.544783	0.4825
1524	STGKTFPGFFSPMLG	0.57	0.906977	0.586667
1060	MFLSFPTTKT	0.53	0.897124	0.555
1526	STGKTFPGFFSPMLGEF	0.65	0.896951	0.493333
147	AYLVFSPSKSFV	0.62	0.823189	0.624167
72	ALLEIPLTVTHPV	0.52	0.508776	0.545833
1000	LNYKPEEEYPDLSKH	0.71	0.529826	0.328333
666	HAGDVEGHLSFL	0.56	0.377057	0.428333
1556	SYDLDPGAGSLEI	0.44	0.47581	0.3
1661	TLSLPELEQQQE	0.54	0.47581	0.3625
1537	SVLGQLGITK	0.48	0.522161	0.550833
1959	YQKVVAGVANALAHKYH	0.79	0.799155	0.503333
955	LLFKGSEMVV	0.66	0.649015	0.633333
1380	SHHPGIAEFPS	0.61	0.429912	0.45
1304	SDGVIKVF	0.3	0.515346	0.600833
704	HLGVPLSVGV	0.67	0.640111	0.713333
676	HASLDKFLASV	0.56	0.459548	0.589167
1659	TLSLPELEQ	0.48	0.4799	0.343333
871	LDDDLEHQGGHV	0.51	0.347338	0.3425
596	GLEEELQFSLGSKI	0.58	0.528797	0.461667
533	GDVEGHLSF	0.25	0.371919	0.416667
1521	STGKTFPGFFSP	0.45	0.62454	0.631667
1447	SLMPFSPYEPLNF	0.54	0.62248	0.38
1638	TLDKLDV	0.51	0.62083	0.475
474	FNKPFVFL	0.79	0.827546	0.660833
862	KWQEEMELY	0.65	0.827315	0.29
830	KLDDDLEHQGGHVLDHGH	0.48	0.494851	0.4575
284	DVSSALDKL	0.29	0.494251	0.533333
528	GDKLFGPDLKL	0.37	0.617804	0.6575
2	AALLSPYSYSTTAVVTNPKE	0.44	0.274305	0.364167
1735	VAGVANALAHKYH	0.39	0.895293	0.646667
1546	SVYVYKV	0.68	0.490637	0.636667
1228	QGLLPVLESF	0.19	0.488704	0.455
206	DKLFGPDLKL	0.57	0.696896	0.641667
309	EEIGKELEEL	0.46	0.811186	0.566667
463	FLSSLTETI	0.64	0.607499	0.538333
551	GEYGAEALERM	0.21	0.505343	0.268333
1439	SLLPQLIEVSSPI	0.51	0.682857	0.496667
1265	RLLLPGELAKHAVSEGTKAV	0.73	0.477823	0.505
834	KLFGPDL	0.57	0.595768	0.501667
562	GGHLDQQVEEF	0.31	0.47581	0.264167
1452	SLPELEQQQE	0.53	0.47581	0.3525
963	LLPQLIEVSSPI	0.53	0.592932	0.4925
211	DLDPGAGSLEI	0.38	0.472107	0.366667
1590	TFPGFFSPML	0.25	0.786603	0.486667
1186	NYKPEEEYPDLS	0.36	0.588145	0.269167
1260	RLLLPGELA	0.69	0.470414	0.4525
1430	SLGSPSGEVSHP	0.6	0.584785	0.526667
1628	TIEMSAFGYVFPKAV	0.47	0.321134	0.410833
1438	SLLPQLIEV	0.43	0.581516	0.485833
1134	NKPFVFL	0.19	0.775006	0.643333
835	KLGPHAGDVEGHLS	0.66	0.489471	0.456667
29	AFFDTASTGKTFPGFFSPM	0.28	0.580016	0.4075
1432	SLKDNVPKATGV	0.65	0.343393	0.461667
1696	TSLLPQLIEVSSPI	0.56	0.419982	0.4275
157	DDDLEHQGGHVLDHGH	0.32	0.328759	0.398333
1308	SDYIHPV	0.31	0.575194	0.4125
722	HVEEDDDDELDSKL	0.65	0.41694	0.439167
526	GDKLFGPDL	0.3	0.295335	0.470833
460	FLSFPTTK	0.77	0.913914	0.654167
1478	SPLFMGKVV	0.51	0.569678	0.616667
1715	TYFPHFDLSH	0.42	0.433636	0.3225
337	ELERPGGNEI	0.18	0.411191	0.3
1538	SVLGQLGITKV	0.46	0.45167	0.5675
1871	VPPMEEDYPQFGSPK	0.71	0.421906	0.159167
415	FFSPMLGEF	0.63	0.738019	0.4725
1409	SLDKFLA	0.42	0.733774	0.585833
1292	SALEEYTKKLNTQ	0.25	0.282164	0.265
1476	SPFTIEMSAFGYVFPKAV	0.74	0.414182	0.469167
601	GLLPVLESF	0.64	0.538767	0.605833
4	AASQAALGL	0.44	0.537315	0.524167
1187	NYKPEEEYPDLSKH	0.57	0.603013	0.324167
827	KLDDDLEHQGGHV	0.27	0.444175	0.365
685	HELQEKLSPLGEEM	0.63	0.495077	0.3275
603	GLPGPPDVPDH	0.45	0.412086	0.375
1443	SLLSFMQGYM	0.71	0.411202	0.353333
1320	SEGPLKGILGY	0.06	0.68365	0.569167
672	HAGEYGAEALER	0.55	0.26206	0.311667
1780	VGAHAGEYGAEALER	0.75	0.298835	0.314167
427	FGYVFPKAV	0.76	0.671928	0.585833
555	GFFSPMLGEFV	0.39	0.668128	0.496667
1615	TGKTFPGFFSPMLGEFV	0.79	0.667134	0.516667
1917	YDKSLWDFLKLDV	0.73	0.884308	0.593333
1689	TRQTHQPPAPNSLI	0.63	0.497039	0.290833
1232	QGLLPVLESFKVSFL	0.36	0.609997	0.621667
873	LDDDLEHQGGHVLD	0.43	0.396042	0.368333
1718	TYFPHFDLSHGSA	0.44	0.272381	0.2975
874	LDDDLEHQGGHVLDHGH	0.48	0.438319	0.428333
413	FFMSKVTNPKQA	0.75	0.49229	0.366667
1326	SELTQQLNALF	0.22	0.392402	0.375833
558	GGEALGRLLV	0.31	0.489355	0.5275
1150	NMGAHFGGYLV	0.35	0.642436	0.453333
971	LLSEPINII	0.47	0.637603	0.565833
340	ELGGHLDQQVEEF	0.32	0.47581	0.285833
783	IPSIQLFPGLREPEE	0.66	0.47581	0.27
1164	NSPLDEENLTQENQD	0.61	0.47581	0.195833
1663	TLSLPELEQQQEQQQE	0.68	0.47581	0.374167
1877	VRLLLPGELA	0.78	0.47581	0.444167
1835	VLGAFSDGLAHLDNL	0.85	0.345622	0.525833
1926	YFPHFDL	0.48	0.421904	0.425
24	AELGGHLDQQVEEF	0.26	0.47206	0.260833
1567	TALWGKV	0.54	0.836451	0.69
1852	VLSPADKTNV	0.66	0.298967	0.369167
1163	NSPLDEENLTQEN	0.35	0.466987	0.2025
1592	TFPGFFSPMLGE	0.55	0.622219	0.408333
1830	VLGAFSDGLA	0.64	0.4646	0.565833
324	EGKVLPGVDAL	0.4	0.461523	0.438333
1918	YDLDPGAGSLEI	0.47	0.460994	0.318333
205	DKLFGPDL	0.46	0.332809	0.446667
1456	SLPGESEEMMEEVDQV	0.41	0.384919	0.2075
1135	NKPFVFLM	0.38	0.809498	0.561667
1813	VIPELNGKLT	0.63	0.427668	0.4775
653	GVANALAHKYH	0.51	0.890835	0.594167
1396	SKLVTDLTKV	0.86	0.59151	0.594167
494	FSDGLAHLD	0.55	0.440525	0.464167
646	GSKGPLDQLE	0.37	0.439854	0.294167
550	GEYGAEALER	0.27	0.585421	0.311667
395	FFDSFGNLSSASAIMGNPK	0.51	0.584929	0.4225
1928	YFPHFDLSH	0.47	0.584926	0.410833
498	FSGFLLFPDMEA	0.59	0.538506	0.3575
1391	SIYVYKV	0.68	0.33315	0.645
382	FDTASTGKTFPGFFSPMLGE	0.53	0.497305	0.361667
1284	RVLLDQLGTTI	0.76	0.34785	0.293333
520	GAHAGEYGAEALER	0.43	0.267269	0.330833
1448	SLMPFSPYEPLNFHA	0.59	0.434306	0.369167
935	LHELQEKLSPLGEEMRD	0.52	0.362597	0.2375
1525	STGKTFPGFFSPMLGE	0.5	0.859471	0.483333
1927	YFPHFDLS	0.46	0.571558	0.4125
1885	VSVLPEGGETPLFKQFF	0.82	0.526715	0.388333
1614	TGKTFPGFFSPMLG	0.61	0.852449	0.579167
1624	TIAGGGVIPH	0.34	0.568129	0.599167
1903	WDDMEKL	0.59	0.567018	0.38
1213	PMSIPPEVKFNKPFVF	0.65	0.522941	0.555833
1792	VHASLDKFLASV	0.8	0.357397	0.603333
1399	SLAELGGHLDQ	0.35	0.399138	0.373333
906	LFLGKVVDPTKP	0.71	0.518015	0.550833
1433	SLKDYWSTV	0.57	0.560521	0.425833
1422	SLEDKTERELL	0.18	0.419858	0.303333
1933	YFPHFDLSHGSAQV	0.61	0.278518	0.2625
1454	SLPELEQQQEQQQE	0.62	0.47581	0.370833
1321	SEGPLKGILGYTEH	0.08	0.665888	0.390833
1695	TSLLPQLIEV	0.5	0.512188	0.415
599	GLKDQEDSDGHLSV	0.77	0.300771	0.3775
824	KIVLDPSGSMNI	0.76	0.412822	0.4225
350	ELTQQLNALF	0.24	0.412107	0.394167
658	GVNLQEFLNV	0.59	0.325642	0.4075
710	HLPAEFTPAVHA	0.46	0.283148	0.431667
851	KVADALTNAV	0.81	0.541552	0.443333
964	LLPVLESF	0.42	0.541444	0.601667
1168	NVAVHVF	0.08	0.54029	0.6525
1805	VIDFEMQPIHEV	0.49	0.404393	0.213333
937	LILPSLELPV	0.67	0.539101	0.633333
1291	SAKAGVIFPV	0.41	0.537262	0.68
1658	TLSLPEL	0.52	0.5372	0.543333
412	FFGSLPGFS	0.58	0.80329	0.648333
1444	SLLSFMQGYMK	0.5	0.458625	0.3775
772	ILPSLELPV	0.55	0.532995	0.59
965	LLPVLESFKV	0.64	0.531492	0.725
602	GLLPVLESFKV	0.54	0.530567	0.728333
1838	VLGQLGITKVF	0.63	0.527011	0.586667
260	DSPIKVPLLL	0.23	0.525427	0.583333
1591	TFPGFFSPMLG	0.32	0.780388	0.486667
204	DKDLDDALDKL	0.49	0.692519	0.680833
1442	SLLSFMQGY	0.7	0.387222	0.358333
768	ILKESPSGYL	0.74	0.773021	0.526667
696	HHPGIAEFPS	0.54	0.309107	0.448333
210	DLDDALDKL	0.28	0.511895	0.599167
93	ALWGKVNVDEV	0.78	0.511635	0.48
495	FSDGLAHLDNL	0.56	0.383713	0.48
1263	RLLLPGELAKHAV	0.24	0.509889	0.534167
1809	VIHDNFGIVEGL	0.55	0.509803	0.476667
1713	TYFPHFDL	0.44	0.382148	0.333333
1359	SGFLLFPDMEA	0.53	0.499143	0.33
125	AVGKVIPELNGK	0.78	0.373531	0.639167
384	FDTASTGKTFPGFFSPMLGEFV	0.64	0.331598	0.386667
1230	QGLLPVLESFKV	0.12	0.494563	0.534167
487	FQIPGYTVPV	0.71	0.494328	0.356667
1599	TFQIPGYTVPVVNV	0.78	0.492374	0.3425
849	KTFPGFFSPM	0.87	0.732503	0.546667
719	HTFMGVVSLGSPSGEV	0.62	0.649683	0.443333
1577	TDQVLSVLKGEE	0.29	0.291394	0.249167
1833	VLGAFSDGLAHLD	0.83	0.364045	0.5525
1870	VPPLIPPKIPEGERV	0.76	0.290582	0.393333
1428	SLGMGFDVDYDFL	0.56	0.363198	0.378333
403	FFDTASTGKTFPGFFSPMLGEFV	0.52	0.251812	0.39
1010	LQEKLSPLGEEMRD	0.63	0.38514	0.199167
1909	WGKVNVDEV	0.79	0.481047	0.47
1190	PAPPPISGGGY	0.16	0.48082	0.485
816	KGPLDQLE	0.63	0.48029	0.255
961	LLKLGNQEPGGQTAL	0.6	0.479322	0.389167
1405	SLAELGGHLDQQVEEFR	0.38	0.409496	0.233333
931	LGYTEHQVV	0.51	0.477118	0.348333
946	LLAAPPGHQL	0.69	0.357641	0.4725
917	LGPHAGDVEGHL	0.64	0.439419	0.384167
568	GHLDQQVEEF	0.56	0.47581	0.273333
867	LAELGGHLDQQVEEF	0.33	0.47581	0.29
920	LGPHAGDVEGHLSFLE	0.69	0.47581	0.376667
938	LIPTEGGDFNEFPVPEQF	0.58	0.47581	0.211667
1435	SLKPSEAPELDEDEGF	0.7	0.47581	0.320833
914	LGGIYEYTLV	0.76	0.356056	0.471667
992	LNHQLEGLTF	0.5	0.472517	0.405
1605	TGIFTDQVL	0.76	0.28278	0.318333
907	LFMGKVVNPTQ	0.67	0.282654	0.3175
1065	MGVVSLGSPSGEVSHPR	0.24	0.470081	0.385833
535	GDVEGHLSFLE	0.21	0.469572	0.399167
763	ILEGELER	0.28	0.702811	0.425833
1604	TGGMVLKLEQGENV	0.62	0.280528	0.2575
1008	LPPLPLDPV	0.58	0.465086	0.466667
959	LLKLGNQEPGG	0.69	0.46283	0.441667
1674	TPFLNIDKL	0.7	0.691713	0.430833
1412	SLDKFLASVST	0.36	0.459722	0.490833
501	FTDQVLSVLKGEE	0.73	0.290038	0.243333
441	FLEAIPM	0.4	0.306096	0.388333
1364	SGKYDLDF	0.22	0.457217	0.435
661	GVVSLGSPSGEVSHPR	0.7	0.604458	0.483333
1226	QFSLGSKI	0.41	0.678593	0.523333
345	ELQEKLSPL	0.23	0.676929	0.42
797	IVEGSDAEIGMSPWQV	0.43	0.30015	0.205
158	DDDLEHQGGHVLDHGHKH	0.43	0.448643	0.424167
1390	SIQLFPGLREPEE	0.33	0.448392	0.23
593	GKVIPELNGKLT	0.72	0.488846	0.555833
1721	TYFPHFDLSHGSAQVK	0.75	0.335394	0.245
74	ALNLPTLPEV	0.66	0.443564	0.429167
592	GKTFPGFFSPMLGEFV	0.53	0.663809	0.515
30	AFFDTASTGKTFPGFFSPML	0.43	0.663734	0.435833
1876	VRELENELEAEQ	0.85	0.331806	0.265833
1429	SLGMGFDVDYDFLK	0.39	0.442186	0.420833
1790	VGKVIPELNGKLT	0.88	0.44036	0.564167
1794	VHASLDKFLASVSTVLTSKY	0.72	0.439367	0.529167
1015	LRAELQEGARQKL	0.86	0.520658	0.391667
1506	SSKITHRIHWESASLLR	0.74	0.866918	0.559167
1297	SAVTALWGKVNVDEV	0.6	0.432508	0.374167
853	KVEPLYELV	0.82	0.432431	0.4575
1596	TFQIPGYTVPV	0.49	0.57196	0.365
1714	TYFPHFDLS	0.37	0.366877	0.323333
1847	VLPEGGETPLF	0.63	0.427809	0.371667
1393	SKEQLTPLI	0.68	0.64066	0.390833
192	DGLAHLDNL	0.3	0.320276	0.501667
77	ALNLPTLPEVKFPEV	0.57	0.31971	0.401667
667	HAGDVEGHLSFLE	0.59	0.319215	0.37
1064	MGVVSLGSPSGEVSHP	0.32	0.638127	0.5025
1272	RPHFFFPK	0.93	0.637634	0.626667
947	LLAAPPGHQLH	0.65	0.364356	0.478333
960	LLKLGNQEPGGQTA	0.56	0.422441	0.364167
500	FSPMLGEFV	0.67	0.633082	0.475833
127	AVGKVIPELNGKLTG	0.83	0.420714	0.565
1414	SLDKFLASVSTVL	0.44	0.420072	0.570833
1368	SGLLTSLKDNVPKATGV	0.67	0.503391	0.563333
438	FLAPGFTLQ	0.74	0.626276	0.4325
515	GAEALERMFL	0.18	0.25024	0.331667
1700	TVDGPSGKLW	0.42	0.383214	0.46
493	FSDGLAHL	0.55	0.622104	0.52
1786	VGFYESDVMGR	0.52	0.41448	0.240833
268	DTASTGKTFPGFFSPMLGEF	0.27	0.497305	0.361667
479	FPGFFSPMLGEFV	0.62	0.621046	0.510833
1402	SLAELGGHLDQQVE	0.36	0.413332	0.301667
984	LMIEQNTKSPL	0.71	0.309925	0.275
686	HELQEKLSPLGEEMRD	0.7	0.381053	0.211667
1257	RLEALKENGGARL	0.87	0.548792	0.479167
663	GYVFPKAV	0.52	0.616765	0.550833
1231	QGLLPVLESFKVSF	0.32	0.616564	0.600833
1195	PGFFSPMLGEFV	0.44	0.615552	0.489167
1268	RLLLPGELAKHAVSEGTKAVTKYTSSK	0.7	0.544465	0.484167
1867	VNVEVSPFTIEMSAFGYVFPKAV	0.72	0.305952	0.319167
893	LERPGGNEI	0.44	0.37551	0.304167
1808	VIHDNFGIV	0.16	0.6082	0.551667
1323	SEKAKPALEDL	0.43	0.346763	0.430833
236	DQEDSDGHLSV	0.24	0.303161	0.31
859	KVPLLLSEPINII	0.55	0.606278	0.695833
1513	SSSHHPGIAEFPS	0.52	0.605288	0.47
724	HWESASLLR	0.59	0.605193	0.49
1831	VLGAFSDGLAH	0.7	0.403429	0.571667
1264	RLLLPGELAKHAVSEGTK	0.52	0.481947	0.475
583	GIQGSDSVFSGFLLFPD	0.73	0.399296	0.411667
277	DVEGHLSFL	0.27	0.598767	0.448333
1632	TLAAHLPA	0.44	0.598707	0.580833
1950	YLPAVDEKL	0.44	0.298071	0.320833
1545	SVSTVLTSKY	0.64	0.39667	0.590833
647	GSKGPLDQLEKGGETAQ	0.76	0.316583	0.3075
221	DLGTLSGIGTLDGF	0.37	0.395347	0.460833
1045	LWGKVNVDEV	0.79	0.591813	0.49
972	LLSFMQG	0.28	0.589346	0.4175
1845	VLPEGGETPIF	0.63	0.39255	0.366667
612	GLSPGVTYYFKVFAV	0.79	0.587178	0.561667
845	KPRLLLFSPSVV	0.8	0.586715	0.695833
341	ELLAKPGQFI	0.11	0.585583	0.403333
43	AGEASRLAHYNKRSTI	0.23	0.389656	0.323333
1597	TFQIPGYTVPVV	0.66	0.583095	0.360833
1896	VYKVLKQVHPDTGISSK	0.69	0.417707	0.3625
1536	SVLGQLGI	0.67	0.573072	0.615833
68	ALAHKYH	0.36	0.915093	0.655833
1650	TLHVAPQGTAMAV	0.52	0.28395	0.335
865	LAELGGHL	0.46	0.567364	0.639167
549	GEYGAEALE	0.35	0.563761	0.369167
433	FKDLGEENF	0.85	0.281731	0.439167
1637	TLDAGLVYDAYLAPNNLKPV	0.41	0.280009	0.2825
552	GEYGAEALERMF	0.49	0.371451	0.2575
360	ESFKVSFL	0.58	0.884098	0.670833
1037	LVILEGELER	0.3	0.552121	0.440833
503	FTVDDVIQTGVDNPGHPF	0.68	0.39977	0.244167
932	LHELQEKLSP	0.55	0.626577	0.441667
1722	TYHYLPF	0.37	0.548144	0.429167
357	ERLGPLVEQGRV	0.43	0.435516	0.3125
1500	SSFLPWIRTT	0.58	0.362642	0.446667
451	FLGHTNVEELM	0.7	0.271895	0.376667
1575	TDLFPKT	0.29	0.361892	0.4275
1415	SLDKFLASVSTVLT	0.38	0.361673	0.549167
648	GSSGTGGTATWKPGSSGP	0.26	0.361349	0.600833
1541	SVLPEGGETPLF	0.48	0.360518	0.375
836	KLGPHAGDVEGHLSF	0.64	0.540369	0.443333
104	AQAWGERL	0.31	0.539773	0.34
1832	VLGAFSDGLAHL	0.8	0.539248	0.610833
213	DLEHQGGHVL	0.22	0.477115	0.3675
829	KLDDDLEHQGGHVLD	0.51	0.476512	0.395833
1395	SKGPLDQLE	0.47	0.533438	0.276667
1261	RLLLPGELAKH	0.61	0.531933	0.541667
149	DAAMAGRIYI	0.35	0.531267	0.329167
1262	RLLLPGELAKHA	0.6	0.531035	0.543333
752	IHWESASLLR	0.56	0.848951	0.525
1342	SFLSALEEY	0.57	0.530211	0.385
924	LGQLGITKV	0.67	0.526122	0.568333
1907	WDNLEKETEGLR	0.58	0.420491	0.305
999	LNYKPEEEYPDLS	0.8	0.522771	0.266667
1755	VEGIYKV	0.25	0.522372	0.571667
1968	YYLQGAKIPKPEASFSPR	0.73	0.596852	0.369167
71	ALLEIPLTV	0.61	0.518244	0.52
91	ALVQQMEQLRQ	0.45	0.276269	0.273333
919	LGPHAGDVEGHLSF	0.79	0.376457	0.371667
539	GEALGRLLV	0.35	0.516278	0.529167
985	LMIEQNTKSPLF	0.67	0.316843	0.266667
840	KLSENTDFLAPGVSSF	0.62	0.411398	0.32
379	FDTASTGKTFPGFFSP	0.34	0.315802	0.484167
1804	VIDFEMQPI	0.21	0.255934	0.21
1593	TFPGFFSPMLGEFV	0.54	0.507773	0.4675
1416	SLDKFLASVSTVLTS	0.53	0.337306	0.543333
1779	VGAHAGEYGAEALE	0.79	0.448739	0.390833
1520	STGKTFPGFF	0.41	0.310233	0.631667
1303	SDGLAHLDNL	0.33	0.310143	0.4875
818	KIDQNVEEL	0.77	0.251938	0.294167
1685	TQNNFRLLF	0.27	0.50087	0.358333
346	ELQEMDKDDESLI	0.2	0.333415	0.284167
219	DLGTLSGIGTL	0.54	0.499616	0.518333
1427	SLFSLGMGFDVDYDFLK	0.69	0.398454	0.470833
916	LGLPGPPDVPDHA	0.67	0.306046	0.4
117	ASVSTVLTSKY	0.2	0.441946	0.5675
1906	WDNLEKETEGL	0.66	0.492769	0.381667
1930	YFPHFDLSHGS	0.49	0.783443	0.404167
561	GGGALLGDRWILT	0.24	0.489232	0.4625
21	AEGKGQGTLSVV	0.36	0.325954	0.384167
1836	VLGGIYEYTLV	0.71	0.325629	0.4825
1298	SAVTALWGKVNVDEVGGEALG	0.9	0.48812	0.425
709	HLPAEFTPAV	0.39	0.243714	0.4225
831	KLDDDLEHQGGHVLDHGHKH	0.66	0.649479	0.5375
750	IHDNFGIVEGL	0.61	0.483666	0.448333
969	LLRLQVGEEV	0.78	0.482933	0.345
819	KIDQNVEELKG	0.73	0.275235	0.333333
364	EVGGEALGRLLV	0.39	0.481542	0.445833
979	LLTIPEAEKSPL	0.62	0.481424	0.443333
950	LLEGKVLPGVDAL	0.47	0.479348	0.5425
339	ELGGHLDQQV	0.19	0.47581	0.3475
523	GDEELDSLI	0.46	0.47581	0.4075
703	HLDQQVEEF	0.41	0.47581	0.2925
717	HSLPSLDEEPV	0.5	0.47581	0.343333
1162	NSPLDEENLTQE	0.27	0.47581	0.196667
1844	VLLVPGPEKEN	0.53	0.47581	0.458333
1474	SNGADLSGVTEEAPLKLS	0.22	0.475516	0.316667
580	GILGYTEHQVV	0.51	0.472884	0.373333
1788	VGKVIPEL	0.53	0.472865	0.593333
1660	TLSLPELEQQ	0.5	0.47251	0.36
361	ESSSHHPGIAEFPS	0.57	0.471871	0.416667
482	FPHFDLSHGSA	0.69	0.471016	0.433333
232	DLVPGNF	0.17	0.313633	0.389167
579	GILGYTEHQV	0.66	0.470272	0.373333
399	FFDTASTGKTFPGFFSP	0.31	0.312527	0.486667
1967	YYLQGAKIPKPEA	0.54	0.374804	0.370833
1013	LRAELQEGA	0.81	0.465354	0.280833
1431	SLHLPKLSI	0.56	0.920585	0.835
1944	YKVLKQVHPDTGISSK	0.62	0.457796	0.36
895	LESFKVSFL	0.33	0.913929	0.736667
729	IDKPSEDSPPLEML	0.89	0.405817	0.290833
681	HDNFGIVEGLMT	0.5	0.303747	0.3125
1105	NFHAMFQPF	0.4	0.454911	0.356667
922	LGPLVEQGRV	0.65	0.453634	0.380833
688	HFFFPKS	0.66	0.900568	0.709167
720	HTFMGVVSLGSPSGEVSHP	0.65	0.719333	0.46
42	AGDVEGHLSFLE	0.33	0.298488	0.3775
767	ILGYTEHQVV	0.68	0.447543	0.345833
748	IGSDKYF	0.49	0.447374	0.4875
92	ALVQQMEQLRQKL	0.53	0.445162	0.3325
513	GADLSGVTEEAPLKL	0.11	0.443068	0.345833
435	FKLLPQLT	0.82	0.885174	0.553333
1707	TVSWNSGALTSGVHTFPA	0.71	0.353468	0.555
280	DVIQTGVDNPGHPF	0.42	0.3876	0.200833
497	FSGFLIFPSA	0.61	0.871884	0.635
957	LLFKGSEMVVAGK	0.74	0.69668	0.725833
1547	SVYVYKVL	0.67	0.434911	0.648333
475	FNKPFVFLM	0.79	0.862422	0.578333
1357	SGFLIFPSA	0.27	0.86224	0.596667
115	ASTGKTFPGFFSPM	0.35	0.861225	0.538333
1027	LTLKYPI	0.45	0.859506	0.5825
1891	VVAGVANALAHKYH	0.46	0.858899	0.646667
628	GPLVEQGRV	0.44	0.429111	0.363333
1362	SGIGTLDGF	0.62	0.380704	0.445
762	ILEEGKEIL	0.48	0.856196	0.609167
861	KWLPSSSPV	0.91	0.851817	0.648333
751	IHWESASLL	0.22	0.850131	0.6275
1149	NLSPDLSEMPLFA	0.19	0.424994	0.294167
462	FLSFPTTKTYFPHFDL	0.85	0.848692	0.450833
373	FDEFKPL	0.46	0.282791	0.415833
928	LGTMPAFEV	0.53	0.281994	0.365
1785	VGEVLNSIFF	0.57	0.422598	0.625833
449	FLESKDSLL	0.63	0.841345	0.564167
505	FVELGTQPATQ	0.52	0.419695	0.2975
342	ELLFRPDLI	0.18	0.419289	0.374167
499	FSNGADLSGVTEEAPLKLS	0.68	0.372611	0.313333
1209	PLPQFPF	0.5	0.278758	0.4275
476	FNKPFVFLMI	0.93	0.834136	0.64
1776	VFSNGADLSGVTEEAPLKLS	0.71	0.302079	0.338333
1398	SLAELGGHLD	0.54	0.414238	0.494167
1925	YFEKSKEQLTPLI	0.72	0.254731	0.305833
781	IPPEVKFNKPFVF	0.55	0.473029	0.638333
1047	LYRPVAV	0.31	0.412952	0.48
344	ELNGKLTGMAF	0.18	0.471465	0.461667
966	LLPVLESFKVSFL	0.69	0.656906	0.790833
753	IIGGSSSLPGSHPWLAA	0.75	0.820051	0.66
616	GLYGIKD	0.53	0.81922	0.5475
1413	SLDKFLASVSTV	0.48	0.272495	0.5
1535	SVKWLPSSSPV	0.46	0.816757	0.68
128	AVGKVIPELNGKLTGM	0.89	0.32635	0.489167
1183	NYIGSDKYF	0.39	0.270617	0.420833
305	EEEAPAPEVGASKPEG	0.43	0.249384	0.393333
323	EGHLSFLE	0.44	0.809693	0.519167
942	LKPEEEAPAPEVGASKPEG	0.64	0.358609	0.456667
1389	SIQEIQELDKDDESL	0.36	0.357414	0.3575
1849	VLQSSGLYSLSSVV	0.47	0.400417	0.515
313	EEWLGGR	0.37	0.799619	0.42
1046	LYNKYPDAV	0.41	0.399427	0.3475
1781	VGAHAGEYGAEALERM	0.81	0.264906	0.28
1382	SIATAFAML	0.29	0.264653	0.52
1058	MFLSFPTT	0.55	0.789865	0.475
1319	SEGPLKGIL	0.13	0.789856	0.6675
1212	PMSIPPEVKFNKPF	0.61	0.525468	0.494167
832	KLEEQAQQIRL	0.73	0.523488	0.348333
945	LKTLQELKKLTI	0.74	0.781289	0.6175
774	ILTLKYPI	0.4	0.780939	0.625833
788	IQLVEEELDR	0.33	0.390424	0.269167
1136	NKPFVFLMI	0.51	0.780157	0.600833
1635	TLAAHLPAEFTPAVHA	0.46	0.517873	0.528333
443	FLEKDLRDKV	0.85	0.386849	0.4825
981	LLVVYPWTQRF	0.56	0.618536	0.339167
887	LEDKTERELL	0.5	0.440929	0.333333
1092	NALWGKV	0.32	0.770976	0.7125
680	HDNFGIVEGL	0.57	0.385429	0.415833
1133	NKEGLELL	0.57	0.764233	0.556667
998	LNTFHIPSFTI	0.59	0.761502	0.59
1376	SGVLPGGGFVASAAAV	0.34	0.758351	0.635833
1946	YLAAVLEYL	0.46	0.378518	0.501667
1728	VADALTNAV	0.57	0.377495	0.39
1066	MIEQNTKSPLF	0.39	0.250713	0.24
1607	TGIFTDQVLSVL	0.64	0.249696	0.340833
1568	TALWGKVNV	0.47	0.747948	0.695833
1528	STGKTFPGFFSPMLGEFVSETES	0.78	0.496977	0.4375
952	LLEPGMELGITA	0.4	0.371968	0.383333
1096	NDEELNKLLGKV	0.33	0.495795	0.45
1753	VEGDLKGPEI	0.56	0.37175	0.381667
1400	SLAELGGHLDQQ	0.45	0.371518	0.361667
390	FELLPGESN	0.48	0.370781	0.395
1601	TFQIPGYTVPVVNVEVSPF	0.71	0.492654	0.336667
1358	SGFLLFPD	0.58	0.73693	0.480833
718	HTFMGVVSLGSPSG	0.74	0.735117	0.495
1318	SEGPLKGI	0.09	0.733303	0.601667
266	DTASTGKTFPGFFSPMLG	0.22	0.732442	0.418333
38	AFSDGLAHLDNL	0.44	0.243961	0.479167
325	EGPEVDVNLPK	0.32	0.365667	0.310833
1222	QAAYQKVVAGVANALAHKYH	0.46	0.584599	0.505
1426	SLFLGQKL	0.58	0.728436	0.645833
471	FMGKVVNPTQ	0.89	0.242594	0.3225
1901	WAGLVEKV	0.81	0.727164	0.655
1379	SGVTEEAPLKLS	0.38	0.362872	0.385
1356	SGFEEFH	0.49	0.720125	0.513333
1908	WGKVGAHAGEY	0.72	0.718239	0.546667
118	ATAVKITLL	0.33	0.718098	0.734167
1296	SAVTALWGKVNVD	0.61	0.477095	0.468333
1176	NVLIPTEGGDFNEFPVPEQF	0.49	0.47581	0.205833
1631	TKTYFPHFDL	0.55	0.474385	0.394167
1457	SLPLPNFS	0.42	0.711014	0.525833
439	FLASVSTVLTSKY	1	0.568205	0.603333
402	FFDTASTGKTFPGFFSPMLGE	0.4	0.472028	0.370833
1458	SLQALQKATFQTPDFIVPL	0.64	0.352617	0.384167
908	LFQDKLGEVNTY	0.73	0.350843	0.180833
1729	VADALTNAVAHV	0.55	0.35057	0.404167
880	LDSNIKF	0.35	0.698863	0.54
1473	SNGADLSGVTEEAPLKL	0.16	0.398643	0.296667
1459	SLQSSLPLTI	0.51	0.695752	0.535
590	GKTFPGFFSPM	0.5	0.69287	0.554167
267	DTASTGKTFPGFFSPMLGE	0.25	0.345337	0.339167
863	LAARLEALKENGGA	0.77	0.552074	0.4525
1324	SELEEQLTPV	0.42	0.344913	0.29
1862	VNEPSILEMS	0.54	0.344599	0.3425
1892	VVSLGSPSGEVSHP	0.7	0.688212	0.5875
1175	NVHSGSTFFKYYLQGAKIPKPEA	0.82	0.54886	0.381667
905	LFKGSEMVV	0.43	0.685913	0.5825
670	HAGDVEGHLSFLEKDLRDKV	0.55	0.342307	0.448333
956	LLFKGSEMVVAG	0.68	0.682373	0.641667
437	FLAEGGGVR	0.77	0.341152	0.428333
1351	SFSIPVKVL	0.67	0.682064	0.758333
1935	YFVELGTQPA	0.49	0.340097	0.245833
31	AFFDTASTGKTFPGFFSPMLGE	0.47	0.451833	0.364167
1411	SLDKFLASVS	0.34	0.675983	0.5975
20	AEEWLGGR	0.24	0.673085	0.393333
230	DLQHGSLFL	0.27	0.672766	0.4575
1482	SQFEGSALGKQL	0.49	0.335473	0.44
35	AFGYVFPKAV	0.49	0.669723	0.580833
129	AVGKVIPELNGKLTGMA	0.89	0.381824	0.515
0	AAFFDTASTGKTFPGFFSPML	0.43	0.531421	0.435833
453	FLMIEQNTKSPLF	0.61	0.530359	0.3425
351	EMSAFGYVFPKAV	0.49	0.66083	0.443333
1313	SEAEDASLLSFMQGYMK	0.19	0.330347	0.239167
1155	NPKFMETV	0.39	0.329651	0.344167
1498	SSDPGAEEREEL	0.28	0.327177	0.196667
702	HLDNLKGTFA	0.35	0.654246	0.464167
1814	VIPELNGKLTGMAF	0.51	0.261578	0.410833
804	KASGPPVSELI	0.5	0.326811	0.54
765	ILENKEGLELL	0.55	0.651898	0.605
1189	PAGLPEKY	0.44	0.325919	0.413333
557	GFYESDVMGR	0.57	0.325416	0.224167
581	GILTLKYPI	0.77	0.649794	0.614167
326	EGPLKGILGY	0.41	0.644965	0.560833
1893	VVSLGSPSGEVSHPR	0.69	0.644316	0.485833
1129	NIILEEGKEIL	0.48	0.641324	0.566667
742	IFEEHGF	0.16	0.641241	0.501667
254	DSLLENLEKI	0.17	0.640812	0.4675
1006	LPEGGETPLFKQFF	0.5	0.640153	0.354167
587	GKDLMEKV	0.33	0.636369	0.490833
1919	YDNSLKI	0.35	0.631996	0.471667
83	ALTNAVAHV	0.49	0.628513	0.609167
692	HGPPLPQGPPPLL	0.61	0.497371	0.501667
1173	NVHSGSTFFKYY	0.38	0.355259	0.493333
1038	LVMPTFHVPF	0.58	0.620735	0.555833
519	GAHAGEYGAEALE	0.48	0.310154	0.3875
1868	VPPEVFT	0.38	0.309326	0.44
1922	YELNPLDHR	0.54	0.352008	0.255833
84	ALTNAVAHVD	0.54	0.306841	0.395
936	LHGLTTEEEFV	0.66	0.306575	0.416667
850	KTFPGFFSPMLGEFV	0.49	0.612211	0.518333
1394	SKESVPEFPLSPPK	0.82	0.611599	0.495
1683	TQEFWDNLEKETEGL	0.38	0.30549	0.244167
536	GDVYVNDAFGTAH	0.45	0.304627	0.288333
1434	SLKELQEMDKDDESLIKY	0.74	0.304598	0.313333
146	AWGKVGAHAGEYGAEALE	0.8	0.606958	0.4725
933	LHELQEKLSPL	0.59	0.606335	0.478333
815	KFYNQVSTPLL	0.92	0.301955	0.309167
1483	SQFEGSALGKQLNL	0.48	0.301563	0.455
986	LMIEQNTKSPLFM	0.73	0.267916	0.273333
1005	LPEGGETPIFKQFF	0.5	0.600917	0.348333
1671	TMFGEKL	0.44	0.60091	0.46
1540	SVLGQLGITKVFSNGADLSGV	0.6	0.598721	0.481667
904	LFGPDLK	0.28	0.595768	0.501667
23	AELEELEQEELDKN	0.38	0.47581	0.330833
22	AEKLGGSAVI	0.29	0.59167	0.68
189	DGAIDLGYDLL	0.13	0.591155	0.485833
585	GIYEALEL	0.47	0.590196	0.408333
624	GNYAERVGAGAPVYMAA	0.6	0.590156	0.343333
386	FEIPINGLSEF	0.51	0.472087	0.448333
962	LLLRLAKTYET	0.61	0.588736	0.470833
1502	SSHHPGIAEFPS	0.56	0.587015	0.469167
193	DGLAHLDNLKGTFA	0.44	0.586607	0.48
706	HLLDDNGQDKPV	0.41	0.293207	0.283333
391	FELLPGESNKI	0.71	0.583303	0.465
281	DVKDVLDSVL	0.19	0.291531	0.568333
1208	PLFMGKVVNPTQK	0.55	0.465071	0.365833
1471	SMVPNVGLKFSI	0.8	0.579275	0.573333
1945	YLAAVIEYL	0.46	0.289238	0.493333
1569	TALWGKVNVD	0.52	0.57308	0.48
1775	VFSNGADLSGVTEEAPLKL	0.69	0.254641	0.324167
1259	RLEALKENGGARLAE	0.94	0.572761	0.45
1652	TLLGMGLALF	0.37	0.572162	0.678333
841	KPALEDL	0.52	0.285845	0.360833
925	LGQLGITKVF	0.79	0.571443	0.570833
1223	QASEGPLKGILGY	0.16	0.568085	0.35
1594	TFPGFFSPMLGEFVSETES	0.65	0.251655	0.3775
1130	NILENKEGLELL	0.52	0.56209	0.546667
1961	YTIAALLSPYS	0.53	0.560875	0.458333
7	AAWGKVGAHAGEYGAEALE	0.83	0.557975	0.480833
225	DLKVEDIPL	0.42	0.278446	0.389167
94	ALWGKVNVDEVGGEALGRLLV	0.87	0.445498	0.459167
1553	SWNSGALTSGVHTFPA	0.69	0.276992	0.5125
1446	SLMPFSPYEPLN	0.56	0.275946	0.355833
170	DEFKVKI	0.34	0.314896	0.561667
1068	MIEQNTKSPLFMG	0.29	0.275264	0.2525
67	ALAAGGYDVEKN	0.53	0.549839	0.365
1744	VDSLLENLEKI	0.47	0.549054	0.445833
1139	NLEGLGGKL	0.33	0.547934	0.665833
771	ILPGVLGSETL	0.72	0.546841	0.585833
392	FELLPGESNKIPR	0.68	0.546759	0.368333
1485	SQFTLPKSV	0.54	0.242607	0.44
1247	QWAGLVEKV	0.73	0.544788	0.464167
870	LASVSTVLTSKY	0.64	0.543435	0.588333
881	LDSPIKVPLLL	0.51	0.543033	0.63
1440	SLLQPNKF	0.39	0.542701	0.426667
304	EEAPSLRPAPPPISGGGY	0.38	0.432281	0.295833
426	FGYVFPK	0.69	0.5398	0.5675
656	GVKLTDVAPV	0.71	0.269209	0.4125
773	ILPVPAFNVI	0.74	0.537348	0.619167
1723	TYHYLPFSLPH	0.44	0.534876	0.448333
662	GVYSSDVFDIFPGTYQ	0.56	0.267344	0.213333
889	LEGLTFQMK	0.36	0.534468	0.351667
89	ALVQQMEQL	0.65	0.267217	0.341667
1161	NSIFSGFLLFPDMEA	0.44	0.534231	0.350833
1386	SIIDELF	0.71	0.533451	0.4825
385	FEGSALGKQL	0.81	0.530102	0.4625
842	KPEEEAPAPEVGASKPEG	0.82	0.264734	0.455833
185	DFHINLF	0.43	0.528465	0.503333
1843	VLKVFLENVI	0.76	0.527073	0.698333
429	FIKDYPVV	0.61	0.263441	0.458333
826	KKLVAASQAALGL	0.86	0.526297	0.685833
1146	NLPTLPEVKF	0.21	0.52547	0.46
560	GGEALGRLLVVYPWTQRF	0.42	0.262528	0.325
660	GVQIPLPEGI	0.79	0.524778	0.444167
1229	QGLLPVLESFK	0.15	0.523842	0.4975
488	FQTVTDYGKDL	0.74	0.261817	0.214167
723	HVLLAAPPGHQLH	0.7	0.522333	0.549167
875	LDDDLEHQGGHVLDHGHKH	0.64	0.52145	0.459167
1851	VLSNMGAHFGGYLV	0.84	0.520482	0.478333
1290	SAFGYVFPK	0.39	0.51923	0.535833
802	IYHLQLFEEL	0.77	0.517081	0.369167
334	EKDLLELQTLI	0.32	0.515889	0.344167
484	FPKGVFT	0.65	0.515138	0.578333
1557	SYFEKSKEQLTPLI	0.61	0.256974	0.306667
951	LLEGKVLPGVDALSNI	0.79	0.513245	0.523333
635	GQLGITKVF	0.2	0.511919	0.54
1629	TIHLTMPQLV	0.49	0.407739	0.36
949	LLDQLGTTI	0.36	0.508732	0.398333
8	AAWGKVGAHAGEYGAEALERMFL	0.79	0.507973	0.390833
977	LLTEAPLNPK	0.54	0.507624	0.505833
1837	VLGQLGITKV	0.68	0.506464	0.578333
1958	YQKSTELLI	0.47	0.505497	0.3575
1424	SLEDKTERELLESYIDGR	0.69	0.288406	0.244167
689	HGAGGGPPPAPPLPA	0.47	0.504572	0.5725
1673	TPDVSSALDKL	0.27	0.252046	0.356667
470	FLTQVKESLS	0.75	0.50398	0.418333
563	GGHQVPGSPF	0.31	0.251881	0.3925
224	DLKSVLGQLGITKVF	0.51	0.503037	0.578333
485	FPPDVGGNV	0.57	0.402035	0.385
1269	RLQAEAF	0.69	0.251091	0.334167
327	EGSALGKQLNL	0.37	0.501868	0.491667
282	DVNLEGLGGKL	0.24	0.501692	0.5125
1200	PGSSGTGGTATWKPGSSGP	0.37	0.50052	0.598333
1128	NIILEEGKEI	0.38	0.498058	0.536667
25	AERVGAGAPVYLAA	0.52	0.497807	0.454167
58	AHLPAEFTPAV	0.46	0.248828	0.420833
559	GGEALGRLLVV	0.32	0.497412	0.554167
926	LGTLSGIGTLDGF	0.78	0.497282	0.510833
1451	SLPELEQQ	0.45	0.496773	0.358333
618	GMGFDVDYDFL	0.54	0.496332	0.349167
1623	THVLPFEKI	0.54	0.495612	0.56
1237	QLGITKVF	0.08	0.49526	0.514167
879	LDQLGTTI	0.31	0.493638	0.341667
1140	NLEKETEGL	0.15	0.492975	0.43
311	EEQAQQIRL	0.32	0.492622	0.289167
469	FLTQVKESL	0.58	0.492621	0.42
578	GILGYTEHQ	0.78	0.49248	0.3475
1423	SLEDKTERELLESY	0.36	0.245846	0.2525
978	LLTEAPLNPKA	0.58	0.491436	0.511667
1126	NIGEALGHGLGDAL	0.2	0.490469	0.485
855	KVIPELNGKLT	0.72	0.48947	0.531667
690	HGLEEDFM	0.3	0.488971	0.375833
432	FITHAPPGEFNEVF	0.7	0.244122	0.38
600	GLLLLSDPDKVTI	0.56	0.48579	0.530833
431	FIREVPLNTI	0.73	0.242848	0.3375
846	KQLQELQQQQE	0.83	0.485162	0.450833
534	GDVEGHLSFL	0.29	0.484476	0.456667
1271	RLQVGEEV	0.87	0.483972	0.311667
1910	WGKVNVDEVGGEALG	0.85	0.483395	0.465833
595	GLEEELQF	0.43	0.483369	0.358333
1012	LQSSLPGAEGPDKPSVV	0.48	0.482174	0.280833
817	KGQTLLAVAKSQ	0.84	0.481769	0.539167
1819	VLDFEHFLP	0.23	0.481062	0.418333
623	GNYAERVGAGAPVYLAA	0.6	0.480313	0.371667
1143	NLLQAEIEEL	0.54	0.479664	0.366667
614	GLVEKVQAA	0.76	0.478375	0.4575
76	ALNLPTLPEVKF	0.51	0.478028	0.496667
693	HGPPLPQGPPPLLPM	0.62	0.382178	0.411667
1148	NLSPDLSEMPLF	0.21	0.476314	0.320833
82	ALSLAPLAGAGLELQLE	0.54	0.47601	0.44
287	DVSSALDKLKEFGNTL	0.42	0.47581	0.414167
506	FVIEEVPGELM	0.55	0.47581	0.425
866	LAELGGHLDQQV	0.42	0.47581	0.341667
975	LLSLKPSEAPELDEDEGFGDWSQRPEQ	0.66	0.47581	0.2625
1118	NGLLDELLQT	0.32	0.47581	0.315833
1144	NLLQAELEEL	0.59	0.47581	0.404167
1244	QNELQEASQELQQI	0.31	0.47581	0.359167
1436	SLKPSEAPELDEDEGFGDWSQRPEQ	0.73	0.47581	0.196667
1453	SLPELEQQQEQ	0.54	0.47581	0.349167
1662	TLSLPELEQQQEQ	0.54	0.47581	0.36
159	DDESLIKY	0.34	0.475366	0.3725
885	LEAIPMSIPPEVKFNKPFVF	0.49	0.378581	0.45
1611	TGKTFPGFFSP	0.41	0.472855	0.616667
75	ALNLPTLPEVK	0.39	0.472316	0.485
383	FDTASTGKTFPGFFSPMLGEF	0.46	0.472028	0.370833
1570	TALWGKVNVDEVGGEALGRLLV	0.75	0.313319	0.375
1145	NLPTLPEV	0.36	0.469865	0.41
356	ERLGPLVEQG	0.44	0.468967	0.2625
229	DLQEPQEPR	0.31	0.466211	0.226667
1957	YQHFYDGSEI	0.48	0.466044	0.246667
934	LHELQEKLSPLGEEM	0.55	0.464309	0.3525
1598	TFQIPGYTVPVVN	0.67	0.462101	0.33
1152	NNLLQAELEEL	0.57	0.461963	0.374167
1951	YLQGAKIPKPEA	0.53	0.461392	0.375
418	FFSPMLGEFVSETES	0.69	0.460827	0.374167
833	KLELDDV	0.73	0.460416	0.461667
347	ELQQRLEPY	0.29	0.459732	0.270833
1653	TLLSNLEEA	0.45	0.459462	0.421667
246	DRVYIHPFHLV	0.5	0.45811	0.375
1651	TLKYPIE	0.63	0.457494	0.440833
1154	NPGSSGTGGTATWKPGSSGP	0.11	0.456811	0.576667
1174	NVHSGSTFFKYYLQGA	0.61	0.304042	0.365833
1043	LVVYPWTQRF	0.58	0.455711	0.3275
1341	SFILGQEFDEV	0.49	0.454148	0.340833
988	LMIEQNTKSPLFMGK	0.69	0.452334	0.331667
785	IQELDKDDESL	0.45	0.452246	0.339167
1475	SPAINVAVHVF	0.39	0.451647	0.588333
367	EVTLNRPFLF	0.2	0.450921	0.320833
1420	SLEAQADKY	0.35	0.450455	0.245
1256	RLDYQEGPPGVEI	0.58	0.449232	0.2
1875	VRAKLEEQAQQIRL	0.91	0.448774	0.335833
234	DNLEKETEGL	0.16	0.446783	0.335
1001	LPAEKEVGPPLP	0.63	0.357352	0.395833
286	DVSSALDKLKEFGN	0.35	0.44636	0.476667
343	ELLFRPDLIGEESEGI	0.42	0.446103	0.350833
1617	TGTYDLKSVLGQLGI	0.54	0.445667	0.333333
756	IKSYDLDPGAGSLEI	0.86	0.444609	0.3925
941	LKELIELPPFEIV	0.81	0.443761	0.569167
496	FSDYIHPV	0.55	0.442757	0.385
921	LGPLVEQGR	0.54	0.441536	0.3425
1815	VKDLATVYV	0.49	0.441296	0.411667
1051	MEKDLLELQTL	0.23	0.441271	0.260833
241	DQVLSVLKGEE	0.11	0.441222	0.341667
1371	SGPPVSELI	0.53	0.441034	0.496667
1275	RPPGFSPFR	0.96	0.251839	0.47
967	LLQDFFNGKELN	0.62	0.440693	0.366667
973	LLSFMQGYM	0.4	0.438897	0.350833
1889	VTQNNFRLLF	0.67	0.438392	0.355
1481	SQDLGQHGLEEDFML	0.19	0.43699	0.288333
1655	TLSGIGTLD	0.52	0.435803	0.475
940	LKAKIDQNVEEL	0.88	0.434077	0.3225
14	ADQLRTQVNTQAEQL	0.35	0.433676	0.178333
1778	VGAGAPVYLAAVLEYLTAEILELAGN	0.87	0.433522	0.406667
1869	VPPLIPPKIPEGE	0.81	0.346083	0.448333
1820	VLDFEHFLPM	0.42	0.432156	0.395833
1403	SLAELGGHLDQQVEE	0.36	0.431034	0.295833
1789	VGKVIPELNG	0.73	0.431034	0.575
888	LEGFLSELEPEPR	0.61	0.430545	0.3625
1002	LPAQLPAEKEVGPPLP	0.63	0.428495	0.305833
302	EDSLIPF	0.3	0.428133	0.339167
1305	SDLLSAIRQGFQL	0.15	0.427512	0.318333
1052	MEKDLLELQTLI	0.16	0.427057	0.264167
1777	VFVPPRDGFFGN	0.64	0.284553	0.340833
1158	NSFFSTF	0.22	0.426122	0.5675
417	FFSPMLGEFVSET	0.71	0.423196	0.373333
1238	QLGLPGPPDVPDH	0.25	0.422728	0.290833
1515	SSSQELGLKDQEDSDGHLSV	0.33	0.419453	0.361667
456	FLSALEEY	0.57	0.418586	0.383333
594	GLAHLDNL	0.59	0.417987	0.553333
715	HQLEGLTFQM	0.35	0.417842	0.3325
909	LFSYFQDLVI	0.66	0.417793	0.396667
218	DLGTLSGIGT	0.56	0.417651	0.458333
69	ALAIVEALNGKEV	0.64	0.417293	0.4975
995	LNLPTLPEVKFPEV	0.53	0.416847	0.4325
1600	TFQIPGYTVPVVNVEV	0.66	0.415472	0.296667
336	ELEDMNQKLF	0.32	0.414677	0.233333
1895	VYELNPLDHR	0.53	0.413684	0.246667
223	DLKMLETV	0.31	0.411453	0.335833
651	GTLSGIGTLDGF	0.48	0.410962	0.444167
1017	LSALEEYTK	0.48	0.410684	0.3725
514	GADLSGVTEEAPLKLS	0.17	0.409754	0.346667
713	HPNSPLDEENLTQENQDR	0.63	0.409502	0.165833
622	GNYAERVGAGAPV	0.49	0.408896	0.331667
597	GLEEELQFSLGSKINV	0.78	0.405637	0.426667
44	AGEYGAEALERM	0.31	0.404254	0.274167
548	GETESEEFEKL	0	0.403486	0.4125
537	GEALGHGLGDAL	0.46	0.403353	0.485833
220	DLGTLSGIGTLDG	0.63	0.403151	0.475
898	LESYIDGR	0.35	0.399941	0.294167
764	ILENEKDLEEAEEY	0.38	0.398797	0.34
758	ILDLTQNTYQHF	0.59	0.398504	0.24
1800	VHLTPEEKSAVTALWGK	0.77	0.398324	0.500833
1360	SGGNTLHLV	0.32	0.398166	0.590833
1246	QVSVLPEGGETPLFKQFF	0.35	0.395682	0.366667
1764	VFDPEGKGVL	0.57	0.395613	0.419167
1301	SDFEIGHFF	0.33	0.393182	0.440833
1634	TLAAHLPAEFTPAV	0.46	0.392246	0.484167
735	IEELNPGDALEPEGR	0.42	0.391854	0.235
1121	NHQLEGL	0.29	0.391617	0.388333
1254	RIQLVEEELD	0.77	0.390424	0.269167
694	HHPGIAEF	0.38	0.39021	0.47
1499	SSFLPWIRT	0.55	0.38825	0.448333
1196	PGGLLLGDVAPNF	0.54	0.388243	0.446667
1016	LREQLGPVTQEF	0.62	0.388181	0.210833
425	FGVEQDVDMVF	0.61	0.388008	0.259167
273	DTQEKLNHQLEGLTF	0.4	0.387379	0.238333
477	FNKPFVFLMIEQNT	0.76	0.386459	0.313333
1518	STELLIR	0.56	0.386152	0.4125
10	ADALTNAV	0.53	0.383803	0.3775
996	LNLPTLPEVKFPEVDVL	0.58	0.383696	0.346667
181	DEVGGEALGRLLV	0.37	0.383373	0.3425
1902	WDDMEKI	0.59	0.380697	0.376667
33	AFGFASADLI	0.45	0.380313	0.520833
112	ARISASAEELRQ	0.63	0.302333	0.335
1310	SEAEDASLL	0.28	0.377848	0.369167
1936	YGAEALERM	0.38	0.377806	0.284167
1687	TQRLNGEIQAL	0.56	0.377614	0.268333
610	GLSAIRERLGPLVEQGRV	0.95	0.374176	0.370833
504	FVELGTQPAT	0.53	0.373549	0.294167
1109	NFMESVPEPRPS	0.52	0.372471	0.246667
1940	YIGSDKYF	0.44	0.372304	0.453333
1455	SLPGAEGPDKPSVV	0.51	0.371725	0.375
285	DVSSALDKLKEF	0.18	0.370836	0.555833
195	DIQDLKF	0.28	0.370586	0.3475
886	LEDGPKFL	0.41	0.37035	0.395833
679	HDNFGIV	0.3	0.37031	0.489167
573	GIFTDQVLSVLK	0.49	0.369775	0.389167
730	IDQNVEEL	0.67	0.369146	0.279167
617	GMDVAASEFF	0.59	0.368518	0.3775
366	EVSPNPEPPEKPV	0.37	0.368474	0.373333
608	GLQFPVG	0.39	0.366964	0.4225
1767	VFLMIEQNT	0.16	0.365491	0.29
1225	QEKLSPLGEEMRD	0.25	0.364656	0.173333
1067	MIEQNTKSPLFM	0.36	0.364207	0.2525
238	DQSPGKGTLEDQI	0.13	0.363104	0.213333
478	FNSGKVDIV	0.52	0.362863	0.5725
1894	VVYPWTQRF	0.21	0.362465	0.310833
1057	MFLEAIPMSIPPEVKF	0.24	0.288267	0.435833
1644	TLEIPGNSDPNMIPDGDF	0.45	0.288245	0.193333
1602	TFQTPDFIVPL	0.41	0.360104	0.300833
545	GENFNKALV	0.36	0.359304	0.5
1550	SWFEPLVEDMQ	0.41	0.352203	0.181667
1807	VIGMDVAASEFF	0.68	0.352142	0.394167
1582	TEEAPLKLS	0.16	0.351702	0.389167
1322	SEGPLKGILGYTEHQVV	0.51	0.350913	0.2825
736	IEFTPEQIEEF	0.58	0.348464	0.314167
655	GVEQDVDMVF	0.51	0.346762	0.2375
611	GLSPGVTYYFKV	0.74	0.345437	0.5125
632	GPPVSELI	0.5	0.345405	0.5
930	LGVLDLSTNVY	0.61	0.344437	0.3825
79	ALNLPTLPEVKFPEVDVL	0.44	0.274355	0.3225
746	IFVGGLSPDTPEEKI	0.73	0.341687	0.334167
532	GDVDVSLPK	0.39	0.341308	0.455833
454	FLMIEQNTKSPLFMG	0.6	0.341281	0.35
1224	QDKLGEVNTY	0.18	0.340178	0.195
1743	VDSKGFDEYM	0.59	0.338776	0.3025
1888	VTQEFWDNLEKETEGL	0.62	0.268477	0.230833
1865	VNVDEVGGEALGRLLV	0.59	0.268036	0.3275
1760	VFDEFKPL	0.34	0.333759	0.4
1702	TVIGPDGHKEV	0.47	0.332819	0.369167
1181	NWEEEAASGLLT	0.32	0.331677	0.404167
1633	TLAAHLPAEFTPA	0.48	0.331228	0.479167
1378	SGVTEEAPLKL	0.33	0.330652	0.3875
1884	VSTVLTSKY	0.65	0.330314	0.591667
370	EYLTAEILEL	0.49	0.329164	0.405833
695	HHPGIAEFP	0.49	0.32817	0.446667
1626	TIAQGGVLPNIQAVLLPK	0.59	0.328083	0.528333
1156	NQEQVSPLTLL	0.42	0.32776	0.338333
1375	SGTGGTATWKPGSSGP	0.58	0.327248	0.614167
997	LNLPTLPEVKFPEVDVLT	0.59	0.325157	0.3375
316	EFTPEQIEEF	0.39	0.324373	0.269167
1581	TEEAPLKL	0.19	0.322493	0.400833
1467	SLVSKGTLVQT	0.41	0.322344	0.4925
1759	VEVVDEERY	0.42	0.322262	0.264167
1055	MFETFNTPAMYVAIQAV	0.28	0.320529	0.256667
701	HIQETEWQS	0.44	0.319226	0.355833
823	KITLPVDFV	0.74	0.318278	0.453333
41	AGDVEGHLSFL	0.3	0.318073	0.438333
1421	SLEDKTEREL	0.29	0.317554	0.2625
1003	LPAVDEKL	0.57	0.317271	0.3625
188	DFQDSDLI	0.33	0.316716	0.323333
1821	VLDLPDLPED	0.65	0.315672	0.371667
707	HLLDDNGQDKPVKPPT	0.51	0.315639	0.2725
531	GDVDISLPK	0.39	0.313865	0.465833
1383	SIATAFAMLS	0.25	0.313497	0.5175
239	DQSPGKGTLEDQII	0.15	0.313123	0.258333
572	GIFTDQVLSVL	0.43	0.31229	0.356667
869	LARNPNLPPETV	0.47	0.312008	0.285833
1677	TPNLAEFA	0.39	0.311971	0.359167
567	GHGLGDALSEGV	0.5	0.311233	0.449167
778	IPELNGKLTGMAF	0.56	0.310755	0.400833
95	AMFLEAIPM	0.5	0.310493	0.384167
1822	VLDLPDLPEDK	0.37	0.309021	0.408333
803	KAGTELVNFLSYF	0.74	0.308773	0.408333
1100	NDLNSVLVMPTFHVPF	0.18	0.246868	0.349167
492	FRPGVLSS	0.84	0.308409	0.424167
1270	RLQAEAFQARL	0.77	0.307815	0.379167
124	AVGKVIPELNG	0.75	0.307496	0.556667
1746	VDVEVPDVSLEGPEGKL	0.68	0.307341	0.405
152	DALTNAVAHV	0.2	0.306841	0.395
1179	NVQFNYPHTSVT	0.21	0.245287	0.278333
699	HHTFYNELR	0.59	0.306252	0.320833
1210	PMFIVNTNVPR	0.45	0.305463	0.323333
1827	VLEYLTAEIL	0.56	0.304716	0.3875
1654	TLSEKAKPALEDL	0.39	0.304297	0.408333
308	EEEMLENVSLV	0.44	0.243157	0.4025
240	DQTVSDNELQEM	0.16	0.303366	0.179167
468	FLSYFVELGTQPATQ	0.86	0.302412	0.283333
569	GIAEFPS	0.48	0.301587	0.440833
747	IGPDGHKEVTKEVV	0.6	0.300089	0.3725
1484	SQFTLPK	0.24	0.30005	0.405833
1748	VDVLEDKL	0.46	0.299768	0.475
467	FLSYFVELGTQPAT	0.88	0.297988	0.303333
878	LDNWDSVTSTFSKL	0.74	0.297634	0.425833
1169	NVDEVGGEALGRLLV	0.51	0.297199	0.315833
1548	SVYVYKVLKQVHPDTGISSK	0.79	0.294978	0.359167
1469	SMPSFSILGSDVR	0.62	0.29481	0.236667
1912	WLAVNDYYDMV	0.68	0.293801	0.350833
671	HAGEYGAEALE	0.42	0.292095	0.365833
1141	NLGAPDINIEGL	0.48	0.291731	0.3375
1345	SFLSALEEYTKKLN	0.76	0.291563	0.398333
294	DYGKDLMEKV	0.5	0.289319	0.379167
48	AGTELVNFLSYFV	0.25	0.288204	0.396667
511	FVVDPKESFV	0.68	0.287917	0.44
1694	TSLEVSPNPEPPEKPV	0.37	0.286053	0.358333
784	IQDLNRIFPL	0.45	0.285639	0.289167
114	ASSIIDELF	0.39	0.282479	0.453333
792	ISKGGQF	0.47	0.282452	0.531667
434	FKGEGPEVDV	0.87	0.279431	0.345833
538	GEALGHGLGDALSEGVG	0.6	0.277007	0.42
631	GPPPLLPM	0.25	0.276881	0.509167
1132	NKDQGTYEDYVEGL	0.56	0.276072	0.1775
174	DEKVLDSGF	0.54	0.275749	0.428333
70	ALEDLRQGLLPVLESF	0.73	0.27552	0.219167
1089	MVGMGQKDSYVGDEAQS	0.19	0.275453	0.243333
1562	TAEEWLGGR	0.26	0.275271	0.343333
637	GRFVIEEVPGELM	0.8	0.274153	0.3125
151	DALTNAVAH	0.2	0.271945	0.385833
1312	SEAEDASLLSFMQGYM	0.23	0.271615	0.234167
1737	VDFDDIH	0.39	0.270058	0.455
1131	NKALVQQMEQL	0.45	0.269549	0.338333
103	APPLPPIPR	0.27	0.269437	0.435833
1762	VFDKEGNGTV	0.57	0.269403	0.356667
741	IERYEVDQQIQVL	0.62	0.267701	0.256667
766	ILGTMPAFEV	0.62	0.267382	0.3875
1033	LVALIPEPSAQQL	0.79	0.265292	0.393333
1251	RFYEGPELV	0.82	0.265041	0.255833
430	FIKDYPVVSI	0.74	0.263779	0.490833
352	EPHVEEDDDDELDSKL	0.41	0.261683	0.375
1825	VLDPFTIKPLD	0.55	0.261255	0.3925
915	LGHTNVEELM	0.69	0.257509	0.374167
1142	NLIGDFEVAEKI	0.42	0.257096	0.393333
759	ILDLTQNTYQHFY	0.45	0.25705	0.229167
789	IQLVEEELDRAQE	0.54	0.256432	0.225
120	ATWLSLFSSEE	0.38	0.254856	0.456667
80	ALQKLEEAEKA	0.81	0.252497	0.431667
524	GDELADSALEIF	0.27	0.252091	0.365833
1828	VLEYLTAEILEL	0.55	0.251955	0.414167
274	DTYHYLPF	0.34	0.251341	0.2975
739	IEQNTKSPLFM	0.46	0.250713	0.24
53	AHAGEYGAEALE	0.43	0.249369	0.385
297	EANYIGSDKYF	0.31	0.248563	0.308333
1701	TVIGPDGHKE	0.5	0.248332	0.361667
1834	VLGAFSDGLAHLDN	0.87	0.248324	0.485833
190	DGFIDKNDLR	0.58	0.248253	0.385833
233	DMQLGRL	0.4	0.247916	0.2375
299	EDFVEGLR	0.38	0.247684	0.2875
1738	VDIDTPDIDIHGPEG	0.3	0.247168	0.321667
1913	WLAVNDYYDMVGI	0.67	0.243033	0.354167
1664	TLTAFGFASADLI	0.55	0.242493	0.456667
1921	YELNPFIN	0.46	0.242169	0.365
779	IPLDLVPKTEI	0.66	0.242035	0.361667
1472	SNGADLSGVTEEAPL	0.5	0.24187	0.211667
944	LKQVHPDTGISSKAMGI	0.88	0.240913	0.361667
32	AFFDTASTGKTFPGFFSPMLGEFV	0.47	0.240763	0.385833
1407	SLAPYAQDTQEKL	0.49	0.240355	0.158333
66	AKPSVSVEFV	0.6	0.239319	0.55
1113	NFRPGVL	0.24	0.239289	0.416667
1710	TVVKQGFEPPSFV	0.38	0.238535	0.419167
983	LMDFGNDFVPPAPR	0.63	0.238503	0.240833
1350	SFSILGSDVR	0.51	0.237916	0.396667
105	AQDTQEKLNHQLEGLTF	0.12	0.237815	0.2225
208	DKVNSFFS	0.48	0.237757	0.546667
1344	SFLSALEEYTK	0.59	0.237712	0.379167
1233	QGSDSVFSGFLLFPD	0.21	0.237383	0.355
1180	NWDDMEKI	0.46	0.236939	0.383333
847	KQVHPDTGISSKAMGI	0.83	0.236711	0.3575
1563	TAEGKGQGTLSVV	0.22	0.236551	0.38
1418	SLDKFLASVSTVLTSKYR	0.8	0.235884	0.393333
1765	VFLENVIR	0.65	0.235346	0.4725
276	DVDVSKPDLT	0.13	0.234778	0.370833
1850	VLRDNIQGI	0.7	0.23453	0.365833
1810	VIHDNFGIVEGLMT	0.5	0.234141	0.348333
554	GFELMDDYHFT	0.52	0.234116	0.270833
864	LAEDVRGNL	0.61	0.233831	0.28
81	ALSALSLGAEQRTESI	0.63	0.233331	0.259167
1610	TGKTFPGFF	0.42	0.23319	0.638333
1586	TFEYPSNAVEEV	0.51	0.232863	0.225
589	GKTFPGFF	0.39	0.232794	0.6425
731	IDQNVEELKG	0.29	0.232478	0.284167
258	DSPGNKDFLQSL	0.05	0.231617	0.254167
1239	QLGLPGPPDVPDHA	0.28	0.23087	0.263333
738	IEQNTKSPLF	0.57	0.230604	0.3175
518	GAFSDGLAHLDNL	0.54	0.229798	0.494167
1234	QGTQVYVFLTKGGYTLV	0.26	0.229361	0.391667
627	GPHAGDVEGHLSF	0.6	0.229244	0.3375
604	GLPGPPDVPDHA	0.65	0.229222	0.358333
1480	SPLFMGKVVNPTQK	0.75	0.229106	0.360833
16	AEAFQARL	0.31	0.228094	0.333333
1690	TRQTHQPPAPNSLIRFNAV	0.59	0.228036	0.2875
530	GDLPFVVPR	0.2	0.227487	0.335833
1579	TDYGKDLMEKV	0.48	0.226776	0.313333
263	DTASTGKTFPGFFSP	0.27	0.226545	0.4525
1123	NHQLEGLTFQ	0.28	0.2265	0.349167
121	AVAEPGIQLKAV	0.65	0.226449	0.400833
621	GNPTVEVDLFTSKGLF	0.14	0.226302	0.3575
486	FPPDVTGNLDY	0.65	0.225533	0.2175
1514	SSSHHPGIAEFPSRG	0.51	0.225305	0.384167
1073	MLGEFVSETES	0.32	0.224767	0.351667
90	ALVQQMEQLR	0.53	0.224467	0.2775
1081	MNFRPGVLSS	0.46	0.223682	0.291667
1622	THLPGFVEQA	0.54	0.2235	0.2975
749	IGTLDGFR	0.49	0.223381	0.369167
1866	VNVEVSPFTI	0.5	0.223031	0.4175
1558	SYFQDLVI	0.41	0.222945	0.340833
296	EAAERQPL	0.28	0.222836	0.21
1642	TLEIPGNSD	0.45	0.22231	0.284167
73	ALLSPYSYSTTAVVTNPKE	0.34	0.222002	0.356667
1346	SFLSALEEYTKKLNT	0.79	0.220992	0.3875
1947	YLDDFQK	0.54	0.220575	0.278333
607	GLPPAGSPPDSHV	0.53	0.220279	0.4175
1138	NLDVSLQLPSR	0.17	0.220179	0.26
191	DGIIDKEDL	0.26	0.21991	0.495833
1552	SWFEPLVEDMQRQWA	0.8	0.219887	0.18
1943	YKSELEEQLTPV	0.75	0.219161	0.2375
1937	YGAEALERMF	0.39	0.218903	0.268333
483	FPHFDLSHGSAQV	0.7	0.2179	0.309167
1561	SYFVELGTQPATQ	0.5	0.217496	0.243333
1724	TYLPAVDEKL	0.55	0.217279	0.246667
1211	PMSIPPEVKF	0.54	0.216899	0.420833
565	GGVLPNIQAV	0.58	0.216464	0.4225
948	LLDNWDSVTSTF	0.52	0.216147	0.3625
207	DKVNSFF	0.4	0.21596	0.545
1712	TYFPHFD	0.52	0.215687	0.3225
1872	VPSYTLILPSLELPV	0.78	0.215123	0.463333
744	IFTDQVLSVL	0.59	0.214144	0.370833
1584	TENLLGSYFPK	0.24	0.213408	0.351667
54	AHAGEYGAEALER	0.31	0.212379	0.323333
991	LNDLNSVLVMPTFHVPF	0.48	0.212366	0.373333
78	ALNLPTLPEVKFPEVDV	0.55	0.212155	0.284167
1840	VLKPEEEAPAPEVGASKPEG	0.87	0.211835	0.47
814	KEGEEADAPGVIPGIVGAV	0.73	0.211668	0.408333
571	GIFTDQVLSV	0.52	0.211635	0.318333
1676	TPLQLFEGR	0.38	0.211599	0.246667
466	FLSYFVELGTQPA	0.89	0.211468	0.298333
1708	TVTAEGKGQGTLSVV	0.44	0.21111	0.365
1384	SIATAFAMLSLGT	0.33	0.210936	0.528333
1818	VLDAVRGSPAINVAVHVF	0.81	0.210525	0.350833
1214	PNMIPDGDFNSYV	0.38	0.209943	0.245833
927	LGTLSGIGTLDGFR	0.73	0.209659	0.3675
1787	VGKGQPSVLQVV	0.66	0.209246	0.549167
598	GLEPGTEYTIYVI	0.5	0.208679	0.335
1445	SLMPFSPYEPL	0.6	0.208631	0.38
987	LMIEQNTKSPLFMG	0.72	0.208601	0.2725
801	IYDFIEDQGGLEAV	0.57	0.208204	0.216667
164	DDLQKRLAVYQAGAREGAE	0.45	0.207752	0.1825
1761	VFDEFKPLVEEPQN	0.84	0.206836	0.2525
994	LNHQLEGLTFQMK	0.58	0.20563	0.355833
588	GKGQPSVLQVV	0.55	0.204716	0.533333
782	IPPKIPEGERV	0.66	0.204018	0.373333
1770	VFLMIEQNTKSPLF	0.7	0.203947	0.346667
1503	SSHHPGIAEFPSR	0.57	0.203739	0.355833
786	IQGITKPAI	0.5	0.203737	0.480833
687	HFDLSHGSAQV	0.49	0.203224	0.354167
953	LLEPGMELGITAALT	0.38	0.203002	0.381667
1243	QLYNKYPDAV	0.24	0.202841	0.210833
812	KEGEEADAPGVIPGIVG	0.68	0.202801	0.381667
491	FRPGVLS	0.72	0.202796	0.423333
45	AGEYGAEALERMFL	0.26	0.202619	0.280833
1125	NHQLEGLTFQMK	0.26	0.202356	0.309167
1112	NFPWQVFT	0.3	0.202185	0.37
1763	VFDKEGNGTVMGAEL	0.88	0.200892	0.244167
544	GEGPDVDVNLPK	0.11	0.20079	0.335833
868	LAPLAEDVRGNL	0.59	0.200582	0.231667
943	LKPEEEAPAPEVGASKPEGI	0.68	0.200278	0.470833
1062	MGNFPWQVF	0.58	0.200148	0.358333
517	GAFSDGLAHLD	0.35	0.199467	0.478333
1756	VEGSDAEIGMSPWQVMLF	0.53	0.19946	0.218333
1072	MLGATNPTQKTKESLG	0.2	0.198449	0.3
1084	MNSFVNDIFE	0.28	0.197893	0.3175
521	GAHAGEYGAEALERM	0.42	0.197783	0.2925
1793	VHASLDKFLASVSTV	0.79	0.197582	0.525833
1369	SGLMVATKYEV	0.62	0.19742	0.428333
512	FYNQVSTPLL	0.7	0.196443	0.2875
1823	VLDLPDLPEDKLA	0.56	0.196337	0.405833
293	DYDVTVPK	0.5	0.195768	0.336667
458	FLSALEEYTK	0.71	0.19569	0.363333
314	EFTPAVHA	0.39	0.195587	0.406667
1509	SSQVTQELRAL	0.23	0.195534	0.274167
338	ELERPGGNEIT	0.19	0.195261	0.2575
40	AGDVEGHLSF	0.26	0.194725	0.394167
665	HAGDVEGHLSF	0.54	0.193596	0.395
901	LEVDETYVPKEF	0.47	0.19324	0.2425
1311	SEAEDASLLSF	0.13	0.192421	0.389167
673	HAGEYGAEALERM	0.58	0.192381	0.27
813	KEGEEADAPGVIPGIVGA	0.72	0.192324	0.398333
1543	SVLYGDEEVPR	0.41	0.19213	0.194167
1095	NAYEESLEHLETF	0.28	0.191201	0.306667
529	GDLGIEIPAEKV	0.13	0.191194	0.376667
371	EYQTFFNPR	0.63	0.191093	0.185
1740	VDIDVPDVDVQGPDWHL	0.33	0.190599	0.32
1646	TLEIPGNSDPNMIPDGDFNS	0.44	0.190099	0.183333
900	LEVDETYVPKE	0.42	0.189815	0.2575
1672	TNWDDMEKI	0.44	0.189368	0.33
1119	NGQVPDGVSKV	0.09	0.188788	0.375833
678	HASLDKFLASVSTVLTSKYR	0.51	0.188341	0.425
848	KSLVTVET	0.77	0.18774	0.558333
1479	SPLFMGKVVNPTQ	0.75	0.187378	0.314167
577	GIGTLDGFR	0.65	0.187333	0.350833
1104	NEQEQPLGQWHLS	0.15	0.187261	0.296667
740	IEQNTKSPLFMG	0.45	0.186884	0.236667
1645	TLEIPGNSDPNMIPDGDFN	0.5	0.186796	0.1925
1203	PGVLSSRQL	0.48	0.185955	0.360833
1101	NDNEEGFF	0.3	0.185612	0.3775
47	AGTELVNFLSYF	0.28	0.185461	0.364167
1560	SYFVELGTQPAT	0.51	0.18456	0.251667
1881	VSFLSALEEYTKKLNT	0.83	0.184445	0.360833
1278	RTPALHF	0.6	0.184369	0.418333
976	LLSPYSYSTTAVVTNPKE	0.67	0.184278	0.354167
615	GLVEKVQAAVGTSAAPVPSDNH	0.99	0.183804	0.240833
1080	MNFRPGVLS	0.61	0.183531	0.305
1555	SYAAWIDSVLA	0.49	0.182751	0.436667
1549	SVYVYKVLKQVHPDTGISSKAMGI	0.83	0.182372	0.333333
796	IVAEEFLKNF	0.62	0.182368	0.509167
1372	SGPPVSELIT	0.46	0.181854	0.453333
1742	VDKDLQSLEDI	0.6	0.180695	0.3675
1886	VTDYGKDLMEKV	0.53	0.18065	0.324167
1603	TGARELLPHA	0.4	0.179967	0.33
182	DFAWILARNPNLPPETV	0.69	0.179966	0.225833
1519	STGKTFPGF	0.33	0.178692	0.594167
811	KEGEEADAPGVIPGIV	0.56	0.17824	0.363333
954	LLEPGMELGITAALTGI	0.45	0.178097	0.400833
1686	TQRFFESF	0.44	0.178091	0.330833
1177	NVQFNYPHT	0.14	0.17716	0.2725
641	GRTLYGFGG	0.53	0.177095	0.4275
1039	LVSQYFQTV	0.42	0.177051	0.3925
896	LESFKVSFLSALEEYTK	0.83	0.176763	0.485
654	GVDNPGHPF	0.58	0.176194	0.3875
1023	LSPLGEEMRD	0.72	0.175709	0.224167
1199	PGSPRPGSTGTWNPGSSE	0.6	0.175432	0.364167
228	DLPFVVPR	0.21	0.175384	0.353333
1036	LVIIESDLER	0.52	0.175137	0.320833
691	HGLTTEEEFV	0.62	0.174784	0.393333
291	DVYVNDAFGTAH	0.26	0.174613	0.28
903	LFAQINQGESITHAL	0.54	0.173949	0.3775
106	AQEIIKSQAI	0.23	0.172776	0.479167
899	LEVDETYVPK	0.43	0.172302	0.258333
1504	SSHHPGIAEFPSRG	0.59	0.172034	0.373333
1932	YFPHFDLSHGSAQ	0.55	0.171937	0.260833
745	IFTDQVLSVLKGEE	0.77	0.171417	0.2575
39	AFSDYIHPV	0.54	0.17137	0.361667
1314	SEDAGGAEGETPHMLL	0.24	0.170769	0.223333
333	EIVLTQSPGTLSLSPGERA	0.36	0.170344	0.251667
522	GAHAGEYGAEALERMFL	0.58	0.170003	0.300833
1408	SLAPYAQDTQEKLNHQ	0.63	0.16921	0.16
319	EGDFLAEGGGV	0.59	0.168529	0.320833
1347	SFLSALEEYTKKLNTQ	0.79	0.167636	0.265
272	DTHIPGSPF	0.54	0.166897	0.34
1606	TGIFTDQVLSV	0.61	0.166805	0.301667
705	HLGVPLSVGVQLQDVPRGQVV	0.64	0.165658	0.400833
1799	VHLTPEEKSAVTAL	0.84	0.16553	0.409167
1108	NFLSYFVELGTQPATQ	0.58	0.165529	0.220833
1924	YFEKSKEQLTPL	0.71	0.164959	0.304167
1878	VSEGTKAVTKYTSA	0.61	0.164795	0.5075
605	GLPGPPDVPDHAA	0.6	0.164433	0.36
1574	TDFLAPGVSSF	0.51	0.163304	0.348333
1049	MALQEASEAYLV	0.2	0.163225	0.254167
894	LERPGGNEIT	0.6	0.163208	0.260833
37	AFSDGLAHLD	0.56	0.163083	0.4625
1279	RVEPYGENF	0.87	0.162923	0.241667
57	AHLPAEFTPA	0.47	0.162678	0.405833
1725	TYNPDESSKPNMI	0.5	0.162437	0.220833
1327	SELTQQLNALFQDKLGEVNTY	0.25	0.1624	0.178333
1054	MELERPGGNEIT	0.16	0.162262	0.186667
1340	SFIKDYPV	0.54	0.161846	0.4075
633	GPPVSELIT	0.5	0.161725	0.448333
1706	TVPESQLTV	0.48	0.161708	0.354167
1063	MGNFPWQVFTNIHG	0.3	0.161674	0.369167
1184	NYIQDEINTI	0.27	0.161376	0.245833
354	EQNTKSPLF	0.29	0.161268	0.293333
1784	VGDDLTVTNPK	0.38	0.160363	0.3375
237	DQNVEELKGRLTPY	0.12	0.160106	0.104167
780	IPPEVKF	0.49	0.160047	0.506667
34	AFGFASADLIEI	0.35	0.159995	0.476667
1863	VNFLSYFVELGTQPATQ	0.55	0.159961	0.24
165	DDLYVSDAFH	0.27	0.159881	0.3425
322	EGGETPLFKQFF	0.22	0.159822	0.32
295	DYWSTVKDKF	0.48	0.159769	0.4475
1274	RPPGFSPF	0.79	0.159618	0.428333
1938	YGAEALERMFL	0.45	0.158747	0.274167
839	KLNVTEQEKI	0.63	0.158197	0.344167
1124	NHQLEGLTFQM	0.21	0.158124	0.29
1167	NTKESSSHHPGIAEFPSRG	0.63	0.158084	0.341667
1071	MLFVEPILEVS	0.34	0.157297	0.434167
1204	PGVLSSRQLGLPGPPDVPDHA	0.8	0.156868	0.2875
55	AHAGEYGAEALERM	0.31	0.156756	0.283333
306	EEEAPAPEVGASKPEGI	0.41	0.156588	0.401667
214	DLELRPDSS	0.28	0.156563	0.250833
369	EYGAEALERMFL	0.4	0.156034	0.255
609	GLQFPVGR	0.15	0.155907	0.336667
659	GVNLQEFLNVTSV	0.48	0.155898	0.349167
455	FLMIEQNTKSPLFMGKVVNPTQK	0.76	0.155754	0.38
993	LNHQLEGLTFQM	0.51	0.155535	0.33
163	DDLQKRLAV	0.29	0.15516	0.2925
1639	TLDPERL	0.56	0.155148	0.2425
1643	TLEIPGNSDPN	0.57	0.154905	0.270833
310	EEPAVPAPLPK	0.38	0.154795	0.3675
179	DESDAFHDNL	0.3	0.154711	0.353333
820	KIDQTVEEL	0.78	0.154214	0.243333
1178	NVQFNYPHTSV	0.16	0.153664	0.276667
1107	NFLSYFVELGTQPAT	0.59	0.153371	0.24
890	LEKDLRDKVNSFF	0.63	0.153049	0.43
1377	SGVQQLIQYYQDQKDA	0.4	0.152771	0.285
355	EQNTKSPLFMG	0.38	0.152664	0.21
1172	NVHSGSTFF	0.34	0.152527	0.554167
1782	VGAHAGEYGAEALERMFL	0.89	0.151809	0.2925
5	AAVPSGASTGIYEALEL	0.54	0.151559	0.309167
1829	VLEYLTAEILELAGNAARDN	0.65	0.150771	0.1975
1255	RLAPLAEDVRGNL	0.35	0.150634	0.239167
1679	TPNLAEFAFSLY	0.35	0.150503	0.319167
407	FFFSGDKYYRV	0.38	0.1504	0.394167
708	HLPAEFTPA	0.44	0.149406	0.4075
1192	PDWGTFEEV	0.33	0.149404	0.2325
1240	QLGLPGPPDVPDHAA	0.33	0.149275	0.259167
292	DWILEKTQAV	0.38	0.148972	0.278333
1236	QLDDYLNGRAV	0.06	0.148108	0.1775
1578	TDYGKDLME	0.42	0.147922	0.256667
1551	SWFEPLVEDMQR	0.65	0.147577	0.135833
1774	VFSNGADLSGVTEEAPL	0.61	0.147455	0.22
1915	YAALNSKATFYGEQV	0.69	0.146935	0.261667
1293	SALEYGVPVTLIGEAV	0.49	0.146861	0.319167
1185	NYIQDEINTIF	0.21	0.146719	0.2375
1489	SQYFQTV	0.25	0.146657	0.363333
1462	SLTSDLQAQS	0.48	0.146221	0.32
1882	VSFLSALEEYTKKLNTQ	0.86	0.145435	0.24
362	ESSSHHPGIAEFPSR	0.44	0.145117	0.320833
1665	TLTAFGFASADLIEI	0.58	0.14453	0.395833
1056	MFLEAIPMSIPPEVK	0.25	0.144025	0.359167
65	AKIDQNVEELKG	0.62	0.143822	0.305
222	DLGTLSGIGTLDGFR	0.51	0.143707	0.3275
625	GNYSERVGAGAPV	0.5	0.143615	0.279167
9	AAWIDSVLA	0.4	0.143614	0.518333
1625	TIAQGGVLPNIQAV	0.84	0.143379	0.3925
1078	MLGQSTEELRV	0.38	0.143193	0.19
775	ILTVEDHYYEGGIGEAV	0.5	0.143093	0.2825
982	LLVVYPWTQRFFESF	0.73	0.142892	0.321667
119	ATGPPVSELITKAV	0.37	0.142631	0.5
1749	VDWILEKTQAV	0.54	0.14254	0.283333
1883	VSQYFQTVTDYGK	0.69	0.14246	0.250833
144	AVPSGASTGIYEALEL	0.72	0.142432	0.300833
303	EEAPSLRPAPPPI	0.4	0.142392	0.26
1703	TVIGPDGHKEVT	0.49	0.142146	0.353333
1309	SDYLNTFEF	0.34	0.140734	0.261667
510	FVTHPGYDTGNGI	0.69	0.140712	0.301667
806	KATGPPVSELITK	0.64	0.140689	0.553333
209	DKVNSFFSTF	0.59	0.138666	0.433333
1011	LQEMDKDDESLIKY	0.59	0.137444	0.266667
363	ESSSHHPGIAEFPSRG	0.36	0.136845	0.326667
1704	TVIGPDGHKEVTKEVV	0.51	0.13624	0.368333
1194	PFRAVAEPGIQLKAV	0.68	0.135943	0.31
844	KPPIPPPPPHQ	0.89	0.135925	0.404167
743	IFGSYDPR	0.36	0.135731	0.2675
1559	SYFVELGTQPA	0.48	0.134446	0.239167
375	FDLSHGSAQV	0.51	0.134049	0.3375
843	KPEEEAPAPEVGASKPEGI	0.81	0.133696	0.449167
1115	NFRPGVLSS	0.5	0.13365	0.374167
17	AEALERMFL	0.17	0.133233	0.34
1166	NTDFLAPGVSSF	0.25	0.13316	0.300833
626	GPAKSPYQLV	0.18	0.133101	0.294167
606	GLPGPPDVPDHAAYHPF	0.81	0.133081	0.3125
664	HADSVAELGEQI	0.6	0.131727	0.268333
46	AGLQFPVGR	0.33	0.131719	0.3075
1616	TGLEPGTEYTIYVI	0.44	0.130557	0.325833
674	HAGEYGAEALERMFL	0.62	0.129647	0.283333
215	DLELRPDSSF	0.16	0.129544	0.2325
1720	TYFPHFDLSHGSAQV	0.49	0.129315	0.221667
1082	MNPYMKLAPGELT	0.34	0.129062	0.290833
102	APLAEDVRGNL	0.09	0.129035	0.205833
542	GEGDFLAEGGGV	0.42	0.128949	0.315
1675	TPFVTHPGYDTGNGI	0.59	0.128931	0.285833
183	DFDVSVPK	0.37	0.128856	0.405
1757	VEQGFTVPEIKTI	0.53	0.128852	0.295
1727	TYTVLQNEDTKSG	0.64	0.128822	0.18
169	DDQVFPMNPPKYD	0.24	0.128811	0.17
929	LGTMPAFEVSLQALQKA	0.87	0.128517	0.306667
465	FLSSLTETIEGVDAEDGHGPGEQQ	0.78	0.12831	0.220833
321	EGGETPIFKQFF	0.22	0.128158	0.3225
1083	MNPYMKLAPGELTI	0.19	0.127881	0.275
111	ARISASAEEL	0.68	0.127328	0.356667
155	DDAKINF	0.2	0.127024	0.473333
1137	NLDIERPTYT	0.09	0.126827	0.211667
283	DVRVLLDQLGTTI	0.32	0.12682	0.263333
1667	TLTDFRAYQTV	0.35	0.12643	0.184167
1806	VIDPFTIKPLD	0.44	0.126346	0.395833
837	KLLLQMDSSATAYGSTV	0.69	0.126171	0.228333
1754	VEGDLKGPEVDI	0.59	0.126084	0.363333
1734	VAEFYGSKEDPQTFYYAV	0.57	0.125909	0.149167
1188	NYNAGDRSTDYGIFQI	0.5	0.125719	0.160833
1120	NHAADQAGKEVEKL	0.43	0.125717	0.290833
1329	SENTDFLAPGVSSF	0.24	0.125412	0.243333
168	DDQVFPMNPPK	0.21	0.125259	0.203333
1699	TTGGMVLKLEQGENV	0.64	0.125047	0.246667
1824	VLDLPDLPEDKLAQ	0.57	0.124675	0.2925
457	FLSALEEYT	0.63	0.124476	0.330833
1110	NFNEKLSQLQTYMI	0.65	0.124363	0.231667
1392	SKDLEEVKAKVQP	0.8	0.12401	0.313333
799	IVERPLPGYPDAEAPEP	0.79	0.123996	0.191667
64	AKIDQNVEEL	0.78	0.122705	0.258333
968	LLRDADDLQ	0.73	0.122305	0.305833
857	KVNWEEEAA	0.79	0.122191	0.46
1678	TPNLAEFAFS	0.41	0.122017	0.371667
1796	VHLTPEEKSAV	0.72	0.121778	0.393333
358	ERVNEPSILEMS	0.5	0.121364	0.234167
1842	VLKQVHPDTGISS	0.66	0.121034	0.309167
1486	SQFTLPKSVSDGI	0.57	0.120947	0.2875
1580	TEAVLGGIYEYTLV	0.3	0.120087	0.356667
1461	SLTGARELLPHA	0.51	0.120028	0.389167
436	FKVKIDQTVEEL	0.67	0.119293	0.300833
1343	SFLSALEEYT	0.54	0.119133	0.334167
1249	REEYFDPSIV	0.8	0.118929	0.1625
421	FGDLSTPDAV	0.54	0.118789	0.28
1609	TGKTFPGF	0.36	0.118656	0.603333
1007	LPPAGSPPDSHV	0.63	0.118241	0.37
1583	TEHYEEQIEAF	0.61	0.118112	0.228333
1044	LVVYPWTQRFFESF	0.74	0.11798	0.310833
1801	VHLTPEEKTAV	0.72	0.11767	0.4025
56	AHAGEYGAEALERMFL	0.41	0.117485	0.296667
1647	TLEIPGNSDPNMIPDGDFNSY	0.5	0.117471	0.179167
657	GVLPNIQAV	0.78	0.117469	0.395833
1941	YISPDQLADLY	0.49	0.117323	0.189167
300	EDIPPADL	0.45	0.116797	0.265833
1009	LQDRGPDVL	0.36	0.116481	0.211667
546	GENFNKALVQQMEQL	0.59	0.116367	0.2175
1916	YADEFKV	0.44	0.116185	0.341667
1242	QLTYNPDESSKPNMI	0.27	0.115949	0.138333
1468	SLVSQYFQTV	0.58	0.11543	0.380833
650	GTLDGFR	0.51	0.114982	0.34
1276	RPPILAPSETL	0.61	0.11432	0.3025
1508	SSPITLQALV	0.63	0.113806	0.4275
1887	VTNWDDMEKI	0.49	0.113781	0.334167
1795	VHASLDKFLASVSTVLTSKYR	0.73	0.113734	0.435833
1565	TAKDALSSVQES	0.53	0.113033	0.233333
110	ARFEELNADLF	0.77	0.112645	0.315
1171	NVGKGQPSVLQVV	0.25	0.112617	0.500833
1040	LVSQYFQTVTDYGKD	0.75	0.11254	0.2125
860	KVTSIQDWVQKTIAEN	0.76	0.112509	0.295833
1300	SDDPIEKVIEGI	0.22	0.112434	0.365833
1069	MIEQNTKSPLFMGKVV	0.19	0.112198	0.316667
1965	YVNKEIQNAVNGV	0.67	0.111796	0.325
464	FLSSLTETIEGV	0.57	0.111513	0.409167
1114	NFRPGVLS	0.46	0.111373	0.38
1205	PGVLSSRQLGLPGPPDVPDHAA	0.81	0.111074	0.291667
60	AHYDLRHTF	0.6	0.110827	0.2975
1182	NWIDSIIQR	0.35	0.110421	0.385833
444	FLENVIRD	0.87	0.110339	0.333333
897	LESFKVSFLSALEEYTKKLNTQ	0.76	0.109739	0.324167
1739	VDIDTPDINIEGSEGKF	0.44	0.109426	0.303333
584	GIVTNWDDMEKI	0.43	0.109392	0.353333
1496	SRSGGGGGGGLGSGGSIRSSY	0.74	0.10901	0.473333
1170	NVDEVGGEALGRLLVVYPWTQRF	0.49	0.108954	0.171667
1363	SGIGTLDGFR	0.49	0.108715	0.301667
884	LEAIPMSIPPEVKF	0.37	0.108619	0.3525
186	DFLAEGGGVR	0.6	0.107808	0.276667
1769	VFLMIEQNTKSPL	0.73	0.10748	0.264167
1956	YQGAIRQIDDIDV	0.72	0.107269	0.2075
1771	VFLMIEQNTKSPLFMG	0.68	0.107205	0.3475
374	FDLSHGSAQ	0.5	0.10698	0.33
1348	SFRPDSPGSGNA	0.66	0.106865	0.261667
711	HMDSPDINIEGPDV	0.56	0.106803	0.325833
564	GGSTSYGTGSETESPRNPS	0.46	0.105996	0.275833
1029	LTPYADEFKV	0.63	0.105801	0.23
217	DLGIEIPAEKV	0.2	0.105026	0.329167
1295	SATAQEIIKSQAI	0.37	0.104936	0.39
1277	RQLGLPGPPDVPDHA	0.53	0.104822	0.200833
1839	VLKPEEEAPAPEVGA	0.67	0.104622	0.393333
733	IDQTVEELR	0.41	0.104414	0.1725
335	ELDESLQVAERLT	0.31	0.104324	0.165833
212	DLEEVKAKVQPY	0.17	0.104165	0.259167
669	HAGDVEGHLSFLEKDLRD	0.65	0.104061	0.335
1768	VFLMIEQNTKSP	0.66	0.10406	0.256667
1874	VQPYLDDFQ	0.33	0.103372	0.205833
1666	TLTDFRAFQTV	0.35	0.103071	0.234167
1381	SHHPGIAEFPSRG	0.64	0.103056	0.354167
440	FLEAERAQSI	0.72	0.10289	0.2775
1963	YVDVLKDSGRDYV	0.59	0.102836	0.334167
856	KVKIDQTVEEL	0.76	0.102655	0.299167
1215	PNMIPDGDFNSYVR	0.45	0.102543	0.193333
108	AQGGVLPNIQAV	0.57	0.102376	0.405
1507	SSLQSGVPSRFSGSGSGTDFTLTI	0.46	0.102114	0.319167
1365	SGLIYEETRGV	0.34	0.102014	0.275
634	GPPVSELITKAV	0.28	0.101794	0.49
1034	LVEQGFTVPEIKTI	0.42	0.101787	0.3025
11	ADEFKVKI	0.16	0.100879	0.545833
1640	TLDPERLG	0.34	0.100657	0.2275
726	IDAAEEEKY	0.48	0.100588	0.333333
1636	TLASDFEIGHFF	0.51	0.100346	0.391667
132	AVLDVFEEGTEA	0.6	0.100261	0.264167
96	AMGIMNSFVNDIFER	0.51	0.100113	0.235
805	KATGPPVSELI	0.56	0.100039	0.483333
1147	NLQLQPYSLV	0.16	0.099986	0.375
791	ISGLIYEETR	0.47	0.099844	0.2825
798	IVEGSDAEIGMSPWQVMLF	0.43	0.099834	0.235833
393	FESFGDLSTPDA	0.5	0.099521	0.2475
175	DEPPQSPWDR	0.31	0.099206	0.233333
442	FLEETKATVA	0.65	0.099204	0.4025
1217	PNNPDWGTFEE	0.43	0.099076	0.256667
1285	RVNEPSILEMS	0.74	0.098618	0.234167
547	GENFNKALVQQMEQLR	0.65	0.098567	0.173333
1966	YVNKEIQNAVNGVKQI	0.67	0.098496	0.375833
1252	RGDKLFGPDL	0.7	0.098449	0.364167
251	DSHSLTTNIMEIL	0.45	0.098286	0.341667
1487	SQFTLPKSVSDGIAALDLNAV	0.82	0.098264	0.283333
1460	SLRAFQPFFV	0.57	0.097914	0.341667
822	KIEFTPEQIEEF	0.8	0.097606	0.336667
1534	SVDVTLMPI	0.41	0.097581	0.346667
1736	VDESDAFHDNL	0.49	0.097438	0.341667
1880	VSFLSALEEYTK	0.52	0.097208	0.3575
1024	LSSLTETIEGVDAEDGHGPGEQQ	0.75	0.09682	0.2325
1406	SLAPYAQDT	0.63	0.096699	0.163333
235	DQDHPTFNKI	0.37	0.096609	0.201667
700	HIADLAGNSEV	0.48	0.096537	0.395833
1719	TYFPHFDLSHGSAQ	0.5	0.096354	0.210833
359	ESFGDLSTPDAV	0.43	0.096297	0.215833
1841	VLKPEEEAPAPEVGASKPEGI	0.83	0.096173	0.479167
226	DLKVEDIPLA	0.25	0.096094	0.345833
1657	TLSGIGTLDGFR	0.37	0.096068	0.301667
1544	SVSGSTGQWHSESGSF	0.62	0.096055	0.395
1510	SSRAGLQFPV	0.3	0.09534	0.260833
332	EIVLTQSPATLSLSPGERA	0.36	0.09525	0.2275
1964	YVNKEIQNAV	0.42	0.095217	0.3375
1529	STGKTFPGFFSPMLGEFVSETESR	0.77	0.095216	0.319167
652	GTLSGIGTLDGFR	0.42	0.095021	0.311667
1419	SLDVNHFAPDE	0.15	0.094858	0.2725
1864	VNPTVFFDIAVDGEPLGRV	0.45	0.094264	0.219167
1197	PGPPDVPDHA	0.47	0.09406	0.326667
50	AGTELVNFLSYFVELGTQPAT	0.54	0.093944	0.2175
404	FFELEADEREPT	0.67	0.093603	0.203333
49	AGTELVNFLSYFVELGTQPA	0.52	0.093448	0.209167
394	FESFGDLSTPDAV	0.65	0.093365	0.245
575	GIFTNTKE	0.64	0.093168	0.496667
1106	NFLSYFVELGTQPA	0.58	0.093129	0.2375
389	FELEADEREPT	0.75	0.092672	0.165833
378	FDTASTGKTFPGFF	0.3	0.092519	0.4825
397	FFDTASTGKTFPGF	0.26	0.092519	0.4825
1817	VKIDQTVEEL	0.76	0.092276	0.239167
1573	TATSEYQTFFNPR	0.28	0.092168	0.176667
1488	SQKLSPIYNLVPV	0.7	0.09196	0.378333
180	DETYVPKEF	0.32	0.091823	0.2325
398	FFDTASTGKTFPGFF	0.25	0.091726	0.486667
629	GPPDVPDHA	0.46	0.091625	0.319167
923	LGQGVNHAADQAGKEVE	0.71	0.091536	0.275833
1920	YDVEALDLESPKNLVI	0.74	0.091521	0.2575
1490	SRAGLQFPVGR	0.74	0.091383	0.325833
1127	NIIDALEMR	0.21	0.091272	0.279167
1692	TSEYQTFFNPR	0.47	0.090986	0.19
795	ITPNLAEFAFSLYR	0.38	0.090929	0.228333
1711	TWIEGVMRNN	0.59	0.090629	0.309167
1206	PGVLSSRQLGLPGPPDVPDHAAYHPF	0.84	0.090263	0.2975
490	FQTVTDYGKDLMEKV	0.64	0.089769	0.2125
134	AVLTIDEK	0.44	0.089513	0.356667
1812	VIISAPSADAPMFV	0.49	0.089469	0.369167
1709	TVTDYGKDLMEKV	0.36	0.089365	0.3125
250	DSHSLTTNIMEI	0.39	0.089233	0.3375
172	DEKGTEAAGAMF	0.42	0.089211	0.273333
1705	TVMWDYFSQL	0.47	0.089135	0.229167
1564	TAGYGINILGMDPL	0.5	0.088939	0.291667
1235	QHWVQKTIAEN	0.45	0.088434	0.400833
489	FQTVTDYGKDLME	0.81	0.08815	0.144167
1501	SSFLPWIRTTM	0.59	0.087932	0.315833
1339	SEYQTFFNPR	0.42	0.087863	0.178333
1241	QLGLPGPPDVPDHAAYHPF	0.46	0.087765	0.238333
1425	SLEFSYQEDKPT	0.4	0.086816	0.153333
406	FFESFGDLSTPDAV	0.46	0.086294	0.289167
1897	VYPWTQRF	0.42	0.086183	0.270833
1533	SVDTDAPDLDIEGPEGKL	0.46	0.084959	0.281667
18	AEDDLPTVEL	0.48	0.084905	0.225
732	IDQNVEELKGRLTPY	0.7	0.084819	0.100833
1758	VESLVSQYFQTV	0.53	0.084282	0.310833
882	LEAIPMSIPPEV	0.46	0.084214	0.318333
725	IAEFPSRG	0.48	0.084139	0.299167
1585	TFEGIDPK	0.44	0.083782	0.281667
1025	LTIDEKGTEAAGA	0.48	0.08374	0.320833
728	IDEKGTEAAGAMF	0.87	0.083584	0.279167
1218	PNNPDWGTFEEV	0.44	0.083463	0.225
1641	TLDPERLGR	0.33	0.083394	0.25
682	HDNFGIVEGLMTT	0.58	0.083114	0.313333
1387	SIIDELFQDRF	0.19	0.083112	0.320833
1934	YFQTVTDYGKDLMEKV	0.77	0.083034	0.211667
1962	YTIAALLSPYSYSTTAVVTNPKE	0.58	0.082982	0.3725
1465	SLVADENPFAQGALK	0.3	0.08279	0.228333
1117	NGFKSHALQLNNR	0.35	0.082656	0.364167
1102	NDPFIDLNYMV	0.18	0.082467	0.255
1942	YIVERPLPGYPDAEAPEPS	0.64	0.082177	0.173333
1860	VNDIFERI	0.61	0.081888	0.3475
405	FFESFGDLSTPDA	0.45	0.081515	0.284167
51	AGTELVNFLSYFVELGTQPATQ	0.55	0.080758	0.216667
1245	QRIFENGYDPV	0.5	0.080449	0.144167
1116	NFSDNQLQEGKNVI	0.66	0.080248	0.293333
1097	NDIFERI	0.34	0.079769	0.349167
683	HDNFGIVEGLMTTV	0.6	0.079573	0.3175
173	DEKGTEAAGAMFL	0.42	0.078837	0.271667
162	DDILASPPRLPEPQP	0.2	0.078031	0.1525
1031	LTTEEEFVEGIY	0.67	0.077856	0.323333
1797	VHLTPEEKSAVT	0.8	0.077363	0.39
1879	VSFLSALEEYT	0.68	0.076687	0.3125
883	LEAIPMSIPPEVK	0.39	0.076436	0.3425
1202	PGTVALREI	0.45	0.076349	0.2875
1111	NFPWQVF	0.29	0.076226	0.405833
809	KEDIPPADL	0.67	0.076164	0.293333
145	AVTFEYPSNAVEEVTQNNF	0.6	0.075871	0.1575
28	AFFDTASTGKTFPG	0.28	0.075846	0.455
902	LFAQINQGESITH	0.55	0.075761	0.37
1923	YFEKSKEQLTP	0.51	0.075759	0.283333
1090	MWDYFSQLSNNAKEAV	0.22	0.075571	0.215833
1954	YPWTQRF	0.64	0.075236	0.294167
1648	TLEIPGNSDPNMIPDGDFNSYV	0.42	0.075171	0.165
1798	VHLTPEEKSAVTA	0.85	0.075159	0.3925
150	DAHKSEVAHRFKDLGEENFKALV	0.84	0.075136	0.411667
1816	VKDTEEEDFHVDQV	0.93	0.074906	0.234167
525	GDFLAEGGGVR	0.54	0.074887	0.2725
1449	SLPEGVANGIEVYSTKI	0.45	0.074864	0.290833
507	FVNDIFERI	0.78	0.074716	0.360833
1955	YPWTQRFFESF	0.43	0.074403	0.265
450	FLGEAFDGARDM	0.62	0.07432	0.2675
1747	VDVIEDKL	0.46	0.074228	0.449167
760	ILDLTQNTYQHFYDGSEI	0.49	0.074018	0.181667
85	ALTNAVAHVDDMPNA	0.83	0.073638	0.291667
231	DLRDKVNSFF	0.23	0.0734	0.370833
387	FEITVPESQLT	0.58	0.07336	0.255833
697	HHPGIAEFPSR	0.56	0.073126	0.323333
167	DDPIEKVIEGI	0.17	0.072857	0.353333
698	HHPGIAEFPSRG	0.61	0.071988	0.345833
26	AFDLEIPKTAFI	0.81	0.071798	0.381667
808	KDTGTYEDFVEGL	0.71	0.071237	0.234167
1288	RYTIAALLSPYSYSTTAVVTNPKE	0.67	0.071058	0.309167
825	KIVLDPSGSMNIYLV	0.83	0.070709	0.386667
1811	VIHDNFGIVEGLMTTV	0.55	0.070336	0.358333
320	EGDFLAEGGGVR	0.55	0.070148	0.216667
1361	SGIFTNTKE	0.71	0.069867	0.5025
315	EFTPAVHASLDKF	0.48	0.069434	0.321667
570	GIAEFPSRG	0.72	0.069201	0.328333
1334	SESGSFRPDSPGSGNA	0.25	0.068983	0.236667
989	LMIEQNTKSPLFMGKVV	0.71	0.068226	0.331667
1335	SESVKEAQEKLEQAE	0.39	0.067547	0.383333
1028	LTNAVAHVDDMPNA	0.57	0.067236	0.278333
1693	TSIQDWVQKTIAEN	0.4	0.067136	0.273333
1085	MNSFVNDIFER	0.4	0.066809	0.210833
262	DTASTGKTFPGFF	0.22	0.066622	0.460833
377	FDTASTGKTFPGF	0.25	0.066622	0.460833
396	FFDTASTGKTFPG	0.28	0.066622	0.460833
1299	SDDPIEKVI	0.18	0.066121	0.380833
1074	MLGEFVSETESR	0.37	0.065887	0.208333
1752	VEGDLKGPEADI	0.59	0.065777	0.325833
1366	SGLIYEETRGVLKV	0.61	0.065754	0.343333
27	AFFDTASTGK	0.44	0.065157	0.4375
365	EVSADQVATV	0.61	0.065112	0.229167
721	HVDDMPNALSAL	0.52	0.064936	0.329167
1873	VQHELDEAEERA	0.57	0.064695	0.195833
200	DIQYPDATDEDI	0.22	0.064022	0.171667
1608	TGIFTDQVLSVLKGEE	0.6	0.06392	0.2525
331	EHGIITNWDDME	0.42	0.063355	0.334167
800	IVERPLPGYPDAEAPEPS	0.78	0.063343	0.169167
160	DDIDVRF	0.27	0.063163	0.356667
1283	RVLELPYQGEELSMV	0.85	0.062665	0.203333
1193	PDWGTFEEVSGNVSPGTR	0.65	0.062554	0.185
86	ALTNAVAHVDDMPNAL	0.81	0.062406	0.303333
1680	TPNLAEFAFSLYR	0.23	0.062285	0.210833
1682	TPYADEFKVKI	0.51	0.062141	0.325
1914	WLNPDPSQKQN	0.75	0.06195	0.26
249	DSGRDYVSQFEGSALG	0.41	0.061851	0.171667
1388	SIQDWVQKTIAEN	0.32	0.061784	0.285833
1505	SSKAMGIMNSFVNDIFERI	0.82	0.061397	0.265833
307	EEEIAPEEEKPVPV	0.28	0.060894	0.385833
787	IQLTYNPDESSKPNMI	0.6	0.060887	0.125833
445	FLENVIRDA	0.76	0.06038	0.301667
576	GIFTNTKESS	0.5	0.060132	0.51
1587	TFEYPSNAVEEVTQNNF	0.64	0.059977	0.165
1620	THLAPYSDELRQRL	0.64	0.059853	0.154167
184	DFGNDFVPPAPR	0.4	0.059811	0.224167
556	GFPRGDKLFGPDL	0.78	0.059182	0.380833
1091	NALKQETEVELYNEFPEPI	0.65	0.058877	0.233333
1061	MGIMNSFVNDIFERI	0.2	0.058489	0.261667
1684	TQNNFHNYFGGSEI	0.48	0.058348	0.295
131	AVGTSAAPVPSDNH	0.64	0.058153	0.325
1466	SLVIENEAGDER	0.33	0.057909	0.215
101	ANVGKGQPSVLQVV	0.63	0.057453	0.4525
61	AINDPFIDLNYMV	0.55	0.056738	0.236667
1280	RVEPYGENFNK	0.76	0.056464	0.246667
1281	RVEPYGENFNKA	0.77	0.055038	0.198333
372	EYVDWILEKTQAV	0.3	0.054553	0.198333
892	LENVIRDAVTY	0.5	0.054345	0.181667
1075	MLGEFVSETESRGSESGIF	0.26	0.053961	0.284167
640	GRPFISQYNV	0.66	0.053948	0.218333
619	GNFPWQVFT	0.35	0.053543	0.3625
1530	STGQWHSESGSF	0.37	0.053514	0.408333
1766	VFLENVIRDAV	0.85	0.053489	0.334167
1531	STITSREIQTA	0.53	0.053452	0.299167
516	GAEDSLADQAANEWGR	0.1	0.05343	0.220833
1325	SELTQDPAVSVALGQTV	0.7	0.053159	0.169167
1294	SALLVPPETEEAKQV	0.57	0.052992	0.245
1493	SRQLGLPGPPDVPDHA	0.68	0.052829	0.186667
1070	MIEQNTKSPLFMGKVVNPTQ	0.25	0.052766	0.283333
543	GEGDFLAEGGGVR	0.37	0.052402	0.213333
244	DRLDEVKEQV	0.85	0.052373	0.260833
1355	SGEQVERVNEPSILEMS	0.35	0.05226	0.184167
1731	VADALTNAVAHVDDMPNA	0.66	0.052251	0.3
255	DSLQASLRPHA	0.28	0.051786	0.195833
1511	SSRQLGLPGPPDVPDHA	0.71	0.051718	0.188333
388	FEITVPESQLTV	0.52	0.050894	0.264167
790	IQSDDDWIPDIQIDPNG	0.5	0.050565	0.284167
636	GQPSVLQVVNLPI	0.61	0.049897	0.45
891	LENVIRDAV	0.39	0.049747	0.315833
301	EDSLADQAANEWGR	0.33	0.049339	0.209167
1595	TFPGFFSPMLGEFVSETESR	0.61	0.049163	0.275
1621	THLAPYSDELRQRLAA	0.72	0.049091	0.141667
1681	TPYADEFKV	0.53	0.049087	0.22
1566	TAKDALSSVQESQV	0.57	0.048931	0.231667
1691	TSESGELHGLTTEEEFV	0.42	0.048927	0.42
63	AIQLTYNPDESSKPNMI	0.5	0.048892	0.109167
1330	SESGIFTNT	0.23	0.048593	0.451667
910	LGEFVSETESR	0.49	0.048532	0.255833
446	FLENVIRDAV	0.82	0.048437	0.316667
1153	NNPDWGTFEEV	0.18	0.048334	0.215
1201	PGSTGTWNPGSSER	0.55	0.048216	0.329167
980	LLVVDRETDEFF	0.53	0.048136	0.2425
1899	VYPWTQRFFESFG	0.72	0.047801	0.2475
737	IEGEMQVPDVDIR	0.5	0.047112	0.14
1491	SRDWHGVPGQVDAAMAGRIYI	0.82	0.046661	0.2225
582	GIMNSFVNDIFERI	0.77	0.046552	0.243333
1103	NDPFIDLNYMVY	0.24	0.046055	0.244167
19	AEDSLADQAANEWGR	0.09	0.045969	0.216667
1802	VHVSEEGTEPEAML	0.62	0.045862	0.318333
1952	YLTSYQPPQNPYY	0.73	0.045769	0.294167
97	AMGIMNSFVNDIFERI	0.56	0.045633	0.2325
1803	VIAMEEPAVPAPLPK	0.59	0.045504	0.356667
1099	NDIFERIAGEASRLA	0.27	0.04532	0.274167
1094	NAVAHVDDMPNAL	0.15	0.045208	0.324167
727	IDDIDVRFQ	0.5	0.044987	0.313333
1220	PSLQAPVR	0.4	0.044791	0.2625
420	FFTREPQDTY	0.73	0.044643	0.1375
502	FTREPQDTY	0.65	0.044538	0.139167
166	DDPDAPLQPV	0.17	0.044274	0.1925
59	AHVDDMPNALSAL	0.39	0.043664	0.338333
1151	NNFHNYFGGSEI	0.32	0.043508	0.414167
1751	VEDIPLARI	0.35	0.04343	0.260833
508	FVSETESRGSESGIF	0.73	0.043264	0.360833
990	LMIEQNTKSPLFMGKVVNPTQ	0.59	0.043134	0.2975
1353	SFVNDIFERI	0.58	0.042982	0.331667
107	AQFVNWIDSIIQR	0.36	0.042919	0.319167
247	DSGEGDFLAEGGGV	0.17	0.042806	0.3025
161	DDIDVRFQ	0.22	0.042673	0.2675
644	GSESGIFTNTKES	0.1	0.042542	0.4125
1576	TDLRIPSVQI	0.41	0.042532	0.226667
1159	NSFVNDIFE	0.41	0.042333	0.369167
312	EETKENEGFTV	0.43	0.042032	0.359167
1904	WDLDPEVRPT	0.68	0.04198	0.205
643	GSESGIFTNTKE	0.02	0.041879	0.395833
1853	VLTIDEKGTE	0.68	0.041782	0.303333
1898	VYPWTQRFFESF	0.62	0.041573	0.255
1198	PGPPDVPDHAAYHPF	0.37	0.041318	0.274167
447	FLENVIRDAVTY	0.65	0.041275	0.169167
1698	TSYQPPQNPYYYVDGD	0.47	0.040787	0.186667
153	DALTNAVAHVDDMPNA	0.24	0.04059	0.273333
911	LGEFVSETESRGSESGIF	0.8	0.040564	0.363333
261	DTASTGKTFPGF	0.16	0.040004	0.415
376	FDTASTGKTFPG	0.29	0.040004	0.415
1630	TIPEMRLPYTII	0.37	0.039703	0.304167
1619	THLAPYSDELRQ	0.46	0.039297	0.119167
62	AINDPFIDLNYMVY	0.58	0.039031	0.220833
630	GPPDVPDHAAYHPF	0.31	0.038931	0.263333
353	EPLDDYVNTQGASLFSV	0.26	0.038671	0.095833
349	ELTEVPASRIL	0.22	0.038642	0.225
1890	VVAGKLQDRGPDV	0.63	0.038459	0.211667
176	DEPPQSPWDRV	0.24	0.038234	0.1775
1087	MNSFVNDIFERIAGEAS	0.03	0.038115	0.18
1730	VADALTNAVAHVDDMPN	0.64	0.037867	0.275833
187	DFNSDTHSSTF	0.24	0.037676	0.341667
1373	SGSTGQWHSESGSF	0.52	0.037191	0.395833
1030	LTSYQPPQNPYYYVDGD	0.69	0.037185	0.181667
1494	SRQLGLPGPPDVPDHAA	0.71	0.037152	0.195833
1697	TSPVDEKALQDQLVLV	0.37	0.037143	0.2325
1772	VFLMIEQNTKSPLFMGKVVNPTQ	0.71	0.036994	0.336667
620	GNPEQTPVLKPEEEAPAPEVGASKPEGI	0.43	0.036921	0.295
243	DRGPDVLTA	0.54	0.036773	0.1825
645	GSESGIFTNTKESS	0.15	0.0367	0.413333
201	DIQYPDATDEDITSH	0.4	0.036576	0.146667
1463	SLTTNIMEILR	0.3	0.036449	0.295
135	AVLTIDEKGTE	0.62	0.036341	0.28
1854	VLTIDEKGTEA	0.6	0.036341	0.28
1745	VDVDVPDVNIEGPDAKL	0.46	0.036152	0.34
1948	YLIQPDSSVKPY	0.65	0.035902	0.264167
1669	TLYSYKVQSTIT	0.73	0.035371	0.3825
939	LISWYDNEFGYSNR	0.73	0.035337	0.233333
807	KAYTAVEGDEVSLLEGEAVEV	0.79	0.035277	0.285833
613	GLTTEEEFVEGIYKV	0.74	0.035048	0.373333
1741	VDINAPDVDVQGPDWHL	0.36	0.034852	0.238333
257	DSLQASLRPHADEL	0.46	0.034807	0.199167
1512	SSRQLGLPGPPDVPDHAAYHPF	0.72	0.034796	0.2025
1086	MNSFVNDIFERI	0.37	0.034655	0.224167
1207	PHVFMPEVTPDMDYLPR	0.67	0.0346	0.154167
136	AVLTIDEKGTEA	0.71	0.034489	0.2725
1855	VLTIDEKGTEAA	0.69	0.034489	0.2725
6	AAVPSGASTGIYEALELR	0.57	0.034473	0.23
1219	PNNPDWGTFEEVSGNVSPGTR	0.38	0.03425	0.175833
408	FFGHGAEDSLADQ	0.64	0.034239	0.284167
1093	NAPDVDVQGPDWHL	0.14	0.034179	0.210833
196	DIQLTQSPSFLSASVGDRV	0.23	0.033958	0.17
275	DVDVPDVNIEGPDAKL	0.58	0.03393	0.3075
1588	TFEYPSNAVEEVTQNNFR	0.69	0.03386	0.13
639	GRLTPYADEFKV	0.73	0.033811	0.123333
877	LDKENALDRAEQA	0.83	0.03377	0.215833
1618	THLAPYSDELR	0.5	0.033597	0.158333
1352	SFVNDIFER	0.58	0.033395	0.2925
154	DALTNAVAHVDDMPNAL	0.3	0.033262	0.283333
1960	YTGIFTDQVLSVLKGEE	0.77	0.032932	0.165833
1732	VADALTNAVAHVDDMPNAL	0.62	0.032803	0.313333
958	LLFKGSEMVVAGKLQDRGPDV	0.85	0.032666	0.269167
1250	RFSGSGSGTDFTLTI	0.58	0.032572	0.323333
1627	TIDEKGTEAAGAMF	0.34	0.032392	0.281667
419	FFTREPQDT	0.63	0.032285	0.164167
1470	SMPSFSILGSDVRVPSYTL	0.67	0.032116	0.218333
138	AVLTIDEKGTEAAG	0.73	0.03184	0.311667
1856	VLTIDEKGTEAAGA	0.58	0.03184	0.311667
139	AVLTIDEKGTEAAGA	0.78	0.031796	0.329167
1331	SESGIFTNTKE	0.08	0.031796	0.398333
1750	VEAPPAKVPEVPK	0.4	0.031536	0.446667
1733	VAEAFLSSLTETI	0.43	0.031466	0.381667
1554	SWYDNEFGYSNRVV	0.67	0.031362	0.221667
1221	QAAVGTSAAPVPSDNH	0.25	0.031298	0.239167
1332	SESGIFTNTKES	0.13	0.031274	0.4075
1216	PNNPDWGTF	0.4	0.030965	0.3075
87	ALVILAKGAEEMETV	0.72	0.030917	0.4025
1032	LTTEEEFVEGIYKV	0.5	0.030606	0.355833
1668	TLYSYKVQSTI	0.65	0.030304	0.388333
36	AFSATRTI	0.38	0.030235	0.438333
638	GRLTPYADEF	0.74	0.030085	0.131667
852	KVDVDVPDVNIEGPDA	0.78	0.029661	0.31
1050	MALREEYFDPSIV	0.38	0.029571	0.1025
1302	SDFNSDTHSSTF	0.46	0.029433	0.3475
1649	TLEIPGNSDPNMIPDGDFNSYVR	0.35	0.029418	0.125
137	AVLTIDEKGTEAA	0.74	0.029263	0.276667
1098	NDIFERIAGEAS	0.14	0.02889	0.241667
854	KVEQAVETEPEPEL	0.91	0.028747	0.2525
1026	LTIDEKGTEAAGAMF	0.54	0.028704	0.293333
810	KEEAPPAKVPEVPK	0.7	0.028179	0.445833
216	DLGGFDEDAEPR	0.22	0.028003	0.1875
794	ITENDIQIALDDAKI	0.44	0.02798	0.274167
1035	LVEQGFTVPEIKTILGTMPAFEV	0.59	0.027695	0.319167
98	AMGIMNSFVNDIFERIAGEAS	0.57	0.027601	0.198333
1273	RPNNPDWGTF	0.37	0.027575	0.288333
1333	SESGIFTNTKESS	0.06	0.027455	0.410833
368	EVTPDMDYLPR	0.18	0.02724	0.148333
1289	SAESGEQVERVNEPSILEMS	0.2	0.027186	0.155833
793	ISWYDNEFGYSNR	0.42	0.026807	0.243333
1911	WHSESGSFRPDSPGSGNA	0.78	0.026571	0.268333
122	AVAHVDDMPNALSAL	0.75	0.026539	0.34
428	FHPDTDDVPVPAPA	0.6	0.026507	0.289167
1900	VYPWTQRFFESFGDLSTPDAV	0.78	0.026413	0.1575
414	FFSFLGEAFDGARDM	0.68	0.026337	0.28
422	FGHGAEDSLADQA	0.69	0.025683	0.254167
271	DTGTYEDFVEGLR	0.17	0.025539	0.144167
1385	SIEDPFDQDDWGAWQKF	0.47	0.025399	0.310833
1286	RVTEPISAESGEQVER	0.77	0.025233	0.174167
1367	SGLIYEETRGVLKVFLENVIRDAV	0.81	0.025212	0.204167
776	IMNSFVNDIFERI	0.85	0.025175	0.2375
409	FFGHGAEDSLADQA	0.64	0.024687	0.288333
171	DEFKVKIDQTVEELR	0.39	0.024377	0.2275
1495	SRQLGLPGPPDVPDHAAYHPF	0.75	0.024351	0.191667
1953	YLTSYQPPQNPYYYVDGD	0.64	0.024253	0.181667
423	FGHGAEDSLADQAANEWG	0.72	0.02395	0.275
472	FMPEVTPDMDYLPR	0.67	0.023946	0.123333
227	DLKVEDIPLARI	0.32	0.02337	0.284167
1018	LSDQVPDTESET	0.63	0.023309	0.1725
1859	VLTIDEKGTEAAGAMFL	0.47	0.023069	0.305
256	DSLQASLRPHADE	0.31	0.023048	0.153333
1497	SSDFNSDTHSSTF	0.34	0.023032	0.333333
716	HRHPDEAAFF	0.32	0.022577	0.288333
649	GSTGQWHSESGSFRPDSPGSGNA	0.78	0.022422	0.230833
328	EGVQKEDIPPAD	0.21	0.022205	0.160833
142	AVLTIDEKGTEAAGAMFL	0.55	0.021969	0.316667
194	DGLILTSRGPGTSFEFA	0.36	0.021751	0.229167
252	DSHSLTTNIMEILR	0.49	0.021677	0.226667
1861	VNDNEEGFFSAR	0.48	0.021414	0.209167
1282	RVIISAPSADAPMFV	0.72	0.020867	0.230833
1315	SEETKENEGFTV	0.23	0.020842	0.355
1939	YGAEALERMFLSFPTTK	0.83	0.020652	0.203333
298	EDAEAPGIRDHESL	0.44	0.020541	0.184167
757	ILATPPQEDAPSVDIA	0.77	0.020313	0.161667
1004	LPDRVTGVDTD	0.67	0.020069	0.225833
279	DVFVPDDKQEFV	0.25	0.019367	0.291667
1248	RDLKVEDIPLARI	0.66	0.019235	0.291667
177	DEPPQSPWDRVKDLAT	0.29	0.019173	0.1475
566	GHFTEEDKATI	0.61	0.019158	0.299167
876	LDKENAIDRAEQA	0.82	0.018986	0.201667
821	KIEEPPPAKVPEAPK	0.88	0.018974	0.435
448	FLENVIRDAVTYTEHA	0.77	0.018942	0.1475
1354	SGEGDFLAEGGGVR	0.12	0.018872	0.1825
1041	LVSQYFQTVTDYGKDLME	0.73	0.018678	0.151667
317	EFVSETESRGSESGIFT	0.5	0.018441	0.345
1191	PDSPGSGNARPNNPDWGTF	0.36	0.018327	0.226667
1726	TYTGIFTDQVLSVLKGEE	0.69	0.018101	0.165
1857	VLTIDEKGTEAAGAM	0.53	0.017951	0.283333
278	DVFVPDDKQEF	0.17	0.017886	0.263333
540	GEFVSETESRGSESGIFT	0.75	0.017865	0.3375
1160	NSFVNDIFERI	0.26	0.017854	0.294167
410	FFGHGAEDSLADQAANEWG	0.71	0.017714	0.293333
1317	SEFWDLDPEVRPT	0.51	0.017555	0.146667
642	GSEMVVAGKLQDRGPDV	0.78	0.017494	0.125
734	IDVDAPDIDIHGPDA	0.38	0.01735	0.374167
675	HAQEEAEAEAELPPSSEV	0.59	0.017227	0.274167
203	DIVMTQSPLSLPV	0.26	0.017158	0.225
452	FLGKDLGGFDEDAEPR	0.88	0.01714	0.276667
140	AVLTIDEKGTEAAGAM	0.74	0.016603	0.296667
1858	VLTIDEKGTEAAGAMF	0.48	0.016549	0.281667
1516	STAAMSTYTGIFTDQVL	0.55	0.016485	0.179167
289	DVVMTQSPLSLPVTLGQPA	0.3	0.016308	0.245
1374	SGSTGQWHSESGSFRPDSPGSGNA	0.68	0.016172	0.225
288	DVVMTQSPLSLPV	0.26	0.016171	0.220833
259	DSPGSGNARPNNPDWGTF	0.13	0.016065	0.220833
141	AVLTIDEKGTEAAGAMF	0.68	0.015836	0.295833
1022	LSDQVPDTESETRILL	0.66	0.01545	0.168333
12	ADEFKVKIDQTVEEL	0.48	0.015349	0.2575
769	ILLTDGDPTVGETNPR	0.5	0.015209	0.2025
109	ARAEVSADQVATV	0.48	0.015077	0.153333
1253	RGSESGIFTNT	0.62	0.015055	0.309167
348	ELTEVPASRI	0.23	0.015023	0.2075
1336	SETESRGSESGIFT	0.22	0.014924	0.293333
245	DRLDEVKEQVAEVR	0.72	0.014776	0.2275
1688	TRDRLDEVKEQVAEVR	0.83	0.014506	0.205833
1773	VFMPEVTPDMDYLPR	0.68	0.014312	0.123333
270	DTASTGKTFPGFFSPMLGEFVSETESR	0.58	0.014226	0.223333
1349	SFRPDSPGSGNARPNNPDWGTF	0.66	0.014199	0.255
1532	STYTGIFTDQVLSVLKGEE	0.81	0.014196	0.163333
1492	SRGSESGIFTNT	0.76	0.014104	0.319167
1076	MLGEFVSETESRGSESGIFT	0.27	0.013411	0.275
1370	SGNARPNNPDWGTF	0.42	0.013314	0.2425
1783	VGAHAGEYGAEALERMFLSFPTTK	0.95	0.013172	0.258333
1042	LVSQYFQTVTDYGKDLMEKV	0.64	0.012361	0.208333
586	GKDLGGFDEDAEPR	0.75	0.0122	0.2125
424	FGHGAEDSLADQAANEWGR	0.66	0.012096	0.2175
541	GEFVSETESRGSESGIFTNT	0.79	0.012059	0.3025
197	DIQMTQSPSSLSASVGDRV	0.16	0.011658	0.11
1328	SEMVVAGKLQDRGPDV	0.57	0.0113	0.1075
100	ANMQAELVAKPSVSVEFV	0.67	0.011222	0.195
912	LGEFVSETESRGSESGIFTNT	0.63	0.010902	0.309167
133	AVLDVFEEGTEASAATAVKI	0.53	0.010486	0.328333
290	DVVMTQSPLSLPVTLGQPASI	0.36	0.010082	0.263333
1227	QFTSSTSYNRGDSTF	0.51	0.009723	0.205833
178	DEPPQSPWDRVKDLATV	0.3	0.009625	0.144167
509	FVSETESRGSESGIFTNT	0.86	0.009588	0.305
318	EFVSETESRGSESGIFTNT	0.69	0.009555	0.3
143	AVLTIDEKGTEAAGAMFLEAI	0.58	0.009149	0.338333
712	HPDEAAFFDTA	0.42	0.009046	0.2725
199	DIQMTQSPSTLSASVGDRV	0.16	0.008995	0.105833
242	DQVPDTESETRI	0.07	0.008604	0.130833
411	FFGHGAEDSLADQAANEWGR	0.63	0.008574	0.239167
1077	MLGEFVSETESRGSESGIFTNT	0.37	0.00847	0.238333
1019	LSDQVPDTESETR	0.36	0.008183	0.133333
1337	SETESRGSESGIFTNT	0.33	0.008177	0.266667
248	DSGEGDFLAEGGGVR	0.12	0.008169	0.175
13	ADEFKVKIDQTVEELR	0.55	0.007927	0.190833
1949	YLMLMRSPSQADINKIV	0.63	0.007878	0.1475
1464	SLTTNIMEILRGDFSSANN	0.77	0.007851	0.1275
1157	NRNVHSGSTFF	0.61	0.006967	0.395
1021	LSDQVPDTESETRIL	0.55	0.006781	0.141667
1307	SDQVPDTESETRILL	0.1	0.006781	0.141667
1670	TLYSYKVQSTITSRMAT	0.92	0.006767	0.228333
15	ADSGEGDFLAEGGGVR	0.07	0.006559	0.176667
761	ILEDENDAMADADRL	0.51	0.006219	0.229167
198	DIQMTQSPSSLSASVGDRVTI	0.26	0.00604	0.105
1338	SETESRGSESGIFTNTK	0.54	0.005873	0.295833
1571	TATESFASDPILYRPV	0.37	0.005432	0.1275
1287	RVTEPISAESGEQVERVNEPSILEMS	0.79	0.005241	0.146667
202	DIVMTQSPDSLAV	0.26	0.00514	0.143333
1306	SDQVPDTESETRI	0.08	0.00507	0.1325
1905	WDLDPEVRPTSAVAA	0.84	0.004948	0.160833
1316	SEETKENEGFTVTAEGK	0.56	0.004885	0.401667
1572	TATESFASDPILYRPVAV	0.49	0.004877	0.146667
123	AVFVDLEPTVIDEVR	0.48	0.004815	0.171667
970	LLRPHVFMPEVTPDMDYLPR	0.77	0.004279	0.155
99	AMSTYTGIFTDQVLSVLKGEE	0.61	0.003826	0.133333
3	AAMSTYTGIFTDQVLSVLKGEE	0.63	0.003689	0.1225
1088	MSTYTGIFTDQVLSVLKGEE	0.26	0.003632	0.140833
1020	LSDQVPDTESETRI	0.47	0.003427	0.1325
1	AAGSDVDIDMAFILDSAETT	0.48	0.003353	0.281667
329	EGVQKEDIPPADLSDQVPDTESETR	0.48	0.003151	0.138333
88	ALVILAKGAEEMETVIPVDVM	0.56	0.002946	0.289167
330	EGVQKEDIPPADLSDQVPDTESETRI	0.51	0.002639	0.136667
754	IILEDENDAMADADR	0.38	0.002493	0.243333
1517	STAAMSTYTGIFTDQVLSVLKGEE	0.66	0.002353	0.144167
755	IILEDENDAMADADRL	0.49	0.002098	0.244167
253	DSHSLTTNIMEILRGDFSSANN	0.78	0.002047	0.148333

## Sheet: Acute WF aligned
Accession	Peptide	Spectral count	Feature*Ampep,deep
sp|P04406|G3P_HUMAN	AVGKVIPELNGKLTGMAF	65	31.8346
sp|P02671|FIBA_HUMAN	STGKTFPGFFSPMLGEFV	26	22.0058
sp|P06727|APOA4_HUMAN	SLAELGGHLDQQVEEF	47	21.9578
sp|P69905|HBA_HUMAN	YFPHFDLSHG	30	21.266
sp|P69905|HBA_HUMAN	SLDKFLASVSTVLTSKY	39	21.176
sp|P02671|FIBA_HUMAN	FDTASTGKTFPGFFSPM	28	19.1729
sp|P02647|APOA1_HUMAN	RLEALKENGGARLA	33	18.9905
sp|P02647|APOA1_HUMAN	HELQEKLSPL	29	18.1707
sp|P01042|KNG1_HUMAN	KLDDDLEHQGGHVL	37	18.0997
sp|P06396|GELS_HUMAN	SVLPEGGETPLFKQFF	30	17.8813
sp|P69905|HBA_HUMAN	MFLSFPTTK	20	17.8174
sp|P01042|KNG1_HUMAN	LDDDLEHQGGHVL	38	17.7215
sp|P69905|HBA_HUMAN	HASLDKFLASVSTVLTSKY	31	17.678
sp|P02671|FIBA_HUMAN	FFDTASTGKTFPGFFSPML	22	17.4048
sp|P02671|FIBA_HUMAN	DTASTGKTFPGFFSPM	28	16.8931
sp|P06396|GELS_HUMAN	VLPEGGETPLFKQFF	27	16.6478
sp|P02671|FIBA_HUMAN	GKTFPGFFSPML	19	16.2723
Not available	RLLLPGELAKHAVSEGTKAVTKYTSS	32	16.1897
sp|P06727|APOA4_HUMAN	NHQLEGLTF	58	16.1456
sp|P02671|FIBA_HUMAN	ASTGKTFPGFFSPMLGEFV	19	15.9401
sp|P01009|A1AT_HUMAN	FNKPFVF	22	15.2744
sp|P69905|HBA_HUMAN	FLSFPTTKT	16	15.0777
sp|P02671|FIBA_HUMAN	TGKTFPGFFSPML	17	15.0557
sp|P02671|FIBA_HUMAN	FFDTASTGKTFPGFFSPM	23	15.0551
sp|P02671|FIBA_HUMAN	TFPGFFSPM	21	15.0484
sp|P69905|HBA_HUMAN	TYFPHFDLSHGS	24	14.949
Not available	VLPEGGETPIFKQFF	27	14.6495
sp|P69905|HBA_HUMAN	TYFPHFDLSHG	29	14.3236
sp|P01042|KNG1_HUMAN	DDDLEHQGGHVL	40	13.8935
sp|P06727|APOA4_HUMAN	SLAELGGHLDQQV	35	13.7934
sp|P02647|APOA1_HUMAN	LRAELQEGARQ	28	13.7601
sp|P04406|G3P_HUMAN	AVGKVIPELNGKLT	34	13.6196
sp|P69905|HBA_HUMAN	FLSFPTT	16	13.5342
sp|P02647|APOA1_HUMAN	VLESFKV	20	13.4046
sp|P04004|VTNC_HUMAN	MAGRIYI	20	13.3867
sp|P68871|HBB_HUMAN:sp|P02042|HBD_HUMAN	AGVANALAHKYH	15	13.3823
sp|P02671|FIBA_HUMAN	MELERPGGNEI	33	13.3692
sp|P02655|APOC2_HUMAN	GIFTDQVLSVLKGEE	53	13.3658
sp|Q14624|ITIH4_HUMAN	MNFRPGVL	38	13.2691
sp|P06727|APOA4_HUMAN	SLAELGGHL	22	13.1129
sp|P01009|A1AT_HUMAN	SPLFMGKV	20	12.9735
sp|P06727|APOA4_HUMAN	HAGDVEGHLSFLEK	23	12.8139
sp|P02671|FIBA_HUMAN	STGKTFPGFFSPM	15	12.7954
sp|P04406|G3P_HUMAN	IPELNGKLT	23	12.7533
sp|P04114|APOB_HUMAN	KLLSGGNTLHLV	20	12.6599
sp|P08697|A2AP_HUMAN	GDKLFGPDLK	34	12.5283
sp|P02671|FIBA_HUMAN	TGKTFPGFFSPM	16	12.4431
sp|P69905|HBA_HUMAN	GEYGAEALERMFL	46	12.3843
sp|P01011|AACT_HUMAN	NSPLDEENLTQENQDR	26	12.3711
sp|P69905|HBA_HUMAN	FPHFDLSHG	19	12.3396
sp|P06727|APOA4_HUMAN	LGPHAGDVEGHLS	33	12.2433
sp|P02671|FIBA_HUMAN	FFSPMLGEFV	18	12.0719
sp|P06727|APOA4_HUMAN	LGGHLDQQVEEF	25	11.8953
sp|P69905|HBA_HUMAN	SLDKFLASV	17	11.6864
sp|P02656|APOC3_HUMAN	SLLSFMQG	20	11.5779
sp|P02671|FIBA_HUMAN	FDTASTGKTFPGFFSPML	14	11.5337
sp|P02671|FIBA_HUMAN	DTASTGKTFPGFFSPML	15	11.5205
sp|P06727|APOA4_HUMAN	HQLEGLTF	20	11.5013
Not available	RLLLPGELAKHAVSEGTKAVTKYTSA	27	11.496
sp|P02768|ALBU_HUMAN	ASQAALGL	20	11.4825
sp|P02671|FIBA_HUMAN	DTASTGKTFPGFFSPMLGEFV	32	11.4795
sp|P33241|LSP1_HUMAN	LLSLKPSEAPELDEDEGF	24	11.4194
sp|P68871|HBB_HUMAN:sp|P02042|HBD_HUMAN	AYQKVVAGVANALAHKYH	14	11.4153
sp|P00558|PGK1_HUMAN	SLLGKDVLFL	16	11.2246
sp|P04114|APOB_HUMAN	KVPLLLSEPI	21	11.1769
sp|P04406|G3P_HUMAN	VGKVIPELNGKLTGMAF	26	11.1576
sp|P02671|FIBA_HUMAN	STGKTFPGFFSPML	12	11.1219
sp|P04114|APOB_HUMAN	ILNTFHIPSFTI	16	11.1106
sp|P06727|APOA4_HUMAN	SLPELEQ	20	11.0357
sp|P02671|FIBA_HUMAN	TLSGIGTLDGF	26	11.0102
sp|P01009|A1AT_HUMAN	SVLGQLGITKVF	22	10.9846
sp|P69905|HBA_HUMAN	YFPHFDLSHGSA	19	10.9337
sp|P69905|HBA_HUMAN	FPHFDLS	20	10.8957
sp|P02671|FIBA_HUMAN	STGKTFPGFFSPMLG	12	10.8837
sp|P69905|HBA_HUMAN	MFLSFPTTKT	12	10.7655
sp|P02671|FIBA_HUMAN	STGKTFPGFFSPMLGEF	12	10.7634
sp|P01023|A2MG_HUMAN	AYLVFSPSKSFV	13	10.7015
sp|P01023|A2MG_HUMAN	ALLEIPLTVTHPV	21	10.6843
sp|P06732|KCRM_HUMAN	LNYKPEEEYPDLSKH	20	10.5965
sp|P06727|APOA4_HUMAN	HAGDVEGHLSFL	28	10.5576
sp|Q13790|APOF_HUMAN	SYDLDPGAGSLEI	22	10.4678
sp|P06727|APOA4_HUMAN	TLSLPELEQQQE	22	10.4678
sp|P01009|A1AT_HUMAN	SVLGQLGITK	20	10.4432
sp|P68871|HBB_HUMAN:sp|P02042|HBD_HUMAN	YQKVVAGVANALAHKYH	13	10.389
sp|Q14624|ITIH4_HUMAN	LLFKGSEMVV	16	10.3842
sp|P02671|FIBA_HUMAN	SHHPGIAEFPS	24	10.3179
sp|P23528|COF1_HUMAN	SDGVIKVF	20	10.3069
sp|P0C0L4|CO4A_HUMAN	HLGVPLSVGV	16	10.2418
sp|P69905|HBA_HUMAN	HASLDKFLASV	22	10.1101
sp|P06727|APOA4_HUMAN	TLSLPELEQ	21	10.0779
sp|P01042|KNG1_HUMAN	LDDDLEHQGGHV	29	10.0728
sp|P0C0L4|CO4A_HUMAN	GLEEELQFSLGSKI	19	10.0471
sp|P06727|APOA4_HUMAN	GDVEGHLSF	27	10.0418
sp|P02671|FIBA_HUMAN	STGKTFPGFFSP	16	9.99264
sp|P10909|CLUS_HUMAN	SLMPFSPYEPLNF	16	9.95968
sp|P00558|PGK1_HUMAN	TLDKLDV	16	9.93328
sp|P01009|A1AT_HUMAN	FNKPFVFL	12	9.93055
sp|P02647|APOA1_HUMAN	KWQEEMELY	12	9.92778
sp|P01042|KNG1_HUMAN	KLDDDLEHQGGHVLDHGH	20	9.89702
sp|P02654|APOC1_HUMAN	DVSSALDKL	20	9.88502
sp|P08697|A2AP_HUMAN	GDKLFGPDLKL	16	9.88486
sp|P02766|TTHY_HUMAN	AALLSPYSYSTTAVVTNPKE	36	9.87498
sp|P68871|HBB_HUMAN:sp|P02042|HBD_HUMAN	VAGVANALAHKYH	11	9.84822
Not available	SVYVYKV	20	9.81274
sp|P02647|APOA1_HUMAN	QGLLPVLESF	20	9.77408
sp|P08697|A2AP_HUMAN	DKLFGPDLKL	14	9.75654
sp|P06727|APOA4_HUMAN	EEIGKELEEL	12	9.73423
sp|P00751|CFAB_HUMAN	FLSSLTETI	16	9.71998
sp|P69905|HBA_HUMAN	GEYGAEALERM	19	9.60152
sp|P04114|APOB_HUMAN	SLLPQLIEVSSPI	14	9.56
Not available	RLLLPGELAKHAVSEGTKAV	20	9.55646
sp|P08697|A2AP_HUMAN	KLFGPDL	16	9.53229
sp|P06727|APOA4_HUMAN	GGHLDQQVEEF	20	9.5162
sp|P06727|APOA4_HUMAN	SLPELEQQQE	20	9.5162
sp|P04114|APOB_HUMAN	LLPQLIEVSSPI	16	9.48691
sp|Q13790|APOF_HUMAN	DLDPGAGSLEI	20	9.44214
sp|P02671|FIBA_HUMAN	TFPGFFSPML	12	9.43924
sp|P06732|KCRM_HUMAN	NYKPEEEYPDLS	16	9.41032
Not available	RLLLPGELA	20	9.40828
sp|P02765|FETUA_HUMAN	SLGSPSGEVSHP	16	9.35656
sp|P04114|APOB_HUMAN	TIEMSAFGYVFPKAV	29	9.31289
sp|P04114|APOB_HUMAN	SLLPQLIEV	16	9.30426
sp|P01009|A1AT_HUMAN	NKPFVFL	12	9.30007
sp|P06727|APOA4_HUMAN	KLGPHAGDVEGHLS	19	9.29995
sp|P02671|FIBA_HUMAN	AFFDTASTGKTFPGFFSPM	16	9.28026
sp|P04114|APOB_HUMAN	SLKDNVPKATGV	27	9.27161
sp|P04114|APOB_HUMAN	TSLLPQLIEVSSPI	22	9.2396
sp|P01042|KNG1_HUMAN	DDDLEHQGGHVLDHGH	28	9.20525
sp|P00734|THRB_HUMAN	SDYIHPV	16	9.2031
sp|P52566|GDIR2_HUMAN	HVEEDDDDELDSKL	22	9.17268
sp|P08697|A2AP_HUMAN	GDKLFGPDL	31	9.15539
sp|P69905|HBA_HUMAN	FLSFPTTK	10	9.13914
sp|P01009|A1AT_HUMAN	SPLFMGKVV	16	9.11485
sp|P69905|HBA_HUMAN	TYFPHFDLSH	21	9.10636
sp|P02671|FIBA_HUMAN	ELERPGGNEI	22	9.0462
sp|P01009|A1AT_HUMAN	SVLGQLGITKV	20	9.0334
sp|P08697|A2AP_HUMAN	VPPMEEDYPQFGSPK	21	8.86003
sp|P02671|FIBA_HUMAN	FFSPMLGEF	12	8.85623
sp|P69905|HBA_HUMAN	SLDKFLA	12	8.80529
sp|P02647|APOA1_HUMAN	SALEEYTKKLNTQ	31	8.74708
sp|P04114|APOB_HUMAN	SPFTIEMSAFGYVFPKAV	21	8.69782
sp|P02647|APOA1_HUMAN	GLLPVLESF	16	8.62027
sp|P02768|ALBU_HUMAN	AASQAALGL	16	8.59704
sp|P06732|KCRM_HUMAN	NYKPEEEYPDLSKH	14	8.44218
sp|P01042|KNG1_HUMAN	KLDDDLEHQGGHV	19	8.43933
sp|P02647|APOA1_HUMAN	HELQEKLSPLGEEM	17	8.41631
sp|Q14624|ITIH4_HUMAN	GLPGPPDVPDH	20	8.24172
sp|P02656|APOC3_HUMAN	SLLSFMQGYM	20	8.22404
sp|P04406|G3P_HUMAN	SEGPLKGILGY	12	8.2038
sp|P69905|HBA_HUMAN	HAGEYGAEALER	31	8.12386
sp|P69905|HBA_HUMAN	VGAHAGEYGAEALER	27	8.06855
sp|P04114|APOB_HUMAN	FGYVFPKAV	12	8.06314
sp|P02671|FIBA_HUMAN	GFFSPMLGEFV	12	8.01754
sp|P02671|FIBA_HUMAN	TGKTFPGFFSPMLGEFV	12	8.00561
sp|P04114|APOB_HUMAN	YDKSLWDFLKLDV	9	7.95877
sp|P02747|C1QC_HUMAN	TRQTHQPPAPNSLI	16	7.95262
sp|P02647|APOA1_HUMAN	QGLLPVLESFKVSFL	13	7.92996
sp|P01042|KNG1_HUMAN	LDDDLEHQGGHVLD	20	7.92084
sp|P69905|HBA_HUMAN	TYFPHFDLSHGSA	29	7.89905
sp|P01042|KNG1_HUMAN	LDDDLEHQGGHVLDHGH	18	7.88974
sp|P01011|AACT_HUMAN	FFMSKVTNPKQA	16	7.87664
sp|P06727|APOA4_HUMAN	SELTQQLNALF	20	7.84804
sp|P68871|HBB_HUMAN:sp|P02042|HBD_HUMAN	GGEALGRLLV	16	7.82968
sp|P13805|TNNT1_HUMAN	NMGAHFGGYLV	12	7.70923
sp|P04114|APOB_HUMAN	LLSEPINII	12	7.65124
sp|P06727|APOA4_HUMAN	ELGGHLDQQVEEF	16	7.61296
sp|Q03167|TGBR3_HUMAN	IPSIQLFPGLREPEE	16	7.61296
sp|P01011|AACT_HUMAN	NSPLDEENLTQENQD	16	7.61296
sp|P06727|APOA4_HUMAN	TLSLPELEQQQEQQQE	16	7.61296
Not available	VRLLLPGELA	16	7.61296
sp|P68871|HBB_HUMAN:sp|P02042|HBD_HUMAN	VLGAFSDGLAHLDNL	22	7.60368
sp|P69905|HBA_HUMAN	YFPHFDL	18	7.59427
sp|P06727|APOA4_HUMAN	AELGGHLDQQVEEF	16	7.55296
sp|P68871|HBB_HUMAN	TALWGKV	9	7.52806
sp|P69905|HBA_HUMAN	VLSPADKTNV	25	7.47417
sp|P01011|AACT_HUMAN	NSPLDEENLTQEN	16	7.47179
sp|P02671|FIBA_HUMAN	TFPGFFSPMLGE	12	7.46663
sp|P68871|HBB_HUMAN:sp|P02042|HBD_HUMAN	VLGAFSDGLA	16	7.4336
sp|P00558|PGK1_HUMAN	EGKVLPGVDAL	16	7.38437
sp|Q13790|APOF_HUMAN	YDLDPGAGSLEI	16	7.3759
sp|P08697|A2AP_HUMAN	DKLFGPDL	22	7.3218
sp|P19823|ITIH2_HUMAN	SLPGESEEMMEEVDQV	19	7.31346
sp|P01009|A1AT_HUMAN	NKPFVFLM	9	7.28548
sp|P04406|G3P_HUMAN	VIPELNGKLT	17	7.27036
sp|P68871|HBB_HUMAN:sp|P02042|HBD_HUMAN	GVANALAHKYH	8	7.12668
sp|P02768|ALBU_HUMAN	SKLVTDLTKV	12	7.09812
sp|P68871|HBB_HUMAN:sp|P02042|HBD_HUMAN	FSDGLAHLD	16	7.0484
sp|P05546|HEP2_HUMAN	GSKGPLDQLE	16	7.03766
sp|P69905|HBA_HUMAN	GEYGAEALER	12	7.02505
sp|P69891|HBG1_HUMAN:sp|P69892|HBG2_HUMAN	FFDSFGNLSSASAIMGNPK	12	7.01915
sp|P69905|HBA_HUMAN	YFPHFDLSH	12	7.01911
sp|P02746|C1QB_HUMAN	FSGFLLFPDMEA	13	7.00058
Not available	SIYVYKV	21	6.99615
sp|P02671|FIBA_HUMAN	FDTASTGKTFPGFFSPMLGE	14	6.96227
sp|P04114|APOB_HUMAN	RVLLDQLGTTI	20	6.957
sp|P69905|HBA_HUMAN	GAHAGEYGAEALER	26	6.94899
sp|P10909|CLUS_HUMAN	SLMPFSPYEPLNFHA	16	6.9489
sp|P02647|APOA1_HUMAN	LHELQEKLSPLGEEMRD	19	6.88934
sp|P02671|FIBA_HUMAN	STGKTFPGFFSPMLGE	8	6.87577
sp|P69905|HBA_HUMAN	YFPHFDLS	12	6.8587
sp|P06396|GELS_HUMAN	VSVLPEGGETPLFKQFF	13	6.8473
sp|P02671|FIBA_HUMAN	TGKTFPGFFSPMLG	8	6.81959
sp|P0C0S5|H2AZ_HUMAN:sp|Q71UI9|H2AV_HUMAN	TIAGGGVIPH	12	6.81755
Not available	WDDMEKL	12	6.80422
sp|P01009|A1AT_HUMAN	PMSIPPEVKFNKPFVF	13	6.79823
sp|P69905|HBA_HUMAN	VHASLDKFLASV	19	6.79054
sp|P06727|APOA4_HUMAN	SLAELGGHLDQ	17	6.78535
Not available	LFLGKVVDPTKP	13	6.73419
sp|P02656|APOC3_HUMAN	SLKDYWSTV	12	6.72625
sp|P00734|THRB_HUMAN	SLEDKTERELL	16	6.71773
sp|P69905|HBA_HUMAN	YFPHFDLSHGSAQV	24	6.68443
sp|P06727|APOA4_HUMAN	SLPELEQQQEQQQE	14	6.66134
sp|P04406|G3P_HUMAN	SEGPLKGILGYTEH	10	6.65888
sp|P04114|APOB_HUMAN	TSLLPQLIEV	13	6.65844
sp|Q14515|SPRL1_HUMAN	GLKDQEDSDGHLSV	22	6.61696
sp|P00751|CFAB_HUMAN	KIVLDPSGSMNI	16	6.60515
sp|P06727|APOA4_HUMAN	ELTQQLNALF	16	6.59371
sp|P00488|F13A_HUMAN	GVNLQEFLNV	20	6.51284
sp|P69905|HBA_HUMAN	HLPAEFTPAVHA	23	6.5124
sp|P69905|HBA_HUMAN	KVADALTNAV	12	6.49862
sp|P02647|APOA1_HUMAN	LLPVLESF	12	6.49733
sp|P02766|TTHY_HUMAN	NVAVHVF	12	6.48348
sp|P07357|CO8A_HUMAN	VIDFEMQPIHEV	16	6.47029
sp|P04114|APOB_HUMAN	LILPSLELPV	12	6.46921
sp|O75367|H2AY_HUMAN	SAKAGVIFPV	12	6.44714
sp|P06727|APOA4_HUMAN	TLSLPEL	12	6.4464
sp|Q96Q06|PLIN4_HUMAN	FFGSLPGFS	8	6.42632
sp|P02656|APOC3_HUMAN	SLLSFMQGYMK	14	6.42075
sp|P04114|APOB_HUMAN	ILPSLELPV	12	6.39594
sp|P02647|APOA1_HUMAN	LLPVLESFKV	12	6.3779
sp|P02647|APOA1_HUMAN	GLLPVLESFKV	12	6.3668
sp|P01009|A1AT_HUMAN	VLGQLGITKVF	12	6.32413
sp|P04114|APOB_HUMAN	DSPIKVPLLL	12	6.30512
sp|P02671|FIBA_HUMAN	TFPGFFSPMLG	8	6.2431
sp|P20810|ICAL_HUMAN	DKDLDDALDKL	9	6.23267
sp|P02656|APOC3_HUMAN	SLLSFMQGY	16	6.19555
sp|Q99972|MYOC_HUMAN	ILKESPSGYL	8	6.18417
sp|P02671|FIBA_HUMAN	HHPGIAEFPS	20	6.18214
sp|P20810|ICAL_HUMAN	DLDDALDKL	12	6.14274
sp|P68871|HBB_HUMAN	ALWGKVNVDEV	12	6.13962
sp|P68871|HBB_HUMAN:sp|P02042|HBD_HUMAN	FSDGLAHLDNL	16	6.13941
Not available	RLLLPGELAKHAV	12	6.11867
sp|P04406|G3P_HUMAN	VIHDNFGIVEGL	12	6.11764
sp|P69905|HBA_HUMAN	TYFPHFDL	16	6.11437
sp|P02746|C1QB_HUMAN	SGFLLFPDMEA	12	5.98972
sp|P04406|G3P_HUMAN	AVGKVIPELNGK	16	5.9765
sp|P02671|FIBA_HUMAN	FDTASTGKTFPGFFSPMLGEFV	18	5.96876
sp|P02647|APOA1_HUMAN	QGLLPVLESFKV	12	5.93476
sp|P04114|APOB_HUMAN	FQIPGYTVPV	12	5.93194
sp|P04114|APOB_HUMAN	TFQIPGYTVPVVNV	12	5.90849
sp|P02671|FIBA_HUMAN	KTFPGFFSPM	8	5.86002
sp|P02765|FETUA_HUMAN	HTFMGVVSLGSPSGEV	9	5.84715
sp|P02655|APOC2_HUMAN	TDQVLSVLKGEE	20	5.82788
sp|P68871|HBB_HUMAN:sp|P02042|HBD_HUMAN	VLGAFSDGLAHLD	16	5.82472
sp|P13805|TNNT1_HUMAN	VPPLIPPKIPEGERV	20	5.81164
sp|P19823|ITIH2_HUMAN	SLGMGFDVDYDFL	16	5.81117
sp|P02671|FIBA_HUMAN	FFDTASTGKTFPGFFSPMLGEFV	23	5.79168
sp|P02647|APOA1_HUMAN	LQEKLSPLGEEMRD	15	5.7771
sp|P68871|HBB_HUMAN	WGKVNVDEV	12	5.77256
sp|P02675|FIBB_HUMAN	PAPPPISGGGY	12	5.76984
sp|P05546|HEP2_HUMAN	KGPLDQLE	12	5.76348
sp|P08697|A2AP_HUMAN	LLKLGNQEPGGQTAL	12	5.75186
sp|P06727|APOA4_HUMAN	SLAELGGHLDQQVEEFR	14	5.73294
sp|P04406|G3P_HUMAN	LGYTEHQVV	12	5.72542
sp|P02765|FETUA_HUMAN	LLAAPPGHQL	16	5.72226
sp|P06727|APOA4_HUMAN	LGPHAGDVEGHL	13	5.71245
sp|P06727|APOA4_HUMAN	GHLDQQVEEF	12	5.70972
sp|P06727|APOA4_HUMAN	LAELGGHLDQQVEEF	12	5.70972
sp|P06727|APOA4_HUMAN	LGPHAGDVEGHLSFLE	12	5.70972
sp|Q01518|CAP1_HUMAN	LIPTEGGDFNEFPVPEQF	12	5.70972
sp|P33241|LSP1_HUMAN	SLKPSEAPELDEDEGF	12	5.70972
sp|P07358|CO8B_HUMAN	LGGIYEYTLV	16	5.6969
sp|P06727|APOA4_HUMAN	LNHQLEGLTF	12	5.6702
sp|P02655|APOC2_HUMAN	TGIFTDQVL	20	5.6556
sp|P01009|A1AT_HUMAN	LFMGKVVNPTQ	20	5.65308
sp|P02765|FETUA_HUMAN	MGVVSLGSPSGEVSHPR	12	5.64097
sp|P06727|APOA4_HUMAN	GDVEGHLSFLE	12	5.63486
sp|P07951|TPM2_HUMAN	ILEGELER	8	5.62249
sp|P02746|C1QB_HUMAN	TGGMVLKLEQGENV	20	5.61056
sp|Q9HBR0|S38AA_HUMAN	LPPLPLDPV	12	5.58103
sp|P08697|A2AP_HUMAN	LLKLGNQEPGG	12	5.55396
sp|P60985|KTDAP_HUMAN	TPFLNIDKL	8	5.5337
sp|P69905|HBA_HUMAN	SLDKFLASVST	12	5.51666
sp|P02655|APOC2_HUMAN	FTDQVLSVLKGEE	19	5.51072
sp|P01009|A1AT_HUMAN	FLEAIPM	18	5.50973
sp|P06733|ENOA_HUMAN	SGKYDLDF	12	5.4866
sp|P02765|FETUA_HUMAN	GVVSLGSPSGEVSHPR	9	5.44012
sp|P0C0L4|CO4A_HUMAN	QFSLGSKI	8	5.42874
sp|P02647|APOA1_HUMAN	ELQEKLSPL	8	5.41543
sp|P00734|THRB_HUMAN	IVEGSDAEIGMSPWQV	18	5.4027
sp|P01042|KNG1_HUMAN	DDDLEHQGGHVLDHGHKH	12	5.38372
sp|Q03167|TGBR3_HUMAN	SIQLFPGLREPEE	12	5.3807
sp|P04406|G3P_HUMAN	GKVIPELNGKLT	11	5.37731
sp|P69905|HBA_HUMAN	TYFPHFDLSHGSAQVK	16	5.3663
sp|P04114|APOB_HUMAN	ALNLPTLPEV	12	5.32277
sp|P02671|FIBA_HUMAN	GKTFPGFFSPMLGEFV	8	5.31047
sp|P02671|FIBA_HUMAN	AFFDTASTGKTFPGFFSPML	8	5.30987
sp|P12883|MYH7_HUMAN	VRELENELEAEQ	16	5.3089
sp|P19823|ITIH2_HUMAN	SLGMGFDVDYDFLK	12	5.30623
sp|P04406|G3P_HUMAN	VGKVIPELNGKLT	12	5.28432
sp|P69905|HBA_HUMAN	VHASLDKFLASVSTVLTSKY	12	5.2724
sp|P02647|APOA1_HUMAN	LRAELQEGARQKL	10	5.20658
sp|P01024|CO3_HUMAN	SSKITHRIHWESASLLR	6	5.20151
sp|P68871|HBB_HUMAN	SAVTALWGKVNVDEV	12	5.1901
sp|P07358|CO8B_HUMAN	KVEPLYELV	12	5.18917
sp|P04114|APOB_HUMAN	TFQIPGYTVPV	9	5.14764
sp|P69905|HBA_HUMAN	TYFPHFDLS	14	5.13628
sp|P06396|GELS_HUMAN	VLPEGGETPLF	12	5.13371
sp|P02652|APOA2_HUMAN	SKEQLTPLI	8	5.12528
sp|P68871|HBB_HUMAN:sp|P02042|HBD_HUMAN	DGLAHLDNL	16	5.12442
sp|P04114|APOB_HUMAN	ALNLPTLPEVKFPEV	16	5.11536
sp|P06727|APOA4_HUMAN	HAGDVEGHLSFLE	16	5.10744
sp|P02765|FETUA_HUMAN	MGVVSLGSPSGEVSHP	8	5.10502
sp|P10909|CLUS_HUMAN	RPHFFFPK	8	5.10107
sp|P02765|FETUA_HUMAN	LLAAPPGHQLH	14	5.10098
sp|P08697|A2AP_HUMAN	LLKLGNQEPGGQTA	12	5.06929
sp|P02671|FIBA_HUMAN	FSPMLGEFV	8	5.06466
sp|P04406|G3P_HUMAN	AVGKVIPELNGKLTG	12	5.04857
sp|P69905|HBA_HUMAN	SLDKFLASVSTVL	12	5.04086
sp|P04114|APOB_HUMAN	SGLLTSLKDNVPKATGV	10	5.03391
sp|Q9UHI8|ATS1_HUMAN	FLAPGFTLQ	8	5.01021
sp|P69905|HBA_HUMAN	GAEALERMFL	20	5.0048
sp|P04406|G3P_HUMAN	TVDGPSGKLW	13	4.98178
sp|P68871|HBB_HUMAN:sp|P02042|HBD_HUMAN	FSDGLAHL	8	4.97683
sp|P01023|A2MG_HUMAN	VGFYESDVMGR	12	4.97376
sp|P02671|FIBA_HUMAN	DTASTGKTFPGFFSPMLGEF	10	4.97305
sp|P02671|FIBA_HUMAN	FPGFFSPMLGEFV	8	4.96837
sp|P06727|APOA4_HUMAN	SLAELGGHLDQQVE	12	4.95998
sp|P01009|A1AT_HUMAN	LMIEQNTKSPL	16	4.9588
sp|P02647|APOA1_HUMAN	HELQEKLSPLGEEMRD	13	4.95369
sp|P02647|APOA1_HUMAN	RLEALKENGGARL	9	4.93913
sp|P04114|APOB_HUMAN	GYVFPKAV	8	4.93412
sp|P02647|APOA1_HUMAN	QGLLPVLESFKVSF	8	4.93251
sp|P02671|FIBA_HUMAN	PGFFSPMLGEFV	8	4.92442
Not available	RLLLPGELAKHAVSEGTKAVTKYTSSK	9	4.90018
sp|P04114|APOB_HUMAN	VNVEVSPFTIEMSAFGYVFPKAV	16	4.89523
sp|P02671|FIBA_HUMAN	LERPGGNEI	13	4.88163
sp|P04406|G3P_HUMAN	VIHDNFGIV	8	4.8656
sp|P02647|APOA1_HUMAN	SEKAKPALEDL	14	4.85468
sp|Q14515|SPRL1_HUMAN	DQEDSDGHLSV	16	4.85058
sp|P04114|APOB_HUMAN	KVPLLLSEPINII	8	4.85022
sp|P02671|FIBA_HUMAN	SSSHHPGIAEFPS	8	4.8423
sp|P01024|CO3_HUMAN	HWESASLLR	8	4.84154
sp|P68871|HBB_HUMAN:sp|P02042|HBD_HUMAN	VLGAFSDGLAH	12	4.84115
Not available	RLLLPGELAKHAVSEGTK	10	4.81947
sp|P02747|C1QC_HUMAN	GIQGSDSVFSGFLLFPD	12	4.79155
sp|P06727|APOA4_HUMAN	DVEGHLSFL	8	4.79014
sp|P69905|HBA_HUMAN	TLAAHLPA	8	4.78966
sp|P02655|APOC2_HUMAN	YLPAVDEKL	16	4.76914
sp|P69905|HBA_HUMAN	SVSTVLTSKY	12	4.76004
sp|P05546|HEP2_HUMAN	GSKGPLDQLEKGGETAQ	15	4.74875
sp|P02671|FIBA_HUMAN	DLGTLSGIGTLDGF	12	4.74416
sp|P68871|HBB_HUMAN	LWGKVNVDEV	8	4.7345
sp|P02656|APOC3_HUMAN	LLSFMQG	8	4.71477
Not available	VLPEGGETPIF	12	4.7106
sp|P02751|FINC_HUMAN	GLSPGVTYYFKVFAV	8	4.69742
sp|P0C0L4|CO4A_HUMAN	KPRLLLFSPSVV	8	4.69372
sp|P52209|6PGD_HUMAN	ELLAKPGQFI	8	4.68466
Not available	AGEASRLAHYNKRSTI	12	4.67587
sp|P04114|APOB_HUMAN	TFQIPGYTVPVV	8	4.66476
Not available	VYKVLKQVHPDTGISSK	11	4.59478
sp|P01009|A1AT_HUMAN	SVLGQLGI	8	4.58458
sp|P68871|HBB_HUMAN:sp|P02042|HBD_HUMAN	ALAHKYH	5	4.57547
Not available	TLHVAPQGTAMAV	16	4.5432
sp|P06727|APOA4_HUMAN	LAELGGHL	8	4.53891
sp|P69905|HBA_HUMAN	GEYGAEALE	8	4.51009
sp|P02768|ALBU_HUMAN	FKDLGEENF	16	4.5077
sp|P02787|TRFE_HUMAN	TLDAGLVYDAYLAPNNLKPV	16	4.48014
sp|P69905|HBA_HUMAN	GEYGAEALERMF	12	4.45741
sp|P02647|APOA1_HUMAN	ESFKVSFL	5	4.42049
sp|P07951|TPM2_HUMAN	LVILEGELER	8	4.41697
sp|P06732|KCRM_HUMAN	FTVDDVIQTGVDNPGHPF	11	4.39747
sp|P02647|APOA1_HUMAN	LHELQEKLSP	7	4.38604
sp|P10909|CLUS_HUMAN	TYHYLPF	8	4.38515
sp|P02649|APOE_HUMAN	ERLGPLVEQGRV	10	4.35516
sp|P08311|CATG_HUMAN	SSFLPWIRTT	12	4.3517
sp|P00736|C1R_HUMAN	FLGHTNVEELM	16	4.35032
sp|P10124|SRGN_HUMAN	TDLFPKT	12	4.3427
sp|P69905|HBA_HUMAN	SLDKFLASVSTVLT	12	4.34008
sp|P02671|FIBA_HUMAN	GSSGTGGTATWKPGSSGP	12	4.33619
sp|P06396|GELS_HUMAN	SVLPEGGETPLF	12	4.32622
sp|P06727|APOA4_HUMAN	KLGPHAGDVEGHLSF	8	4.32295
sp|P02649|APOE_HUMAN	AQAWGERL	8	4.31818
sp|P68871|HBB_HUMAN:sp|P02042|HBD_HUMAN	VLGAFSDGLAHL	8	4.31398
sp|P01042|KNG1_HUMAN	DLEHQGGHVL	9	4.29404
sp|P01042|KNG1_HUMAN	KLDDDLEHQGGHVLD	9	4.28861
sp|P05546|HEP2_HUMAN	SKGPLDQLE	8	4.2675
Not available	RLLLPGELAKH	8	4.25546
sp|P04004|VTNC_HUMAN	DAAMAGRIYI	8	4.25014
Not available	RLLLPGELAKHA	8	4.24828
sp|P01024|CO3_HUMAN	IHWESASLLR	5	4.24475
sp|P02647|APOA1_HUMAN	SFLSALEEY	8	4.24169
sp|P01009|A1AT_HUMAN	LGQLGITKV	8	4.20898
sp|P02647|APOA1_HUMAN	WDNLEKETEGLR	10	4.20491
sp|P06732|KCRM_HUMAN	LNYKPEEEYPDLS	8	4.18217
sp|P02766|TTHY_HUMAN	VEGIYKV	8	4.17898
sp|Q14624|ITIH4_HUMAN	YYLQGAKIPKPEASFSPR	7	4.17796
sp|P01023|A2MG_HUMAN	ALLEIPLTV	8	4.14595
sp|P06727|APOA4_HUMAN	ALVQQMEQLRQ	15	4.14403
sp|P06727|APOA4_HUMAN	LGPHAGDVEGHLSF	11	4.14103
sp|P68871|HBB_HUMAN:sp|P02042|HBD_HUMAN	GEALGRLLV	8	4.13022
sp|P01009|A1AT_HUMAN	LMIEQNTKSPLF	13	4.11896
sp|Q14515|SPRL1_HUMAN	KLSENTDFLAPGVSSF	10	4.11398
sp|P02671|FIBA_HUMAN	FDTASTGKTFPGFFSP	13	4.10543
sp|P07357|CO8A_HUMAN	VIDFEMQPI	16	4.09494
sp|P02671|FIBA_HUMAN	TFPGFFSPMLGEFV	8	4.06218
sp|P69905|HBA_HUMAN	SLDKFLASVSTVLTS	12	4.04767
sp|P69905|HBA_HUMAN	VGAHAGEYGAEALE	9	4.03865
sp|P02671|FIBA_HUMAN	STGKTFPGFF	13	4.03303
sp|P68871|HBB_HUMAN:sp|P02042|HBD_HUMAN	SDGLAHLDNL	13	4.03186
sp|P06727|APOA4_HUMAN	KIDQNVEEL	16	4.03101
sp|Q14624|ITIH4_HUMAN	TQNNFRLLF	8	4.00696
sp|P52566|GDIR2_HUMAN	ELQEMDKDDESLI	12	4.00098
sp|P02671|FIBA_HUMAN	DLGTLSGIGTL	8	3.99693
sp|P19823|ITIH2_HUMAN	SLFSLGMGFDVDYDFLK	10	3.98454
sp|Q14624|ITIH4_HUMAN	LGLPGPPDVPDHA	13	3.9786
sp|P69905|HBA_HUMAN	ASVSTVLTSKY	9	3.97751
sp|P02647|APOA1_HUMAN	WDNLEKETEGL	8	3.94215
sp|P69905|HBA_HUMAN	YFPHFDLSHGS	5	3.91722
sp|P00736|C1R_HUMAN	GGGALLGDRWILT	8	3.91386
sp|P01024|CO3_HUMAN	AEGKGQGTLSVV	12	3.91145
sp|P07358|CO8B_HUMAN	VLGGIYEYTLV	12	3.90755
sp|P68871|HBB_HUMAN	SAVTALWGKVNVDEVGGEALG	8	3.90496
sp|P69905|HBA_HUMAN	HLPAEFTPAV	16	3.89942
sp|P01042|KNG1_HUMAN	KLDDDLEHQGGHVLDHGHKH	6	3.89687
sp|P04406|G3P_HUMAN	IHDNFGIVEGL	8	3.86933
sp|P02747|C1QC_HUMAN	LLRLQVGEEV	8	3.86346
sp|P06727|APOA4_HUMAN	KIDQNVEELKG	14	3.85329
sp|P68871|HBB_HUMAN	EVGGEALGRLLV	8	3.85234
sp|Q86VP6|CAND1_HUMAN	LLTIPEAEKSPL	8	3.85139
sp|P00558|PGK1_HUMAN	LLEGKVLPGVDAL	8	3.83478
sp|P06727|APOA4_HUMAN	ELGGHLDQQV	8	3.80648
sp|P0C0S5|H2AZ_HUMAN:sp|Q71UI9|H2AV_HUMAN	GDEELDSLI	8	3.80648
sp|P06727|APOA4_HUMAN	HLDQQVEEF	8	3.80648
sp|Q6UXB8|PI16_HUMAN	HSLPSLDEEPV	8	3.80648
sp|P01011|AACT_HUMAN	NSPLDEENLTQE	8	3.80648
Not available	VLLVPGPEKEN	8	3.80648
sp|P01009|A1AT_HUMAN	SNGADLSGVTEEAPLKLS	8	3.80413
sp|P04406|G3P_HUMAN	GILGYTEHQVV	8	3.78307
sp|P04406|G3P_HUMAN	VGKVIPEL	8	3.78292
sp|P06727|APOA4_HUMAN	TLSLPELEQQ	8	3.78008
sp|P02671|FIBA_HUMAN	ESSSHHPGIAEFPS	8	3.77497
sp|P69905|HBA_HUMAN	FPHFDLSHGSA	8	3.76813
sp|P02671|FIBA_HUMAN	DLVPGNF	12	3.7636
sp|P04406|G3P_HUMAN	GILGYTEHQV	8	3.76218
sp|P02671|FIBA_HUMAN	FFDTASTGKTFPGFFSP	12	3.75032
sp|Q14624|ITIH4_HUMAN	YYLQGAKIPKPEA	10	3.74804
sp|P02647|APOA1_HUMAN	LRAELQEGA	8	3.72283
sp|P01009|A1AT_HUMAN	SLHLPKLSI	4	3.68234
Not available	YKVLKQVHPDTGISSK	8	3.66237
sp|P02647|APOA1_HUMAN	LESFKVSFL	4	3.65572
sp|P19827|ITIH1_HUMAN	IDKPSEDSPPLEML	9	3.65235
sp|P04406|G3P_HUMAN	HDNFGIVEGLMT	12	3.64496
sp|P10909|CLUS_HUMAN	NFHAMFQPF	8	3.63929
sp|P02649|APOE_HUMAN	LGPLVEQGRV	8	3.62907
sp|P10909|CLUS_HUMAN	HFFFPKS	4	3.60227
sp|P02765|FETUA_HUMAN	HTFMGVVSLGSPSGEVSHP	5	3.59666
sp|P06727|APOA4_HUMAN	AGDVEGHLSFLE	12	3.58186
sp|P04406|G3P_HUMAN	ILGYTEHQVV	8	3.58034
sp|P0DJI8|SAA1_HUMAN	IGSDKYF	8	3.57899
sp|P06727|APOA4_HUMAN	ALVQQMEQLRQKL	8	3.5613
sp|P01009|A1AT_HUMAN	GADLSGVTEEAPLKL	8	3.54454
Not available	FKLLPQLT	4	3.5407
sp|P0DOX5|IGG1_HUMAN	TVSWNSGALTSGVHTFPA	10	3.53468
sp|P06732|KCRM_HUMAN	DVIQTGVDNPGHPF	9	3.4884
sp|P02745|C1QA_HUMAN	FSGFLIFPSA	4	3.48754
sp|Q14624|ITIH4_HUMAN	LLFKGSEMVVAGK	5	3.4834
Not available	SVYVYKVL	8	3.47929
sp|P01009|A1AT_HUMAN	FNKPFVFLM	4	3.44969
sp|P02745|C1QA_HUMAN	SGFLIFPSA	4	3.44896
sp|P02671|FIBA_HUMAN	ASTGKTFPGFFSPM	4	3.4449
sp|P60709|ACTB_HUMAN:sp|P63261|ACTG_HUMAN:sp|P68032|ACTC_HUMAN:sp|P68133|ACTS_HUMAN	LTLKYPI	4	3.43802
sp|P68871|HBB_HUMAN:sp|P02042|HBD_HUMAN	VVAGVANALAHKYH	4	3.4356
sp|P02649|APOE_HUMAN	GPLVEQGRV	8	3.43289
sp|P02671|FIBA_HUMAN	SGIGTLDGF	9	3.42634
sp|P23528|COF1_HUMAN	ILEEGKEIL	4	3.42478
sp|P02751|FINC_HUMAN	KWLPSSSPV	4	3.40727
sp|P01024|CO3_HUMAN	IHWESASLL	4	3.40052
sp|P12259|FA5_HUMAN	NLSPDLSEMPLFA	8	3.39995
sp|P69905|HBA_HUMAN	FLSFPTTKTYFPHFDL	4	3.39477
sp|P02768|ALBU_HUMAN	FDEFKPL	12	3.39349
sp|P04114|APOB_HUMAN	LGTMPAFEV	12	3.38393
sp|P01019|ANGT_HUMAN	VGEVLNSIFF	8	3.38078
sp|P55056|APOC4_HUMAN	FLESKDSLL	4	3.36538
sp|P02652|APOA2_HUMAN	FVELGTQPATQ	8	3.35756
sp|P61163|ACTZ_HUMAN	ELLFRPDLI	8	3.35431
sp|P01009|A1AT_HUMAN	FSNGADLSGVTEEAPLKLS	9	3.3535
sp|Q8WZ42|TITIN_HUMAN	PLPQFPF	12	3.3451
sp|P01009|A1AT_HUMAN	FNKPFVFLMI	4	3.33654
sp|P01009|A1AT_HUMAN	VFSNGADLSGVTEEAPLKLS	11	3.32287
sp|P06727|APOA4_HUMAN	SLAELGGHLD	8	3.3139
sp|P02652|APOA2_HUMAN	YFEKSKEQLTPLI	13	3.3115
sp|P01009|A1AT_HUMAN	IPPEVKFNKPFVF	7	3.3112
sp|P14618|KPYM_HUMAN	LYRPVAV	8	3.30362
sp|P04406|G3P_HUMAN	ELNGKLTGMAF	7	3.30025
sp|P02647|APOA1_HUMAN	LLPVLESFKVSFL	5	3.28453
sp|Q04756|HGFA_HUMAN	IIGGSSSLPGSHPWLAA	4	3.2802
sp|P00338|LDHA_HUMAN	GLYGIKD	4	3.27688
sp|P69905|HBA_HUMAN	SLDKFLASVSTV	12	3.26994
sp|P02751|FINC_HUMAN	SVKWLPSSSPV	4	3.26703
sp|P04406|G3P_HUMAN	AVGKVIPELNGKLTGM	10	3.2635
sp|P0DJI8|SAA1_HUMAN	NYIGSDKYF	12	3.2474
sp|P04004|VTNC_HUMAN	EEEAPAPEVGASKPEG	13	3.24199
sp|P06727|APOA4_HUMAN	EGHLSFLE	4	3.23877
sp|P04004|VTNC_HUMAN	LKPEEEAPAPEVGASKPEG	9	3.22748
sp|P52565|GDIR1_HUMAN	SIQEIQELDKDDESL	9	3.21673
sp|P0DOX5|IGG1_HUMAN	VLQSSGLYSLSSVV	8	3.20334
sp|P31146|COR1A_HUMAN	EEWLGGR	4	3.19848
sp|P10451|OSTP_HUMAN	LYNKYPDAV	8	3.19542
sp|P69905|HBA_HUMAN	VGAHAGEYGAEALERM	12	3.17887
sp|P01009|A1AT_HUMAN	SIATAFAML	12	3.17584
sp|P69905|HBA_HUMAN	MFLSFPTT	4	3.15946
sp|P04406|G3P_HUMAN	SEGPLKGIL	4	3.15942
sp|P01009|A1AT_HUMAN	PMSIPPEVKFNKPF	6	3.15281
sp|P02649|APOE_HUMAN	KLEEQAQQIRL	6	3.14093
sp|P04114|APOB_HUMAN	LKTLQELKKLTI	4	3.12516
sp|P68032|ACTC_HUMAN:sp|P68133|ACTS_HUMAN:sp|P60709|ACTB_HUMAN:sp|P63261|ACTG_HUMAN	ILTLKYPI	4	3.12376
sp|P09493|TPM1_HUMAN:sp|P07951|TPM2_HUMAN	IQLVEEELDR	8	3.12339
sp|P01009|A1AT_HUMAN	NKPFVFLMI	4	3.12063
sp|P69905|HBA_HUMAN	TLAAHLPAEFTPAVHA	6	3.10724
sp|P06727|APOA4_HUMAN	FLEKDLRDKV	8	3.09479
sp|P68871|HBB_HUMAN:sp|P02042|HBD_HUMAN	LLVVYPWTQRF	5	3.09268
sp|P00734|THRB_HUMAN	LEDKTERELL	7	3.0865
sp|P02042|HBD_HUMAN	NALWGKV	4	3.0839
sp|P04406|G3P_HUMAN	HDNFGIVEGL	8	3.08343
sp|P06733|ENOA_HUMAN	NKEGLELL	4	3.05693
sp|P04114|APOB_HUMAN	LNTFHIPSFTI	4	3.04601
sp|Q12805|FBLN3_HUMAN	SGVLPGGGFVASAAAV	4	3.0334
Not available	YLAAVLEYL	8	3.02814
sp|P69905|HBA_HUMAN	VADALTNAV	8	3.01996
sp|P01009|A1AT_HUMAN	MIEQNTKSPLF	12	3.00856
sp|P02655|APOC2_HUMAN	TGIFTDQVLSVL	12	2.99635
sp|P68871|HBB_HUMAN	TALWGKVNV	4	2.99179
sp|P02671|FIBA_HUMAN	STGKTFPGFFSPMLGEFVSETES	6	2.98186
sp|O14791|APOL1_HUMAN	LLEPGMELGITA	8	2.97574
Not available	NDEELNKLLGKV	6	2.97477
sp|Q09666|AHNK_HUMAN	VEGDLKGPEI	8	2.974
sp|P06727|APOA4_HUMAN	SLAELGGHLDQQ	8	2.97214
sp|P10124|SRGN_HUMAN	FELLPGESN	8	2.96625
sp|P04114|APOB_HUMAN	TFQIPGYTVPVVNVEVSPF	6	2.95592
sp|P02746|C1QB_HUMAN:sp|P02747|C1QC_HUMAN	SGFLLFPD	4	2.94772
sp|P02765|FETUA_HUMAN	HTFMGVVSLGSPSG	4	2.94047
sp|P04406|G3P_HUMAN	SEGPLKGI	4	2.93321
sp|P02671|FIBA_HUMAN	DTASTGKTFPGFFSPMLG	4	2.92977
sp|P68871|HBB_HUMAN:sp|P02042|HBD_HUMAN	AFSDGLAHLDNL	12	2.92753
sp|Q09666|AHNK_HUMAN	EGPEVDVNLPK	8	2.92534
sp|P68871|HBB_HUMAN:sp|P02042|HBD_HUMAN	QAAYQKVVAGVANALAHKYH	5	2.92299
sp|O75367|H2AY_HUMAN	SLFLGQKL	4	2.91374
sp|P01009|A1AT_HUMAN	FMGKVVNPTQ	12	2.91113
sp|P02649|APOE_HUMAN	WAGLVEKV	4	2.90866
sp|P01009|A1AT_HUMAN	SGVTEEAPLKLS	8	2.90298
Not available	SGFEEFH	4	2.8805
sp|P69905|HBA_HUMAN	WGKVGAHAGEY	4	2.87296
sp|P01011|AACT_HUMAN	ATAVKITLL	4	2.87239
sp|P68871|HBB_HUMAN	SAVTALWGKVNVD	6	2.86257
sp|Q01518|CAP1_HUMAN	NVLIPTEGGDFNEFPVPEQF	6	2.85486
sp|P69905|HBA_HUMAN	TKTYFPHFDL	6	2.84631
sp|P08670|VIME_HUMAN	SLPLPNFS	4	2.84406
sp|P69905|HBA_HUMAN	FLASVSTVLTSKY	5	2.84102
sp|P02671|FIBA_HUMAN	FFDTASTGKTFPGFFSPMLGE	6	2.83217
sp|P04114|APOB_HUMAN	SLQALQKATFQTPDFIVPL	8	2.82094
sp|P06727|APOA4_HUMAN	LFQDKLGEVNTY	8	2.80674
sp|P69905|HBA_HUMAN	VADALTNAVAHV	8	2.80456
sp|P04114|APOB_HUMAN	LDSNIKF	4	2.79545
sp|P01009|A1AT_HUMAN	SNGADLSGVTEEAPLKL	7	2.7905
Not available	SLQSSLPLTI	4	2.78301
sp|P02671|FIBA_HUMAN	GKTFPGFFSPM	4	2.77148
sp|P02671|FIBA_HUMAN	DTASTGKTFPGFFSPMLGE	8	2.7627
sp|P02647|APOA1_HUMAN	LAARLEALKENGGA	5	2.76037
sp|P02649|APOE_HUMAN	SELEEQLTPV	8	2.7593
sp|O14791|APOL1_HUMAN	VNEPSILEMS	8	2.75679
sp|P02765|FETUA_HUMAN	VVSLGSPSGEVSHP	4	2.75285
sp|Q14624|ITIH4_HUMAN	NVHSGSTFFKYYLQGAKIPKPEA	5	2.7443
sp|Q14624|ITIH4_HUMAN	LFKGSEMVV	4	2.74365
sp|P06727|APOA4_HUMAN	HAGDVEGHLSFLEKDLRDKV	8	2.73846
sp|Q14624|ITIH4_HUMAN	LLFKGSEMVVAG	4	2.72949
sp|P02671|FIBA_HUMAN	FLAEGGGVR	8	2.72922
sp|P04114|APOB_HUMAN	SFSIPVKVL	4	2.72826
sp|P02652|APOA2_HUMAN	YFVELGTQPA	8	2.72078
sp|P02671|FIBA_HUMAN	AFFDTASTGKTFPGFFSPMLGE	6	2.711
sp|P69905|HBA_HUMAN	SLDKFLASVS	4	2.70393
sp|P31146|COR1A_HUMAN	AEEWLGGR	4	2.69234
sp|P00338|LDHA_HUMAN	DLQHGSLFL	4	2.69106
sp|P02647|APOA1_HUMAN	SQFEGSALGKQL	8	2.68378
sp|P04114|APOB_HUMAN	AFGYVFPKAV	4	2.67889
sp|P04406|G3P_HUMAN	AVGKVIPELNGKLTGMA	7	2.67277
sp|P02671|FIBA_HUMAN	AAFFDTASTGKTFPGFFSPML	5	2.65711
sp|P01009|A1AT_HUMAN	FLMIEQNTKSPLF	5	2.65179
sp|P04114|APOB_HUMAN	EMSAFGYVFPKAV	4	2.64332
sp|P02656|APOC3_HUMAN	SEAEDASLLSFMQGYMK	8	2.64278
sp|P10909|CLUS_HUMAN	NPKFMETV	8	2.63721
sp|P33241|LSP1_HUMAN	SSDPGAEEREEL	8	2.61742
sp|P68871|HBB_HUMAN	HLDNLKGTFA	4	2.61698
sp|P04406|G3P_HUMAN	VIPELNGKLTGMAF	10	2.61578
sp|P16403|H12_HUMAN:sp|P10412|H14_HUMAN:sp|P16402|H13_HUMAN	KASGPPVSELI	8	2.61449
sp|P06733|ENOA_HUMAN	ILENKEGLELL	4	2.60759
sp|P0DJI8|SAA1_HUMAN	PAGLPEKY	8	2.60735
sp|P01023|A2MG_HUMAN	GFYESDVMGR	8	2.60333
sp|P60709|ACTB_HUMAN:sp|P63261|ACTG_HUMAN	GILTLKYPI	4	2.59918
sp|P04406|G3P_HUMAN	EGPLKGILGY	4	2.57986
sp|P02765|FETUA_HUMAN	VVSLGSPSGEVSHPR	4	2.57726
sp|P23528|COF1_HUMAN	NIILEEGKEIL	4	2.5653
sp|P02751|FINC_HUMAN	IFEEHGF	4	2.56496
sp|P07910|HNRPC_HUMAN:sp|O60812|HNRC1_HUMAN:sp|B2RXH8|HNRC2_HUMAN:sp|P0DMR1|HNRC4_HUMAN:sp|B7ZW38|HNRC3_HUMAN	DSLLENLEKI	4	2.56325
sp|P06396|GELS_HUMAN	LPEGGETPLFKQFF	4	2.56061
sp|P02652|APOA2_HUMAN	GKDLMEKV	4	2.54548
sp|P04406|G3P_HUMAN	YDNSLKI	4	2.52798
sp|P69905|HBA_HUMAN	ALTNAVAHV	4	2.51405
sp|P04196|HRG_HUMAN	HGPPLPQGPPPLL	5	2.48686
sp|Q14624|ITIH4_HUMAN	NVHSGSTFFKYY	7	2.48681
sp|P04114|APOB_HUMAN	LVMPTFHVPF	4	2.48294
sp|P69905|HBA_HUMAN	GAHAGEYGAEALE	8	2.48123
sp|P08311|CATG_HUMAN	VPPEVFT	8	2.47461
sp|P0C0L4|CO4A_HUMAN	YELNPLDHR	7	2.46406
sp|P69905|HBA_HUMAN	ALTNAVAHVD	8	2.45473
sp|P02766|TTHY_HUMAN	LHGLTTEEEFV	8	2.4526
sp|P02671|FIBA_HUMAN	KTFPGFFSPMLGEFV	4	2.44884
sp|P16949|STMN1_HUMAN	SKESVPEFPLSPPK	4	2.4464
sp|P02647|APOA1_HUMAN	TQEFWDNLEKETEGL	8	2.44392
sp|P00558|PGK1_HUMAN	GDVYVNDAFGTAH	8	2.43702
sp|P52566|GDIR2_HUMAN	SLKELQEMDKDDESLIKY	8	2.43678
sp|P69905|HBA_HUMAN	AWGKVGAHAGEYGAEALE	4	2.42783
sp|P02647|APOA1_HUMAN	LHELQEKLSPL	4	2.42534
sp|P19823|ITIH2_HUMAN	KFYNQVSTPLL	8	2.41564
sp|P02647|APOA1_HUMAN	SQFEGSALGKQLNL	8	2.4125
sp|P01009|A1AT_HUMAN	LMIEQNTKSPLFM	9	2.41124
Not available	LPEGGETPIFKQFF	4	2.40367
sp|P10916|MLRV_HUMAN:sp|Q96A32|MLRS_HUMAN	TMFGEKL	4	2.40364
sp|P01009|A1AT_HUMAN	SVLGQLGITKVFSNGADLSGV	4	2.39488
sp|P08697|A2AP_HUMAN	LFGPDLK	4	2.38307
sp|Q9H444|CHM4B_HUMAN	AELEELEQEELDKN	5	2.37905
sp|P23528|COF1_HUMAN	AEKLGGSAVI	4	2.36668
sp|Q13790|APOF_HUMAN	DGAIDLGYDLL	4	2.36462
sp|P06733|ENOA_HUMAN	GIYEALEL	4	2.36078
sp|Q6FI13|H2A2A_HUMAN:sp|Q16777|H2A2C_HUMAN	GNYAERVGAGAPVYMAA	4	2.36062
sp|P19823|ITIH2_HUMAN	FEIPINGLSEF	5	2.36043
sp|P02768|ALBU_HUMAN	LLLRLAKTYET	4	2.35494
sp|P02671|FIBA_HUMAN	SSHHPGIAEFPS	4	2.34806
sp|P68871|HBB_HUMAN	DGLAHLDNLKGTFA	4	2.34643
sp|P20810|ICAL_HUMAN	HLLDDNGQDKPV	8	2.34566
sp|P10124|SRGN_HUMAN	FELLPGESNKI	4	2.33321
sp|P81605|DCD_HUMAN	DVKDVLDSVL	8	2.33225
sp|P01009|A1AT_HUMAN	PLFMGKVVNPTQK	5	2.32536
sp|P17213|BPI_HUMAN	SMVPNVGLKFSI	4	2.3171
Not available	YLAAVIEYL	8	2.3139
sp|P68871|HBB_HUMAN	TALWGKVNVD	4	2.29232
sp|P01009|A1AT_HUMAN	VFSNGADLSGVTEEAPLKL	9	2.29177
sp|P02647|APOA1_HUMAN	RLEALKENGGARLAE	4	2.29104
sp|P27169|PON1_HUMAN	TLLGMGLALF	4	2.28865
sp|P02647|APOA1_HUMAN	KPALEDL	8	2.28676
sp|P01009|A1AT_HUMAN	LGQLGITKVF	4	2.28577
sp|P04406|G3P_HUMAN	QASEGPLKGILGY	4	2.27234
sp|P02671|FIBA_HUMAN	TFPGFFSPMLGEFVSETES	9	2.2649
sp|P06733|ENOA_HUMAN	NILENKEGLELL	4	2.24836
sp|P02766|TTHY_HUMAN	YTIAALLSPYS	4	2.2435
sp|P69905|HBA_HUMAN	AAWGKVGAHAGEYGAEALE	4	2.2319
sp|P04114|APOB_HUMAN	DLKVEDIPL	8	2.22757
sp|P68871|HBB_HUMAN	ALWGKVNVDEVGGEALGRLLV	5	2.22749
sp|P0DOX5|IGG1_HUMAN	SWNSGALTSGVHTFPA	8	2.21594
sp|P10909|CLUS_HUMAN	SLMPFSPYEPLN	8	2.20757
sp|P06727|APOA4_HUMAN	DEFKVKI	7	2.20427
sp|P01009|A1AT_HUMAN	MIEQNTKSPLFMG	8	2.20211
sp|P16401|H15_HUMAN	ALAAGGYDVEKN	4	2.19936
sp|P07910|HNRPC_HUMAN:sp|O60812|HNRC1_HUMAN:sp|B2RXH8|HNRC2_HUMAN:sp|P0DMR1|HNRC4_HUMAN:sp|B7ZW38|HNRC3_HUMAN	VDSLLENLEKI	4	2.19622
sp|Q09666|AHNK_HUMAN	NLEGLGGKL	4	2.19174
Not available	ILPGVLGSETL	4	2.18736
sp|P10124|SRGN_HUMAN	FELLPGESNKIPR	4	2.18704
sp|P04114|APOB_HUMAN	SQFTLPKSV	9	2.18346
sp|P02649|APOE_HUMAN	QWAGLVEKV	4	2.17915
sp|P69905|HBA_HUMAN	LASVSTVLTSKY	4	2.17374
sp|P04114|APOB_HUMAN	LDSPIKVPLLL	4	2.17213
sp|P07357|CO8A_HUMAN	SLLQPNKF	4	2.1708
sp|P02675|FIBB_HUMAN	EEAPSLRPAPPPISGGGY	5	2.16141
sp|P04114|APOB_HUMAN	FGYVFPK	4	2.1592
sp|O14791|APOL1_HUMAN	GVKLTDVAPV	8	2.15367
sp|P06733|ENOA_HUMAN	ILPVPAFNVI	4	2.14939
sp|P10909|CLUS_HUMAN	TYHYLPFSLPH	4	2.1395
sp|P00450|CERU_HUMAN	GVYSSDVFDIFPGTYQ	8	2.13875
sp|P06727|APOA4_HUMAN	LEGLTFQMK	4	2.13787
sp|P06727|APOA4_HUMAN	ALVQQMEQL	8	2.13774
sp|P02746|C1QB_HUMAN	NSIFSGFLLFPDMEA	4	2.13692
sp|P10909|CLUS_HUMAN	SIIDELF	4	2.1338
sp|P02647|APOA1_HUMAN	FEGSALGKQL	4	2.12041
sp|P04004|VTNC_HUMAN	KPEEEAPAPEVGASKPEG	8	2.11787
sp|P00751|CFAB_HUMAN	DFHINLF	4	2.11386
sp|P62805|H4_HUMAN	VLKVFLENVI	4	2.10829
sp|P06733|ENOA_HUMAN	FIKDYPVV	8	2.10753
sp|P02768|ALBU_HUMAN	KKLVAASQAALGL	4	2.10519
sp|P04114|APOB_HUMAN	NLPTLPEVKF	4	2.10188
sp|P68871|HBB_HUMAN:sp|P02042|HBD_HUMAN	GGEALGRLLVVYPWTQRF	8	2.10022
sp|P55058|PLTP_HUMAN	GVQIPLPEGI	4	2.09911
sp|P02647|APOA1_HUMAN	QGLLPVLESFK	4	2.09537
sp|P02652|APOA2_HUMAN	FQTVTDYGKDL	8	2.09454
sp|P02765|FETUA_HUMAN	HVLLAAPPGHQLH	4	2.08933
sp|P01042|KNG1_HUMAN	LDDDLEHQGGHVLDHGHKH	4	2.0858
sp|P13805|TNNT1_HUMAN	VLSNMGAHFGGYLV	4	2.08193
sp|P04114|APOB_HUMAN	SAFGYVFPK	4	2.07692
sp|P14618|KPYM_HUMAN	IYHLQLFEEL	4	2.06832
sp|P13805|TNNT1_HUMAN	EKDLLELQTLI	4	2.06356
sp|P30041|PRDX6_HUMAN	FPKGVFT	4	2.06055
sp|P02652|APOA2_HUMAN	SYFEKSKEQLTPLI	8	2.05579
sp|P00558|PGK1_HUMAN	LLEGKVLPGVDALSNI	4	2.05298
sp|P01009|A1AT_HUMAN	GQLGITKVF	4	2.04768
sp|P01019|ANGT_HUMAN	TIHLTMPQLV	5	2.0387
sp|P04114|APOB_HUMAN	LLDQLGTTI	4	2.03493
sp|P69905|HBA_HUMAN	AAWGKVGAHAGEYGAEALERMFL	4	2.03189
sp|P60709|ACTB_HUMAN:sp|P63261|ACTG_HUMAN:sp|P68032|ACTC_HUMAN:sp|P68133|ACTS_HUMAN	LLTEAPLNPK	4	2.0305
sp|P01009|A1AT_HUMAN	VLGQLGITKV	4	2.02586
sp|Q71DI3|H32_HUMAN	YQKSTELLI	4	2.02199
sp|P00734|THRB_HUMAN	SLEDKTERELLESYIDGR	7	2.01884
sp|P50552|VASP_HUMAN	HGAGGGPPPAPPLPA	4	2.01829
sp|P02654|APOC1_HUMAN	TPDVSSALDKL	8	2.01637
sp|P02655|APOC2_HUMAN	FLTQVKESLS	4	2.01592
sp|P21333|FLNA_HUMAN	GGHQVPGSPF	8	2.01505
sp|P01009|A1AT_HUMAN	DLKSVLGQLGITKVF	4	2.01215
sp|Q96A32|MLRS_HUMAN	FPPDVGGNV	5	2.01017
sp|P02649|APOE_HUMAN	RLQAEAF	8	2.00873
sp|P02647|APOA1_HUMAN	EGSALGKQLNL	4	2.00747
sp|Q09666|AHNK_HUMAN	DVNLEGLGGKL	4	2.00677
sp|P02671|FIBA_HUMAN	PGSSGTGGTATWKPGSSGP	4	2.00208
sp|P23528|COF1_HUMAN	NIILEEGKEI	4	1.99223
sp|P0C0S8|H2A1_HUMAN:sp|Q9BTM1|H2AJ_HUMAN:sp|Q99878|H2A1J_HUMAN:sp|Q96KK5|H2A1H_HUMAN	AERVGAGAPVYLAA	4	1.99123
sp|P69905|HBA_HUMAN	AHLPAEFTPAV	8	1.99062
sp|P68871|HBB_HUMAN:sp|P02042|HBD_HUMAN	GGEALGRLLVV	4	1.98965
sp|P02671|FIBA_HUMAN	LGTLSGIGTLDGF	4	1.98913
sp|P06727|APOA4_HUMAN	SLPELEQQ	4	1.98709
sp|P19823|ITIH2_HUMAN	GMGFDVDYDFL	4	1.98533
sp|P00325|ADH1B_HUMAN:sp|P07327|ADH1A_HUMAN	THVLPFEKI	4	1.98245
sp|P01009|A1AT_HUMAN	QLGITKVF	4	1.98104
sp|P04114|APOB_HUMAN	LDQLGTTI	4	1.97455
sp|P02647|APOA1_HUMAN	NLEKETEGL	4	1.9719
sp|P02649|APOE_HUMAN	EEQAQQIRL	4	1.97049
sp|P02655|APOC2_HUMAN	FLTQVKESL	4	1.97048
sp|P04406|G3P_HUMAN	GILGYTEHQ	4	1.96992
sp|P00734|THRB_HUMAN	SLEDKTERELLESY	8	1.96677
sp|P60709|ACTB_HUMAN:sp|P63261|ACTG_HUMAN:sp|P68032|ACTC_HUMAN:sp|P68133|ACTS_HUMAN	LLTEAPLNPKA	4	1.96574
sp|Q6E0U4|DMKN_HUMAN	NIGEALGHGLGDAL	4	1.96188
sp|P04406|G3P_HUMAN	KVIPELNGKLT	4	1.95788
sp|P10124|SRGN_HUMAN	HGLEEDFM	4	1.95588
sp|P52907|CAZA1_HUMAN	FITHAPPGEFNEVF	8	1.95298
sp|Q14624|ITIH4_HUMAN	GLLLLSDPDKVTI	4	1.94316
sp|P01008|ANT3_HUMAN	FIREVPLNTI	8	1.94278
Not available	KQLQELQQQQE	4	1.94065
sp|P06727|APOA4_HUMAN	GDVEGHLSFL	4	1.9379
sp|P02747|C1QC_HUMAN	RLQVGEEV	4	1.93589
sp|P68871|HBB_HUMAN	WGKVNVDEVGGEALG	4	1.93358
sp|P0C0L5|CO4B_HUMAN	GLEEELQF	4	1.93348
sp|Q6UXB8|PI16_HUMAN	LQSSLPGAEGPDKPSVV	4	1.9287
Not available	KGQTLLAVAKSQ	4	1.92708
sp|P60660|MYL6_HUMAN	VLDFEHFLP	4	1.92425
sp|P0C0S8|H2A1_HUMAN:sp|Q9BTM1|H2AJ_HUMAN:sp|Q99878|H2A1J_HUMAN:sp|Q96KK5|H2A1H_HUMAN	GNYAERVGAGAPVYLAA	4	1.92125
Not available	NLLQAEIEEL	4	1.91866
sp|P02649|APOE_HUMAN	GLVEKVQAA	4	1.9135
sp|P04114|APOB_HUMAN	ALNLPTLPEVKF	4	1.91211
sp|P04196|HRG_HUMAN	HGPPLPQGPPPLLPM	5	1.91089
sp|P12259|FA5_HUMAN	NLSPDLSEMPLF	4	1.90526
sp|Q9ULI3|HEG1_HUMAN	ALSLAPLAGAGLELQLE	4	1.90404
sp|P02654|APOC1_HUMAN	DVSSALDKLKEFGNTL	4	1.90324
sp|P06396|GELS_HUMAN	FVIEEVPGELM	4	1.90324
sp|P06727|APOA4_HUMAN	LAELGGHLDQQV	4	1.90324
sp|P33241|LSP1_HUMAN	LLSLKPSEAPELDEDEGFGDWSQRPEQ	4	1.90324
Not available	NGLLDELLQT	4	1.90324
sp|P12883|MYH7_HUMAN	NLLQAELEEL	4	1.90324
sp|P04114|APOB_HUMAN	QNELQEASQELQQI	4	1.90324
sp|P33241|LSP1_HUMAN	SLKPSEAPELDEDEGFGDWSQRPEQ	4	1.90324
sp|P06727|APOA4_HUMAN	SLPELEQQQEQ	4	1.90324
sp|P06727|APOA4_HUMAN	TLSLPELEQQQEQ	4	1.90324
sp|P52566|GDIR2_HUMAN	DDESLIKY	4	1.90146
sp|P01009|A1AT_HUMAN	LEAIPMSIPPEVKFNKPFVF	5	1.89291
sp|P02671|FIBA_HUMAN	TGKTFPGFFSP	4	1.89142
sp|P04114|APOB_HUMAN	ALNLPTLPEVK	4	1.88926
sp|P02671|FIBA_HUMAN	FDTASTGKTFPGFFSPMLGEF	4	1.88811
sp|P68871|HBB_HUMAN	TALWGKVNVDEVGGEALGRLLV	6	1.87991
sp|P04114|APOB_HUMAN	NLPTLPEV	4	1.87946
sp|P02649|APOE_HUMAN	ERLGPLVEQG	4	1.87587
sp|Q02747|GUC2A_HUMAN	DLQEPQEPR	4	1.86484
sp|Q06033|ITIH3_HUMAN	YQHFYDGSEI	4	1.86418
sp|P02647|APOA1_HUMAN	LHELQEKLSPLGEEM	4	1.85724
sp|P04114|APOB_HUMAN	TFQIPGYTVPVVN	4	1.8484
sp|P12883|MYH7_HUMAN	NNLLQAELEEL	4	1.84785
sp|Q14624|ITIH4_HUMAN	YLQGAKIPKPEA	4	1.84557
sp|P02671|FIBA_HUMAN	FFSPMLGEFVSETES	4	1.84331
sp|P12883|MYH7_HUMAN	KLELDDV	4	1.84166
sp|P06727|APOA4_HUMAN	ELQQRLEPY	4	1.83893
sp|P10909|CLUS_HUMAN	TLLSNLEEA	4	1.83785
sp|P01019|ANGT_HUMAN	DRVYIHPFHLV	4	1.83244
sp|P60709|ACTB_HUMAN:sp|P63261|ACTG_HUMAN	TLKYPIE	4	1.82998
sp|P02671|FIBA_HUMAN	NPGSSGTGGTATWKPGSSGP	4	1.82724
sp|Q14624|ITIH4_HUMAN	NVHSGSTFFKYYLQGA	6	1.82425
sp|P68871|HBB_HUMAN:sp|P02042|HBD_HUMAN	LVVYPWTQRF	4	1.82284
sp|P15090|FABP4_HUMAN	SFILGQEFDEV	4	1.81659
sp|P01009|A1AT_HUMAN	LMIEQNTKSPLFMGK	4	1.80934
sp|P52565|GDIR1_HUMAN	IQELDKDDESL	4	1.80898
sp|P02766|TTHY_HUMAN	SPAINVAVHVF	4	1.80659
sp|P01019|ANGT_HUMAN	EVTLNRPFLF	4	1.80368
sp|P07951|TPM2_HUMAN	SLEAQADKY	4	1.80182
sp|Q14624|ITIH4_HUMAN	RLDYQEGPPGVEI	4	1.79693
sp|P02649|APOE_HUMAN	VRAKLEEQAQQIRL	4	1.7951
sp|P02647|APOA1_HUMAN	DNLEKETEGL	4	1.78713
sp|Q16610|ECM1_HUMAN	LPAEKEVGPPLP	5	1.78676
sp|P02654|APOC1_HUMAN	DVSSALDKLKEFGN	4	1.78544
sp|P61163|ACTZ_HUMAN	ELLFRPDLIGEESEGI	4	1.78441
sp|P01009|A1AT_HUMAN	TGTYDLKSVLGQLGI	4	1.78267
sp|Q13790|APOF_HUMAN	IKSYDLDPGAGSLEI	4	1.77844
Not available	LKELIELPPFEIV	4	1.77504
sp|P00734|THRB_HUMAN	FSDYIHPV	4	1.77103
sp|P02649|APOE_HUMAN	LGPLVEQGR	4	1.76614
sp|P02647|APOA1_HUMAN	VKDLATVYV	4	1.76518
sp|P13805|TNNT1_HUMAN	MEKDLLELQTL	4	1.76508
sp|P02655|APOC2_HUMAN	DQVLSVLKGEE	4	1.76489
sp|P16403|H12_HUMAN:sp|P16402|H13_HUMAN:sp|P10412|H14_HUMAN	SGPPVSELI	4	1.76414
sp|P01042|KNG1_HUMAN	RPPGFSPFR	7	1.76287
sp|P11142|HSP7C_HUMAN	LLQDFFNGKELN	4	1.76277
sp|P02656|APOC3_HUMAN	LLSFMQGYM	4	1.75559
sp|Q14624|ITIH4_HUMAN	VTQNNFRLLF	4	1.75357
sp|P10124|SRGN_HUMAN	SQDLGQHGLEEDFML	4	1.74796
sp|P02671|FIBA_HUMAN	TLSGIGTLD	4	1.74321
sp|P06727|APOA4_HUMAN	LKAKIDQNVEEL	4	1.73631
sp|P06727|APOA4_HUMAN	ADQLRTQVNTQAEQL	4	1.7347
Not available	VGAGAPVYLAAVLEYLTAEILELAGN	4	1.73409
sp|P13805|TNNT1_HUMAN	VPPLIPPKIPEGE	5	1.73041
sp|P60660|MYL6_HUMAN	VLDFEHFLPM	4	1.72862
sp|P06727|APOA4_HUMAN	SLAELGGHLDQQVEE	4	1.72414
sp|P04406|G3P_HUMAN	VGKVIPELNG	4	1.72414
sp|Q8IUX7|AEBP1_HUMAN	LEGFLSELEPEPR	4	1.72218
sp|Q16610|ECM1_HUMAN	LPAQLPAEKEVGPPLP	4	1.71398
sp|P04114|APOB_HUMAN	EDSLIPF	4	1.71253
sp|Q9Y6W5|WASF2_HUMAN	SDLLSAIRQGFQL	4	1.71005
sp|P13805|TNNT1_HUMAN	MEKDLLELQTLI	4	1.70823
sp|P0DOX6|IGM_HUMAN:sp|P01871|IGHM_HUMAN	VFVPPRDGFFGN	6	1.70732
sp|P06727|APOA4_HUMAN	NSFFSTF	4	1.70449
sp|P02671|FIBA_HUMAN	FFSPMLGEFVSET	4	1.69278
sp|Q14624|ITIH4_HUMAN	QLGLPGPPDVPDH	4	1.69091
sp|Q14515|SPRL1_HUMAN	SSSQELGLKDQEDSDGHLSV	4	1.67781
sp|P02647|APOA1_HUMAN	FLSALEEY	4	1.67434
sp|P68871|HBB_HUMAN:sp|P02042|HBD_HUMAN	GLAHLDNL	4	1.67195
sp|P06727|APOA4_HUMAN	HQLEGLTFQM	4	1.67137
sp|P04114|APOB_HUMAN	LFSYFQDLVI	4	1.67117
sp|P02671|FIBA_HUMAN	DLGTLSGIGT	4	1.6706
sp|Q99497|PARK7_HUMAN	ALAIVEALNGKEV	4	1.66917
sp|P04114|APOB_HUMAN	LNLPTLPEVKFPEV	4	1.66739
sp|P04114|APOB_HUMAN	TFQIPGYTVPVVNVEV	4	1.66189
sp|P48788|TNNI2_HUMAN	ELEDMNQKLF	4	1.65871
sp|P0C0L4|CO4A_HUMAN	VYELNPLDHR	4	1.65474
sp|P04114|APOB_HUMAN	DLKMLETV	4	1.64581
sp|P02671|FIBA_HUMAN	GTLSGIGTLDGF	4	1.64385
sp|P02647|APOA1_HUMAN	LSALEEYTK	4	1.64274
sp|P01009|A1AT_HUMAN	GADLSGVTEEAPLKLS	4	1.63902
sp|P01011|AACT_HUMAN	HPNSPLDEENLTQENQDR	4	1.63801
sp|P0C0S8|H2A1_HUMAN:sp|Q9BTM1|H2AJ_HUMAN:sp|Q99878|H2A1J_HUMAN:sp|Q96KK5|H2A1H_HUMAN:sp|Q6FI13|H2A2A_HUMAN:sp|Q16777|H2A2C_HUMAN	GNYAERVGAGAPV	4	1.63558
sp|P0C0L5|CO4B_HUMAN	GLEEELQFSLGSKINV	4	1.62255
sp|P69905|HBA_HUMAN	AGEYGAEALERM	4	1.61702
Not available	GETESEEFEKL	4	1.61394
sp|Q6E0U4|DMKN_HUMAN	GEALGHGLGDAL	4	1.61341
sp|P02671|FIBA_HUMAN	DLGTLSGIGTLDG	4	1.6126
sp|P00734|THRB_HUMAN	LESYIDGR	4	1.59976
sp|O75347|TBCA_HUMAN	ILENEKDLEEAEEY	4	1.59519
sp|Q06033|ITIH3_HUMAN	ILDLTQNTYQHF	4	1.59402
sp|P68871|HBB_HUMAN	VHLTPEEKSAVTALWGK	4	1.5933
sp|P04114|APOB_HUMAN	SGGNTLHLV	4	1.59266
sp|P06396|GELS_HUMAN	QVSVLPEGGETPLFKQFF	4	1.58273
sp|P10916|MLRV_HUMAN	VFDPEGKGVL	4	1.58245
sp|Q99733|NP1L4_HUMAN	SDFEIGHFF	4	1.57273
sp|P69905|HBA_HUMAN	TLAAHLPAEFTPAV	4	1.56898
sp|Q9NQ79|CRAC1_HUMAN	IEELNPGDALEPEGR	4	1.56742
sp|P06727|APOA4_HUMAN	NHQLEGL	4	1.56647
sp|P07951|TPM2_HUMAN:sp|P09493|TPM1_HUMAN	RIQLVEEELD	4	1.5617
sp|P02671|FIBA_HUMAN	HHPGIAEF	4	1.56084
sp|P08311|CATG_HUMAN	SSFLPWIRT	4	1.553
sp|P30041|PRDX6_HUMAN	PGGLLLGDVAPNF	4	1.55297
sp|P02647|APOA1_HUMAN	LREQLGPVTQEF	4	1.55272
sp|P14618|KPYM_HUMAN	FGVEQDVDMVF	4	1.55203
sp|P06727|APOA4_HUMAN	DTQEKLNHQLEGLTF	4	1.54952
sp|P01009|A1AT_HUMAN	FNKPFVFLMIEQNT	4	1.54584
sp|Q71DI3|H32_HUMAN	STELLIR	4	1.54461
sp|P69905|HBA_HUMAN	ADALTNAV	4	1.53521
sp|P04114|APOB_HUMAN	LNLPTLPEVKFPEVDVL	4	1.53478
sp|P68871|HBB_HUMAN	DEVGGEALGRLLV	4	1.53349
sp|P60709|ACTB_HUMAN:sp|P63261|ACTG_HUMAN:sp|P68032|ACTC_HUMAN:sp|P68133|ACTS_HUMAN	WDDMEKI	4	1.52279
sp|P04114|APOB_HUMAN	AFGFASADLI	4	1.52125
sp|P06727|APOA4_HUMAN	ARISASAEELRQ	5	1.51167
sp|P02656|APOC3_HUMAN	SEAEDASLL	4	1.51139
sp|P69905|HBA_HUMAN	YGAEALERM	4	1.51122
sp|P04114|APOB_HUMAN	TQRLNGEIQAL	4	1.51046
sp|P02649|APOE_HUMAN	GLSAIRERLGPLVEQGRV	4	1.4967
sp|P02652|APOA2_HUMAN	FVELGTQPAT	4	1.4942
sp|P11171|41_HUMAN	NFMESVPEPRPS	4	1.48988
sp|P0DJI8|SAA1_HUMAN	YIGSDKYF	4	1.48922
sp|Q6UXB8|PI16_HUMAN	SLPGAEGPDKPSVV	4	1.4869
sp|P02654|APOC1_HUMAN	DVSSALDKLKEF	4	1.48334
sp|P14618|KPYM_HUMAN	DIQDLKF	4	1.48234
sp|P68104|EF1A1_HUMAN:sp|Q5VTE0|EF1A3_HUMAN	LEDGPKFL	4	1.4814
sp|P04406|G3P_HUMAN	HDNFGIV	4	1.48124
sp|P02655|APOC2_HUMAN	GIFTDQVLSVLK	4	1.4791
sp|P06727|APOA4_HUMAN	IDQNVEEL	4	1.47658
sp|P06733|ENOA_HUMAN	GMDVAASEFF	4	1.47407
sp|Q9UBW5|BIN2_HUMAN	EVSPNPEPPEKPV	4	1.4739
sp|Q6FI13|H2A2A_HUMAN:sp|P0C0S5|H2AZ_HUMAN:sp|Q71UI9|H2AV_HUMAN	GLQFPVG	4	1.46786
sp|P01009|A1AT_HUMAN	VFLMIEQNT	4	1.46196
sp|P02647|APOA1_HUMAN	QEKLSPLGEEMRD	4	1.45862
sp|P01009|A1AT_HUMAN	MIEQNTKSPLFM	4	1.45683
sp|P12883|MYH7_HUMAN	DQSPGKGTLEDQI	4	1.45242
sp|P04406|G3P_HUMAN	FNSGKVDIV	4	1.45145
sp|P68871|HBB_HUMAN:sp|P02042|HBD_HUMAN:sp|P69891|HBG1_HUMAN:sp|P69892|HBG2_HUMAN	VVYPWTQRF	4	1.44986
sp|P01009|A1AT_HUMAN	MFLEAIPMSIPPEVKF	5	1.44134
sp|P0C0L4|CO4A_HUMAN	TLEIPGNSDPNMIPDGDF	5	1.44122
sp|P04114|APOB_HUMAN	TFQTPDFIVPL	4	1.44042
sp|P06727|APOA4_HUMAN	GENFNKALV	4	1.43722
sp|P02649|APOE_HUMAN	SWFEPLVEDMQ	4	1.40881
sp|P06733|ENOA_HUMAN	VIGMDVAASEFF	4	1.40857
sp|P01009|A1AT_HUMAN	TEEAPLKLS	4	1.40681
sp|P04406|G3P_HUMAN	SEGPLKGILGYTEHQVV	4	1.40365
sp|P08590|MYL3_HUMAN	IEFTPEQIEEF	4	1.39386
sp|P14618|KPYM_HUMAN	GVEQDVDMVF	4	1.38705
sp|P02751|FINC_HUMAN	GLSPGVTYYFKV	4	1.38175
sp|P16401|H15_HUMAN	GPPVSELI	4	1.38162
sp|P04114|APOB_HUMAN	LGVLDLSTNVY	4	1.37775
sp|P04114|APOB_HUMAN	ALNLPTLPEVKFPEVDVL	5	1.37177
sp|Q14103|HNRPD_HUMAN	IFVGGLSPDTPEEKI	4	1.36675
sp|Q09666|AHNK_HUMAN	GDVDVSLPK	4	1.36523
sp|P01009|A1AT_HUMAN	FLMIEQNTKSPLFMG	4	1.36512
sp|P06727|APOA4_HUMAN	QDKLGEVNTY	4	1.36071
sp|Q01469|FABP5_HUMAN	VDSKGFDEYM	4	1.3551
sp|P02647|APOA1_HUMAN	VTQEFWDNLEKETEGL	5	1.34239
sp|P68871|HBB_HUMAN	VNVDEVGGEALGRLLV	5	1.34018
sp|P02768|ALBU_HUMAN	VFDEFKPL	4	1.33504
sp|P02671|FIBA_HUMAN	TVIGPDGHKEV	4	1.33128
sp|P04114|APOB_HUMAN	NWEEEAASGLLT	4	1.32671
sp|P69905|HBA_HUMAN	TLAAHLPAEFTPA	4	1.32491
sp|P01009|A1AT_HUMAN	SGVTEEAPLKL	4	1.32261
sp|P69905|HBA_HUMAN	VSTVLTSKY	4	1.32126
sp|P0C0S8|H2A1_HUMAN:sp|Q9BTM1|H2AJ_HUMAN:sp|Q99878|H2A1J_HUMAN:sp|Q96KK5|H2A1H_HUMAN:sp|Q6FI13|H2A2A_HUMAN:sp|Q16777|H2A2C_HUMAN:sp|P20671|H2A1D_HUMAN:sp|O75367|H2AY_HUMAN	EYLTAEILEL	4	1.31666
sp|P02671|FIBA_HUMAN	HHPGIAEFP	4	1.31268
sp|Q6FI13|H2A2A_HUMAN	TIAQGGVLPNIQAVLLPK	4	1.31233
sp|P08697|A2AP_HUMAN	NQEQVSPLTLL	4	1.31104
sp|P02671|FIBA_HUMAN	SGTGGTATWKPGSSGP	4	1.30899
sp|P04114|APOB_HUMAN	LNLPTLPEVKFPEVDVLT	4	1.30063
sp|P08590|MYL3_HUMAN	EFTPEQIEEF	4	1.29749
sp|P01009|A1AT_HUMAN	TEEAPLKL	4	1.28997
sp|P16401|H15_HUMAN:sp|P16403|H12_HUMAN:sp|P10412|H14_HUMAN:sp|P16402|H13_HUMAN	SLVSKGTLVQT	4	1.28938
sp|P19237|TNNI1_HUMAN	VEVVDEERY	4	1.28905
sp|P60709|ACTB_HUMAN:sp|P63261|ACTG_HUMAN	MFETFNTPAMYVAIQAV	4	1.28212
sp|Q14515|SPRL1_HUMAN	HIQETEWQS	4	1.2769
sp|P00558|PGK1_HUMAN	KITLPVDFV	4	1.27311
sp|P06727|APOA4_HUMAN	AGDVEGHLSFL	4	1.27229
sp|P00734|THRB_HUMAN	SLEDKTEREL	4	1.27022
sp|P02655|APOC2_HUMAN	LPAVDEKL	4	1.26908
sp|P01042|KNG1_HUMAN	DFQDSDLI	4	1.26686
sp|Q9Y4L1|HYOU1_HUMAN	VLDLPDLPED	4	1.26269
sp|P20810|ICAL_HUMAN	HLLDDNGQDKPVKPPT	4	1.26256
sp|Q09666|AHNK_HUMAN	GDVDISLPK	4	1.25546
sp|P01009|A1AT_HUMAN	SIATAFAMLS	4	1.25399
sp|P12883|MYH7_HUMAN	DQSPGKGTLEDQII	4	1.25249
sp|P02655|APOC2_HUMAN	GIFTDQVLSVL	4	1.24916
sp|P05090|APOD_HUMAN	LARNPNLPPETV	4	1.24803
sp|P01009|A1AT_HUMAN	TPNLAEFA	4	1.24788
sp|Q6E0U4|DMKN_HUMAN	GHGLGDALSEGV	4	1.24493
sp|P04406|G3P_HUMAN	IPELNGKLTGMAF	4	1.24302
sp|P01009|A1AT_HUMAN	AMFLEAIPM	4	1.24197
sp|Q9Y4L1|HYOU1_HUMAN	VLDLPDLPEDK	4	1.23608
sp|P02652|APOA2_HUMAN	KAGTELVNFLSYF	4	1.23509
sp|P04114|APOB_HUMAN	NDLNSVLVMPTFHVPF	5	1.23434
sp|Q14624|ITIH4_HUMAN	FRPGVLSS	4	1.23364
sp|P02649|APOE_HUMAN	RLQAEAFQARL	4	1.23126
sp|P04406|G3P_HUMAN	AVGKVIPELNG	4	1.22998
sp|Q09666|AHNK_HUMAN	VDVEVPDVSLEGPEGKL	4	1.22936
sp|P69905|HBA_HUMAN	DALTNAVAHV	4	1.22736
sp|P19823|ITIH2_HUMAN	NVQFNYPHTSVT	5	1.22643
sp|P60709|ACTB_HUMAN:sp|P63261|ACTG_HUMAN:sp|P68032|ACTC_HUMAN:sp|P68133|ACTS_HUMAN	HHTFYNELR	4	1.22501
Not available	PMFIVNTNVPR	4	1.22185
sp|Q8IUE6|H2A2B_HUMAN	VLEYLTAEIL	4	1.21886
sp|P02647|APOA1_HUMAN	TLSEKAKPALEDL	4	1.21719
sp|P04114|APOB_HUMAN	EEEMLENVSLV	5	1.21579
sp|P10909|CLUS_HUMAN	DQTVSDNELQEM	4	1.21346
sp|P02652|APOA2_HUMAN	FLSYFVELGTQPATQ	4	1.20965
sp|P02671|FIBA_HUMAN	GIAEFPS	4	1.20635
sp|P02671|FIBA_HUMAN	IGPDGHKEVTKEVV	4	1.20036
sp|P04114|APOB_HUMAN	SQFTLPK	4	1.2002
Not available	VDVLEDKL	4	1.19907
sp|P02652|APOA2_HUMAN	FLSYFVELGTQPAT	4	1.19195
sp|P02647|APOA1_HUMAN	LDNWDSVTSTFSKL	4	1.19054
sp|P68871|HBB_HUMAN	NVDEVGGEALGRLLV	4	1.1888
Not available	SVYVYKVLKQVHPDTGISSK	4	1.17991
sp|P04114|APOB_HUMAN	SMPSFSILGSDVR	4	1.17924
sp|P02747|C1QC_HUMAN	WLAVNDYYDMV	4	1.1752
sp|P69905|HBA_HUMAN	HAGEYGAEALE	4	1.16838
sp|Q09666|AHNK_HUMAN	NLGAPDINIEGL	4	1.16692
sp|P02647|APOA1_HUMAN	SFLSALEEYTKKLN	4	1.16625
sp|P02652|APOA2_HUMAN	DYGKDLMEKV	4	1.15728
sp|P02652|APOA2_HUMAN	AGTELVNFLSYFV	4	1.15282
sp|P12882|MYH1_HUMAN	FVVDPKESFV	4	1.15167
Not available	TSLEVSPNPEPPEKPV	4	1.14421
sp|P10124|SRGN_HUMAN	IQDLNRIFPL	4	1.14256
sp|P10909|CLUS_HUMAN	ASSIIDELF	4	1.12992
Not available	ISKGGQF	4	1.12981
sp|Q09666|AHNK_HUMAN	FKGEGPEVDV	4	1.11772
sp|Q6E0U4|DMKN_HUMAN	GEALGHGLGDALSEGVG	4	1.10803
sp|P04196|HRG_HUMAN	GPPPLLPM	4	1.10752
sp|P60660|MYL6_HUMAN	NKDQGTYEDYVEGL	4	1.10429
Not available	DEKVLDSGF	4	1.103
sp|P02647|APOA1_HUMAN	ALEDLRQGLLPVLESF	4	1.10208
sp|P60709|ACTB_HUMAN:sp|P63261|ACTG_HUMAN	MVGMGQKDSYVGDEAQS	4	1.10181
sp|P31146|COR1A_HUMAN	TAEEWLGGR	4	1.10108
sp|P06396|GELS_HUMAN	GRFVIEEVPGELM	4	1.09661
sp|P69905|HBA_HUMAN	DALTNAVAH	4	1.08778
sp|P02656|APOC3_HUMAN	SEAEDASLLSFMQGYM	4	1.08646
sp|P13805|TNNT1_HUMAN	VDFDDIH	4	1.08023
sp|P06727|APOA4_HUMAN	NKALVQQMEQL	4	1.0782
sp|O43516|WIPF1_HUMAN	APPLPPIPR	4	1.07775
sp|P60660|MYL6_HUMAN:sp|P08590|MYL3_HUMAN	VFDKEGNGTV	4	1.07761
sp|P04114|APOB_HUMAN	IERYEVDQQIQVL	4	1.0708
sp|P04114|APOB_HUMAN	ILGTMPAFEV	4	1.06953
sp|P04114|APOB_HUMAN	LVALIPEPSAQQL	4	1.06117
sp|P49747|COMP_HUMAN	RFYEGPELV	4	1.06016
sp|P06733|ENOA_HUMAN	FIKDYPVVSI	4	1.05512
sp|P52566|GDIR2_HUMAN	EPHVEEDDDDELDSKL	4	1.04673
sp|P29401|TKT_HUMAN	VLDPFTIKPLD	4	1.04502
sp|P00736|C1R_HUMAN	LGHTNVEELM	4	1.03004
sp|P04114|APOB_HUMAN	NLIGDFEVAEKI	4	1.02838
sp|Q06033|ITIH3_HUMAN	ILDLTQNTYQHFY	4	1.0282
sp|P07951|TPM2_HUMAN:sp|P09493|TPM1_HUMAN	IQLVEEELDRAQE	4	1.02573
sp|P04004|VTNC_HUMAN	ATWLSLFSSEE	4	1.01942
sp|P09493|TPM1_HUMAN:sp|P07951|TPM2_HUMAN	ALQKLEEAEKA	4	1.00999
sp|Q15582|BGH3_HUMAN	GDELADSALEIF	4	1.00836
sp|Q6FI13|H2A2A_HUMAN:sp|O75367|H2AY_HUMAN	VLEYLTAEILEL	4	1.00782
sp|P10909|CLUS_HUMAN	DTYHYLPF	4	1.00536
sp|P01009|A1AT_HUMAN	IEQNTKSPLFM	4	1.00285
sp|P69905|HBA_HUMAN	AHAGEYGAEALE	4	0.997476
sp|P0DJI8|SAA1_HUMAN	EANYIGSDKYF	4	0.994252
sp|P02671|FIBA_HUMAN	TVIGPDGHKE	4	0.993328
sp|P68871|HBB_HUMAN:sp|P02042|HBD_HUMAN	VLGAFSDGLAHLDN	4	0.993296
sp|P10916|MLRV_HUMAN	DGFIDKNDLR	4	0.993012
sp|P01031|CO5_HUMAN	DMQLGRL	4	0.991664
sp|P05976|MYL1_HUMAN	EDFVEGLR	4	0.990736
sp|Q09666|AHNK_HUMAN	VDIDTPDIDIHGPEG	4	0.988672
sp|P02747|C1QC_HUMAN	WLAVNDYYDMVGI	4	0.972132
sp|P04114|APOB_HUMAN	TLTAFGFASADLI	12
sp|P08493|MGP_HUMAN	YELNPFIN	4
sp|P01031|CO5_HUMAN	IPLDLVPKTEI	16
sp|P01009|A1AT_HUMAN	SNGADLSGVTEEAPL	4
Not available	LKQVHPDTGISSKAMGI	39
sp|P02671|FIBA_HUMAN	AFFDTASTGKTFPGFFSPMLGEFV	22
sp|P06727|APOA4_HUMAN	SLAPYAQDTQEKL	43
sp|P04114|APOB_HUMAN	AKPSVSVEFV	16
sp|Q14624|ITIH4_HUMAN	NFRPGVL	58
sp|P06396|GELS_HUMAN	TVVKQGFEPPSFV	4
sp|Q9NQC3|RTN4_HUMAN	LMDFGNDFVPPAPR	5
sp|P04114|APOB_HUMAN	SFSILGSDVR	12
sp|P06727|APOA4_HUMAN	AQDTQEKLNHQLEGLTF	4
sp|P06727|APOA4_HUMAN	DKVNSFFS	12
sp|P02647|APOA1_HUMAN	SFLSALEEYTK	16
sp|P02747|C1QC_HUMAN	QGSDSVFSGFLLFPD	5
sp|P68032|ACTC_HUMAN:sp|P68133|ACTS_HUMAN:sp|P60709|ACTB_HUMAN:sp|P63261|ACTG_HUMAN	NWDDMEKI	4
Not available	KQVHPDTGISSKAMGI	4
sp|P01024|CO3_HUMAN	TAEGKGQGTLSVV	4
sp|P69905|HBA_HUMAN	SLDKFLASVSTVLTSKYR	21
sp|P62805|H4_HUMAN	VFLENVIR	12
sp|P08670|VIME_HUMAN	DVDVSKPDLT	4
sp|P62805|H4_HUMAN	VLRDNIQGI	4
sp|P04406|G3P_HUMAN	VIHDNFGIVEGLMT	12
sp|P41218|MNDA_HUMAN	GFELMDDYHFT	8
sp|P06727|APOA4_HUMAN	LAEDVRGNL	4
sp|P36955|PEDF_HUMAN	ALSALSLGAEQRTESI	8
sp|P02671|FIBA_HUMAN	TGKTFPGFF	12
sp|Q14624|ITIH4_HUMAN	TFEYPSNAVEEV	4
sp|P02671|FIBA_HUMAN	GKTFPGFF	4
sp|P06727|APOA4_HUMAN	IDQNVEELKG	4
sp|P08697|A2AP_HUMAN	DSPGNKDFLQSL	4
sp|Q14624|ITIH4_HUMAN	QLGLPGPPDVPDHA	46
sp|P01009|A1AT_HUMAN	IEQNTKSPLF	4
sp|P68871|HBB_HUMAN:sp|P02042|HBD_HUMAN	GAFSDGLAHLDNL	8
sp|P02790|HEMO_HUMAN	QGTQVYVFLTKGGYTLV	11
sp|P06727|APOA4_HUMAN	GPHAGDVEGHLSF	8
sp|Q14624|ITIH4_HUMAN	GLPGPPDVPDHA	13
sp|P01009|A1AT_HUMAN	SPLFMGKVVNPTQK	14
sp|P02649|APOE_HUMAN	AEAFQARL	4
sp|P02747|C1QC_HUMAN	TRQTHQPPAPNSLIRFNAV	5
sp|P35579|MYH9_HUMAN	GDLPFVVPR	12
sp|P02652|APOA2_HUMAN	TDYGKDLMEKV	14
sp|P02671|FIBA_HUMAN	DTASTGKTFPGFFSP	20
sp|P06727|APOA4_HUMAN	NHQLEGLTFQ	16
sp|P49747|COMP_HUMAN	AVAEPGIQLKAV	4
sp|P06733|ENOA_HUMAN	GNPTVEVDLFTSKGLF	4
sp|P10916|MLRV_HUMAN	FPPDVTGNLDY	7
sp|P02671|FIBA_HUMAN	SSSHHPGIAEFPSRG	31
sp|P02671|FIBA_HUMAN	MLGEFVSETES	8
sp|P06727|APOA4_HUMAN	ALVQQMEQLR	16
sp|Q14624|ITIH4_HUMAN	MNFRPGVLSS	8
sp|P30044|PRDX5_HUMAN	THLPGFVEQA	4
sp|P02671|FIBA_HUMAN	IGTLDGFR	18
sp|P04114|APOB_HUMAN	VNVEVSPFTI	8
sp|P04114|APOB_HUMAN	SYFQDLVI	12
Not available	EAAERQPL	5
sp|P0C0L4|CO4A_HUMAN	TLEIPGNSD	4
sp|P02766|TTHY_HUMAN	ALLSPYSYSTTAVVTNPKE	4
sp|P02647|APOA1_HUMAN	SFLSALEEYTKKLNT	16
sp|P02647|APOA1_HUMAN	YLDDFQK	8
sp|P02765|FETUA_HUMAN	GLPPAGSPPDSHV	4
sp|P01024|CO3_HUMAN	NLDVSLQLPSR	4
sp|Q96A32|MLRS_HUMAN	DGIIDKEDL	8
sp|P02649|APOE_HUMAN	SWFEPLVEDMQRQWA	8
sp|P02649|APOE_HUMAN	YKSELEEQLTPV	12
sp|P69905|HBA_HUMAN	YGAEALERMF	4
sp|P69905|HBA_HUMAN	FPHFDLSHGSAQV	17
sp|P02652|APOA2_HUMAN	SYFVELGTQPATQ	17
sp|P02655|APOC2_HUMAN	TYLPAVDEKL	16
sp|P01009|A1AT_HUMAN	PMSIPPEVKF	19
sp|P0C0S8|H2A1_HUMAN	GGVLPNIQAV	4
sp|P02647|APOA1_HUMAN	LLDNWDSVTSTF	4
sp|P06727|APOA4_HUMAN	DKVNSFF	25
sp|P69905|HBA_HUMAN	TYFPHFD	16
sp|P04114|APOB_HUMAN	VPSYTLILPSLELPV	8
sp|P02655|APOC2_HUMAN	IFTDQVLSVL	4
sp|Q06323|PSME1_HUMAN	TENLLGSYFPK	4
sp|P69905|HBA_HUMAN	AHAGEYGAEALER	27
sp|P04114|APOB_HUMAN	LNDLNSVLVMPTFHVPF	6
sp|P04114|APOB_HUMAN	ALNLPTLPEVKFPEVDV	18
sp|P04004|VTNC_HUMAN	VLKPEEEAPAPEVGASKPEG	8
sp|P14209|CD99_HUMAN	KEGEEADAPGVIPGIVGAV	4
sp|P02655|APOC2_HUMAN	GIFTDQVLSV	16
sp|P0C0L4|CO4A_HUMAN	TPLQLFEGR	12
sp|P02652|APOA2_HUMAN	FLSYFVELGTQPA	4
sp|P01024|CO3_HUMAN	TVTAEGKGQGTLSVV	8
sp|P01009|A1AT_HUMAN	SIATAFAMLSLGT	8
sp|P02766|TTHY_HUMAN	VLDAVRGSPAINVAVHVF	4
sp|P0C0L5|CO4B_HUMAN	PNMIPDGDFNSYV	4
sp|P02671|FIBA_HUMAN	LGTLSGIGTLDGFR	16
sp|P00734|THRB_HUMAN	VGKGQPSVLQVV	8
sp|P02751|FINC_HUMAN	GLEPGTEYTIYVI	4
sp|P10909|CLUS_HUMAN	SLMPFSPYEPL	8
sp|P01009|A1AT_HUMAN	LMIEQNTKSPLFMG	21
sp|P42768|WASP_HUMAN	IYDFIEDQGGLEAV	4
sp|P02649|APOE_HUMAN	DDLQKRLAVYQAGAREGAE	9
sp|P02768|ALBU_HUMAN	VFDEFKPLVEEPQN	12
sp|P06727|APOA4_HUMAN	LNHQLEGLTFQMK	5
sp|P00734|THRB_HUMAN	GKGQPSVLQVV	4
sp|P13805|TNNT1_HUMAN	IPPKIPEGERV	7
sp|P01009|A1AT_HUMAN	VFLMIEQNTKSPLF	5
sp|P02671|FIBA_HUMAN	SSHHPGIAEFPSR	4
sp|P62805|H4_HUMAN	IQGITKPAI	4
sp|P69905|HBA_HUMAN	HFDLSHGSAQV	12
sp|O14791|APOL1_HUMAN	LLEPGMELGITAALT	8
sp|P10451|OSTP_HUMAN	QLYNKYPDAV	8
sp|P14209|CD99_HUMAN	KEGEEADAPGVIPGIVG	4
sp|Q14624|ITIH4_HUMAN	FRPGVLS	22
sp|P69905|HBA_HUMAN	AGEYGAEALERMFL	9
sp|P06727|APOA4_HUMAN	NHQLEGLTFQMK	14
sp|P00736|C1R_HUMAN	NFPWQVFT	8
sp|P08590|MYL3_HUMAN	VFDKEGNGTVMGAEL	4
sp|Q09666|AHNK_HUMAN	GEGPDVDVNLPK	4
sp|P06727|APOA4_HUMAN	LAPLAEDVRGNL	12
sp|P04004|VTNC_HUMAN	LKPEEEAPAPEVGASKPEGI	20
sp|P00736|C1R_HUMAN	MGNFPWQVF	8
sp|P68871|HBB_HUMAN:sp|P02042|HBD_HUMAN	GAFSDGLAHLD	8
sp|P00734|THRB_HUMAN	VEGSDAEIGMSPWQVMLF	6
sp|P06681|CO2_HUMAN	MLGATNPTQKTKESLG	4
Not available	MNSFVNDIFE	4
sp|P69905|HBA_HUMAN	GAHAGEYGAEALERM	20
sp|P69905|HBA_HUMAN	VHASLDKFLASVSTV	8
sp|P02751|FINC_HUMAN	SGLMVATKYEV	8
sp|P19823|ITIH2_HUMAN	FYNQVSTPLL	4
sp|Q9Y4L1|HYOU1_HUMAN	VLDLPDLPEDKLA	12
sp|Q09666|AHNK_HUMAN	DYDVTVPK	4
sp|P02647|APOA1_HUMAN	FLSALEEYTK	8
sp|P69905|HBA_HUMAN	EFTPAVHA	4
sp|P02649|APOE_HUMAN	SSQVTQELRAL	4
sp|P02671|FIBA_HUMAN	ELERPGGNEIT	45
sp|P06727|APOA4_HUMAN	AGDVEGHLSF	8
sp|P06727|APOA4_HUMAN	HAGDVEGHLSF	37
sp|P02768|ALBU_HUMAN	LEVDETYVPKEF	4
sp|P02656|APOC3_HUMAN	SEAEDASLLSF	8
sp|P69905|HBA_HUMAN	HAGEYGAEALERM	19
sp|P14209|CD99_HUMAN	KEGEEADAPGVIPGIVGA	4
sp|P21333|FLNA_HUMAN	SVLYGDEEVPR	4
sp|P12883|MYH7_HUMAN	NAYEESLEHLETF	8
sp|P14618|KPYM_HUMAN	GDLGIEIPAEKV	4
sp|P00734|THRB_HUMAN	EYQTFFNPR	4
sp|Q09666|AHNK_HUMAN	VDIDVPDVDVQGPDWHL	4
sp|P0C0L4|CO4A_HUMAN	TLEIPGNSDPNMIPDGDFNS	19
sp|P02768|ALBU_HUMAN	LEVDETYVPKE	8
sp|P60709|ACTB_HUMAN:sp|P63261|ACTG_HUMAN	TNWDDMEKI	4
sp|P04114|APOB_HUMAN	NGQVPDGVSKV	4
sp|P69905|HBA_HUMAN	HASLDKFLASVSTVLTSKYR	10
Not available	KSLVTVET	4
sp|P01009|A1AT_HUMAN	SPLFMGKVVNPTQ	26
sp|P02671|FIBA_HUMAN	GIGTLDGFR	29
sp|O00391|QSOX1_HUMAN	NEQEQPLGQWHLS	5
sp|P01009|A1AT_HUMAN	IEQNTKSPLFMG	4
sp|P0C0L5|CO4B_HUMAN	TLEIPGNSDPNMIPDGDFN	7
sp|Q14624|ITIH4_HUMAN	PGVLSSRQL	13
sp|P02675|FIBB_HUMAN	NDNEEGFF	16
sp|P02652|APOA2_HUMAN	AGTELVNFLSYF	4
sp|P02652|APOA2_HUMAN	SYFVELGTQPAT	12
sp|P02647|APOA1_HUMAN	VSFLSALEEYTKKLNT	4
sp|P04114|APOB_HUMAN	RTPALHF	12
sp|P02766|TTHY_HUMAN	LLSPYSYSTTAVVTNPKE	11
sp|P02649|APOE_HUMAN	GLVEKVQAAVGTSAAPVPSDNH	6
sp|Q14624|ITIH4_HUMAN	MNFRPGVLS	12
sp|P00746|CFAD_HUMAN	SYAAWIDSVLA	12
Not available	SVYVYKVLKQVHPDTGISSKAMGI	7
sp|P59998|ARPC4_HUMAN	IVAEEFLKNF	4
sp|P16403|H12_HUMAN:sp|P10412|H14_HUMAN:sp|P16402|H13_HUMAN	SGPPVSELIT	8
sp|P02679|FIBG_HUMAN	VDKDLQSLEDI	4
sp|P02652|APOA2_HUMAN	VTDYGKDLMEKV	4
sp|Q6UXB8|PI16_HUMAN	TGARELLPHA	4
sp|P05090|APOD_HUMAN	DFAWILARNPNLPPETV	4
sp|P02671|FIBA_HUMAN	STGKTFPGF	4
sp|P14209|CD99_HUMAN	KEGEEADAPGVIPGIV	8
sp|O14791|APOL1_HUMAN	LLEPGMELGITAALTGI	19
sp|P68871|HBB_HUMAN:sp|P02042|HBD_HUMAN	TQRFFESF	4
sp|P19823|ITIH2_HUMAN	NVQFNYPHT	12
sp|P62805|H4_HUMAN	GRTLYGFGG	4
sp|P02652|APOA2_HUMAN	LVSQYFQTV	8
sp|P02647|APOA1_HUMAN	LESFKVSFLSALEEYTK	4
sp|P06732|KCRM_HUMAN	GVDNPGHPF	16
sp|P02647|APOA1_HUMAN	LSPLGEEMRD	12
sp|P02671|FIBA_HUMAN	PGSPRPGSTGTWNPGSSE	4
sp|P35579|MYH9_HUMAN	DLPFVVPR	20
sp|P09493|TPM1_HUMAN	LVIIESDLER	4
sp|P02766|TTHY_HUMAN	HGLTTEEEFV	4
sp|P00558|PGK1_HUMAN	DVYVNDAFGTAH	8
sp|Q01518|CAP1_HUMAN	LFAQINQGESITHAL	4
sp|P04114|APOB_HUMAN	AQEIIKSQAI	4
sp|P02768|ALBU_HUMAN	LEVDETYVPK	4
sp|P02671|FIBA_HUMAN	SSHHPGIAEFPSRG	31
sp|P69905|HBA_HUMAN	YFPHFDLSHGSAQ	28
sp|P02655|APOC2_HUMAN	IFTDQVLSVLKGEE	5
sp|P00734|THRB_HUMAN	AFSDYIHPV	12
sp|Q92954|PRG4_HUMAN	SEDAGGAEGETPHMLL	17
sp|P01619|KV320_HUMAN	EIVLTQSPGTLSLSPGERA	4
sp|P69905|HBA_HUMAN	GAHAGEYGAEALERMFL	37
sp|P06727|APOA4_HUMAN	SLAPYAQDTQEKLNHQ	4
sp|P02671|FIBA_HUMAN	EGDFLAEGGGV	8
sp|P02647|APOA1_HUMAN	SFLSALEEYTKKLNTQ	46
sp|P21333|FLNA_HUMAN	DTHIPGSPF	8
sp|P02655|APOC2_HUMAN	TGIFTDQVLSV	8
sp|P0C0L4|CO4A_HUMAN	HLGVPLSVGVQLQDVPRGQVV	8
sp|P68871|HBB_HUMAN	VHLTPEEKSAVTAL	14
sp|P02652|APOA2_HUMAN	NFLSYFVELGTQPATQ	55
sp|P02652|APOA2_HUMAN	YFEKSKEQLTPL	4
Not available	VSEGTKAVTKYTSA	4
sp|Q14624|ITIH4_HUMAN	GLPGPPDVPDHAA	4
sp|Q14515|SPRL1_HUMAN	TDFLAPGVSSF	8
sp|Q71DI3|H32_HUMAN	MALQEASEAYLV	4
sp|P02671|FIBA_HUMAN	LERPGGNEIT	8
sp|P68871|HBB_HUMAN:sp|P02042|HBD_HUMAN	AFSDGLAHLD	4
sp|P06727|APOA4_HUMAN	RVEPYGENF	4
sp|P69905|HBA_HUMAN	AHLPAEFTPA	4
sp|P02679|FIBG_HUMAN	TYNPDESSKPNMI	12
sp|P06727|APOA4_HUMAN	SELTQQLNALFQDKLGEVNTY	4
sp|P02671|FIBA_HUMAN	MELERPGGNEIT	55
sp|P06733|ENOA_HUMAN	SFIKDYPV	4
sp|P16401|H15_HUMAN:sp|P16403|H12_HUMAN:sp|P10412|H14_HUMAN:sp|P16402|H13_HUMAN	GPPVSELIT	4
sp|P04114|APOB_HUMAN	TVPESQLTV	4
sp|P00736|C1R_HUMAN	MGNFPWQVFTNIHG	4
sp|P04114|APOB_HUMAN	NYIQDEINTI	4
sp|P01009|A1AT_HUMAN	EQNTKSPLF	4
sp|P06733|ENOA_HUMAN	VGDDLTVTNPK	4
sp|P06727|APOA4_HUMAN	DQNVEELKGRLTPY	5
sp|P01009|A1AT_HUMAN	IPPEVKF	12
sp|P04114|APOB_HUMAN	AFGFASADLIEI	8
sp|P02652|APOA2_HUMAN	VNFLSYFVELGTQPATQ	8
sp|P01008|ANT3_HUMAN	DDLYVSDAFH	4
sp|P06396|GELS_HUMAN	EGGETPLFKQFF	16
sp|P02656|APOC3_HUMAN	DYWSTVKDKF	4
sp|P01042|KNG1_HUMAN	RPPGFSPF	28
sp|P69905|HBA_HUMAN	YGAEALERMFL	32
sp|P06733|ENOA_HUMAN	KLNVTEQEKI	6
sp|P06727|APOA4_HUMAN	NHQLEGLTFQM	28
sp|P02671|FIBA_HUMAN	NTKESSSHHPGIAEFPSRG	4
sp|P05155|IC1_HUMAN	MLFVEPILEVS	4
sp|Q14624|ITIH4_HUMAN	PGVLSSRQLGLPGPPDVPDHA	36
sp|P69905|HBA_HUMAN	AHAGEYGAEALERM	4
sp|P04004|VTNC_HUMAN	EEEAPAPEVGASKPEGI	29
sp|Q9UHI8|ATS1_HUMAN	DLELRPDSS	4
sp|P69905|HBA_HUMAN	EYGAEALERMFL	9
sp|P0C0S8|H2A1_HUMAN	GLQFPVGR	4
sp|P00488|F13A_HUMAN	GVNLQEFLNVTSV	16
sp|P01009|A1AT_HUMAN	FLMIEQNTKSPLFMGKVVNPTQK	4
sp|P06727|APOA4_HUMAN	LNHQLEGLTFQM	9
sp|P02649|APOE_HUMAN	DDLQKRLAV	4
sp|P01024|CO3_HUMAN	TLDPERL	4
sp|P0C0L5|CO4B_HUMAN	TLEIPGNSDPN	4
sp|P14317|HCLS1_HUMAN	EEPAVPAPLPK	4
sp|P10124|SRGN_HUMAN	DESDAFHDNL	4
sp|P06727|APOA4_HUMAN	KIDQTVEEL	16
sp|P19823|ITIH2_HUMAN	NVQFNYPHTSV	8
sp|P02652|APOA2_HUMAN	NFLSYFVELGTQPAT	35
sp|P06727|APOA4_HUMAN	LEKDLRDKVNSFF	11
sp|Q13790|APOF_HUMAN	SGVQQLIQYYQDQKDA	7
sp|P01009|A1AT_HUMAN	EQNTKSPLFMG	4
sp|Q14624|ITIH4_HUMAN	NVHSGSTFF	39
sp|P69905|HBA_HUMAN	VGAHAGEYGAEALERMFL	27
sp|P06733|ENOA_HUMAN	AAVPSGASTGIYEALEL	15
sp|P0C0S8|H2A1_HUMAN:sp|Q9BTM1|H2AJ_HUMAN:sp|Q99878|H2A1J_HUMAN:sp|Q96KK5|H2A1H_HUMAN:sp|Q6FI13|H2A2A_HUMAN:sp|Q16777|H2A2C_HUMAN:sp|P20671|H2A1D_HUMAN:sp|O75367|H2AY_HUMAN	VLEYLTAEILELAGNAARDN	4
sp|P06727|APOA4_HUMAN	RLAPLAEDVRGNL	4
sp|P01009|A1AT_HUMAN	TPNLAEFAFSLY	4
sp|P04004|VTNC_HUMAN	FFFSGDKYYRV	16
sp|P69905|HBA_HUMAN	HLPAEFTPA	4
sp|P02671|FIBA_HUMAN	PDWGTFEEV	8
sp|Q14624|ITIH4_HUMAN	QLGLPGPPDVPDHAA	27
sp|P03951|FA11_HUMAN	DWILEKTQAV	8
sp|P06396|GELS_HUMAN	QLDDYLNGRAV	12
sp|P02652|APOA2_HUMAN	TDYGKDLME	4
sp|P02649|APOE_HUMAN	SWFEPLVEDMQR	8
sp|P01009|A1AT_HUMAN	VFSNGADLSGVTEEAPL	4
sp|P46940|IQGA1_HUMAN	YAALNSKATFYGEQV	4
sp|P52209|6PGD_HUMAN	SALEYGVPVTLIGEAV	4
sp|P04114|APOB_HUMAN	NYIQDEINTIF	4
sp|P02652|APOA2_HUMAN	SQYFQTV	4
sp|P04004|VTNC_HUMAN	SLTSDLQAQS	4
sp|P02647|APOA1_HUMAN	VSFLSALEEYTKKLNTQ	5
sp|P02671|FIBA_HUMAN	ESSSHHPGIAEFPSR	9
sp|P04114|APOB_HUMAN	TLTAFGFASADLIEI	4
sp|P01009|A1AT_HUMAN	MFLEAIPMSIPPEVK	10
sp|P06727|APOA4_HUMAN	AKIDQNVEELKG	5
sp|P02671|FIBA_HUMAN	DLGTLSGIGTLDGFR	30
Not available	GNYSERVGAGAPV	4
sp|P00746|CFAD_HUMAN	AAWIDSVLA	8
sp|Q6FI13|H2A2A_HUMAN	TIAQGGVLPNIQAV	4
sp|P02649|APOE_HUMAN	MLGQSTEELRV	4
sp|P29401|TKT_HUMAN	ILTVEDHYYEGGIGEAV	4
sp|P68871|HBB_HUMAN:sp|P02042|HBD_HUMAN	LLVVYPWTQRFFESF	9
sp|P16401|H15_HUMAN	ATGPPVSELITKAV	4
sp|P03951|FA11_HUMAN	VDWILEKTQAV	9
sp|P02652|APOA2_HUMAN	VSQYFQTVTDYGK	4
sp|P06733|ENOA_HUMAN	AVPSGASTGIYEALEL	4
sp|P02675|FIBB_HUMAN	EEAPSLRPAPPPI	4
sp|P02671|FIBA_HUMAN	TVIGPDGHKEVT	5
Not available	SDYLNTFEF	4
sp|P02751|FINC_HUMAN	FVTHPGYDTGNGI	19
sp|P16401|H15_HUMAN	KATGPPVSELITK	4
sp|P06727|APOA4_HUMAN	DKVNSFFSTF	21
sp|P52566|GDIR2_HUMAN	LQEMDKDDESLIKY	4
sp|P02671|FIBA_HUMAN	ESSSHHPGIAEFPSRG	27
sp|P02671|FIBA_HUMAN	TVIGPDGHKEVTKEVV	9
sp|P49747|COMP_HUMAN:sp|P35443|TSP4_HUMAN	PFRAVAEPGIQLKAV	4
sp|P23246|SFPQ_HUMAN	KPPIPPPPPHQ	5
sp|P08311|CATG_HUMAN	IFGSYDPR	4
sp|P02652|APOA2_HUMAN	SYFVELGTQPA	8
sp|P69905|HBA_HUMAN	FDLSHGSAQV	12
sp|P04004|VTNC_HUMAN	KPEEEAPAPEVGASKPEGI	14
sp|Q14624|ITIH4_HUMAN	NFRPGVLSS	24
sp|P69905|HBA_HUMAN	AEALERMFL	21
sp|Q14515|SPRL1_HUMAN	NTDFLAPGVSSF	4
sp|Q15582|BGH3_HUMAN	GPAKSPYQLV	12
sp|Q14624|ITIH4_HUMAN	GLPGPPDVPDHAAYHPF	4
sp|P12883|MYH7_HUMAN:sp|Q9UKX2|MYH2_HUMAN:sp|P12882|MYH1_HUMAN	HADSVAELGEQI	4
sp|Q8IUE6|H2A2B_HUMAN:sp|P0C0S5|H2AZ_HUMAN:sp|Q71UI9|H2AV_HUMAN	AGLQFPVGR	4
sp|P02751|FINC_HUMAN	TGLEPGTEYTIYVI	12
sp|P69905|HBA_HUMAN	HAGEYGAEALERMFL	45
sp|Q9UHI8|ATS1_HUMAN	DLELRPDSSF	12
sp|P69905|HBA_HUMAN	TYFPHFDLSHGSAQV	38
sp|P04114|APOB_HUMAN	MNPYMKLAPGELT	8
sp|P06727|APOA4_HUMAN	APLAEDVRGNL	8
sp|P02671|FIBA_HUMAN	GEGDFLAEGGGV	4
sp|P02751|FINC_HUMAN	TPFVTHPGYDTGNGI	17
sp|Q09666|AHNK_HUMAN	DFDVSVPK	16
sp|P04114|APOB_HUMAN	VEQGFTVPEIKTI	8
sp|P00450|CERU_HUMAN	TYTVLQNEDTKSG	8
sp|Q9UKX2|MYH2_HUMAN:sp|P12882|MYH1_HUMAN	DDQVFPMNPPKYD	5
sp|P04114|APOB_HUMAN	LGTMPAFEVSLQALQKA	20
sp|P00751|CFAB_HUMAN	FLSSLTETIEGVDAEDGHGPGEQQ	11
Not available	EGGETPIFKQFF	16
sp|P04114|APOB_HUMAN	MNPYMKLAPGELTI	4
sp|P06727|APOA4_HUMAN	ARISASAEEL	4
sp|P04114|APOB_HUMAN	DDAKINF	4
Not available	NLDIERPTYT	4
sp|P04114|APOB_HUMAN	DVRVLLDQLGTTI	22
sp|P35443|TSP4_HUMAN	TLTDFRAYQTV	4
Not available	VIDPFTIKPLD	4
sp|P04114|APOB_HUMAN	KLLLQMDSSATAYGSTV	4
sp|Q09666|AHNK_HUMAN	VEGDLKGPEVDI	11
sp|P02787|TRFE_HUMAN	VAEFYGSKEDPQTFYYAV	8
Not available	NYNAGDRSTDYGIFQI	4
sp|Q6UWP8|SBSN_HUMAN	NHAADQAGKEVEKL	17
sp|Q14515|SPRL1_HUMAN	SENTDFLAPGVSSF	4
sp|P12882|MYH1_HUMAN	DDQVFPMNPPK	4
sp|P02746|C1QB_HUMAN	TTGGMVLKLEQGENV	17
sp|Q9Y4L1|HYOU1_HUMAN	VLDLPDLPEDKLAQ	14
sp|P02647|APOA1_HUMAN	FLSALEEYT	12
sp|P04114|APOB_HUMAN	NFNEKLSQLQTYMI	21
sp|P02647|APOA1_HUMAN	SKDLEEVKAKVQP	4
sp|Q6NZI2|CAVN1_HUMAN	IVERPLPGYPDAEAPEP	5
sp|P06727|APOA4_HUMAN	AKIDQNVEEL	12
sp|P02649|APOE_HUMAN	LLRDADDLQ	4
sp|P04114|APOB_HUMAN	KVNWEEEAA	8
sp|P01009|A1AT_HUMAN	TPNLAEFAFS	4
sp|P68871|HBB_HUMAN	VHLTPEEKSAV	20
sp|O14791|APOL1_HUMAN	ERVNEPSILEMS	8
Not available	VLKQVHPDTGISS	8
sp|P04114|APOB_HUMAN	SQFTLPKSVSDGI	4
sp|P07358|CO8B_HUMAN	TEAVLGGIYEYTLV	4
sp|Q6UXB8|PI16_HUMAN	SLTGARELLPHA	5
sp|P06727|APOA4_HUMAN	FKVKIDQTVEEL	4
sp|P02647|APOA1_HUMAN	SFLSALEEYT	23
sp|P04114|APOB_HUMAN	REEYFDPSIV	4
sp|P68871|HBB_HUMAN	FGDLSTPDAV	4
sp|P02671|FIBA_HUMAN	TGKTFPGF	12
sp|P02765|FETUA_HUMAN	LPPAGSPPDSHV	8
sp|P02748|CO9_HUMAN	TEHYEEQIEAF	4
sp|P68871|HBB_HUMAN:sp|P02042|HBD_HUMAN	LVVYPWTQRFFESF	5
sp|P02042|HBD_HUMAN	VHLTPEEKTAV	25
sp|P69905|HBA_HUMAN	AHAGEYGAEALERMFL	14
sp|P0C0L4|CO4A_HUMAN	TLEIPGNSDPNMIPDGDFNSY	5
sp|Q6FI13|H2A2A_HUMAN	GVLPNIQAV	8
sp|P06733|ENOA_HUMAN	YISPDQLADLY	4
sp|P01024|CO3_HUMAN	EDIPPADL	6
sp|Q14624|ITIH4_HUMAN	LQDRGPDVL	4
sp|P06727|APOA4_HUMAN	GENFNKALVQQMEQL	20
sp|P06727|APOA4_HUMAN	YADEFKV	12
sp|P02679|FIBG_HUMAN	QLTYNPDESSKPNMI	8
sp|P02652|APOA2_HUMAN	SLVSQYFQTV	4
sp|P02671|FIBA_HUMAN	GTLDGFR	12
sp|Q8IUX7|AEBP1_HUMAN	RPPILAPSETL	8
sp|P04114|APOB_HUMAN	SSPITLQALV	4
sp|P60709|ACTB_HUMAN:sp|P63261|ACTG_HUMAN	VTNWDDMEKI	8
sp|P69905|HBA_HUMAN	VHASLDKFLASVSTVLTSKYR	5
sp|P02656|APOC3_HUMAN	TAKDALSSVQES	8
sp|P11142|HSP7C_HUMAN	ARFEELNADLF	4
sp|P00734|THRB_HUMAN	NVGKGQPSVLQVV	16
sp|P02652|APOA2_HUMAN	LVSQYFQTVTDYGKD	5
sp|P00738|HPT_HUMAN	KVTSIQDWVQKTIAEN	13
sp|Q6UWP8|SBSN_HUMAN	SDDPIEKVIEGI	4
sp|P01009|A1AT_HUMAN	MIEQNTKSPLFMGKVV	4
sp|P10909|CLUS_HUMAN	YVNKEIQNAVNGV	4
sp|P00751|CFAB_HUMAN	FLSSLTETIEGV	4
sp|Q14624|ITIH4_HUMAN	NFRPGVLS	38
sp|Q14624|ITIH4_HUMAN	PGVLSSRQLGLPGPPDVPDHAA	8
sp|P02765|FETUA_HUMAN	AHYDLRHTF	4
sp|P08246|ELNE_HUMAN	NWIDSIIQR	39
sp|P62805|H4_HUMAN	FLENVIRD	8
sp|P02647|APOA1_HUMAN	LESFKVSFLSALEEYTKKLNTQ	5
sp|Q09666|AHNK_HUMAN	VDIDTPDINIEGSEGKF	10
sp|P60709|ACTB_HUMAN:sp|P63261|ACTG_HUMAN	GIVTNWDDMEKI	4
sp|P35527|K1C9_HUMAN	SRSGGGGGGGLGSGGSIRSSY	4
sp|P68871|HBB_HUMAN	NVDEVGGEALGRLLVVYPWTQRF	4
sp|P02671|FIBA_HUMAN	SGIGTLDGFR	33
sp|P01009|A1AT_HUMAN	LEAIPMSIPPEVKF	17
sp|P02671|FIBA_HUMAN	DFLAEGGGVR	4
sp|P01009|A1AT_HUMAN	VFLMIEQNTKSPL	4
sp|P04114|APOB_HUMAN	YQGAIRQIDDIDV	8
sp|P01009|A1AT_HUMAN	VFLMIEQNTKSPLFMG	8
sp|P69905|HBA_HUMAN	FDLSHGSAQ	8
sp|P02671|FIBA_HUMAN	SFRPDSPGSGNA	4
sp|Q09666|AHNK_HUMAN	HMDSPDINIEGPDV	4
sp|P02671|FIBA_HUMAN	GGSTSYGTGSETESPRNPS	9
sp|P06727|APOA4_HUMAN	LTPYADEFKV	8
sp|P14618|KPYM_HUMAN	DLGIEIPAEKV	4
sp|P04114|APOB_HUMAN	SATAQEIIKSQAI	4
sp|Q14624|ITIH4_HUMAN	RQLGLPGPPDVPDHA	4
sp|P04004|VTNC_HUMAN	VLKPEEEAPAPEVGA	4
sp|P06727|APOA4_HUMAN	IDQTVEELR	4
sp|P10909|CLUS_HUMAN	ELDESLQVAERLT	20
sp|P02647|APOA1_HUMAN	DLEEVKAKVQPY	14
sp|P06727|APOA4_HUMAN	HAGDVEGHLSFLEKDLRD	4
sp|P01009|A1AT_HUMAN	VFLMIEQNTKSP	4
sp|P02647|APOA1_HUMAN	VQPYLDDFQ	9
sp|P49747|COMP_HUMAN	TLTDFRAFQTV	8
sp|P02671|FIBA_HUMAN	SHHPGIAEFPSRG	34
sp|Q14515|SPRL1_HUMAN	FLEAERAQSI	4
sp|P02647|APOA1_HUMAN	YVDVLKDSGRDYV	4
sp|P06727|APOA4_HUMAN	KVKIDQTVEEL	4
sp|P0C0L5|CO4B_HUMAN	PNMIPDGDFNSYVR	4
sp|P0C0S8|H2A1_HUMAN	AQGGVLPNIQAV	4
Not available	SSLQSGVPSRFSGSGSGTDFTLTI	4
sp|P62805|H4_HUMAN	SGLIYEETRGV	8
sp|P16401|H15_HUMAN:sp|P16403|H12_HUMAN:sp|P16402|H13_HUMAN:sp|P10412|H14_HUMAN	GPPVSELITKAV	4
sp|P04114|APOB_HUMAN	LVEQGFTVPEIKTI	13
sp|P06727|APOA4_HUMAN	ADEFKVKI	8
sp|P01024|CO3_HUMAN	TLDPERLG	16
sp|P48788|TNNI2_HUMAN	IDAAEEEKY	4
sp|Q99733|NP1L4_HUMAN	TLASDFEIGHFF	8
sp|P01011|AACT_HUMAN	AVLDVFEEGTEA	4
Not available	AMGIMNSFVNDIFER	6
sp|P16401|H15_HUMAN	KATGPPVSELI	16
sp|P04114|APOB_HUMAN	NLQLQPYSLV	4
sp|P62805|H4_HUMAN	ISGLIYEETR	4
sp|P00734|THRB_HUMAN	IVEGSDAEIGMSPWQVMLF	12
sp|P68871|HBB_HUMAN	FESFGDLSTPDA	19
sp|P02647|APOA1_HUMAN	DEPPQSPWDR	4
sp|P04114|APOB_HUMAN	FLEETKATVA	4
sp|P02671|FIBA_HUMAN	PNNPDWGTFEE	4
sp|O14791|APOL1_HUMAN	RVNEPSILEMS	4
sp|P06727|APOA4_HUMAN	GENFNKALVQQMEQLR	5
sp|P10909|CLUS_HUMAN	YVNKEIQNAVNGVKQI	11
sp|P08697|A2AP_HUMAN	RGDKLFGPDL	13
sp|P02671|FIBA_HUMAN	DSHSLTTNIMEIL	9
sp|P04114|APOB_HUMAN	SQFTLPKSVSDGIAALDLNAV	4
sp|P01023|A2MG_HUMAN	SLRAFQPFFV	8
sp|P08590|MYL3_HUMAN	KIEFTPEQIEEF	8
sp|P07358|CO8B_HUMAN	SVDVTLMPI	4
sp|P10124|SRGN_HUMAN	VDESDAFHDNL	4
sp|P02647|APOA1_HUMAN	VSFLSALEEYTK	8
sp|P00751|CFAB_HUMAN	LSSLTETIEGVDAEDGHGPGEQQ	6
sp|P06727|APOA4_HUMAN	SLAPYAQDT	4
sp|P01009|A1AT_HUMAN	DQDHPTFNKI	4
sp|P06733|ENOA_HUMAN	HIADLAGNSEV	4
sp|P69905|HBA_HUMAN	TYFPHFDLSHGSAQ	26
sp|P68871|HBB_HUMAN	ESFGDLSTPDAV	4
sp|P04004|VTNC_HUMAN	VLKPEEEAPAPEVGASKPEGI	8
sp|P04114|APOB_HUMAN	DLKVEDIPLA	12
sp|P02671|FIBA_HUMAN	TLSGIGTLDGFR	31
sp|P02671|FIBA_HUMAN	SVSGSTGQWHSESGSF	8
sp|P0C0S8|H2A1_HUMAN:sp|Q9BTM1|H2AJ_HUMAN:sp|Q99878|H2A1J_HUMAN:sp|Q96KK5|H2A1H_HUMAN:sp|Q6FI13|H2A2A_HUMAN:sp|Q16777|H2A2C_HUMAN:sp|P20671|H2A1D_HUMAN	SSRAGLQFPV	4
sp|A0A0C4DH25|KVD20_HUMAN	EIVLTQSPATLSLSPGERA	4
sp|P10909|CLUS_HUMAN	YVNKEIQNAV	4
sp|P02671|FIBA_HUMAN	STGKTFPGFFSPMLGEFVSETESR	12
sp|P02671|FIBA_HUMAN	GTLSGIGTLDGFR	4
Not available	SLDVNHFAPDE	4
sp|P62937|PPIA_HUMAN	VNPTVFFDIAVDGEPLGRV	4
sp|Q14624|ITIH4_HUMAN	PGPPDVPDHA	14
sp|P02652|APOA2_HUMAN	AGTELVNFLSYFVELGTQPAT	17
sp|P01019|ANGT_HUMAN	FFELEADEREPT	8
sp|P02652|APOA2_HUMAN	AGTELVNFLSYFVELGTQPA	12
sp|P68871|HBB_HUMAN	FESFGDLSTPDAV	9
sp|P02671|FIBA_HUMAN	GIFTNTKE	5
sp|P02652|APOA2_HUMAN	NFLSYFVELGTQPA	17
sp|P01019|ANGT_HUMAN	FELEADEREPT	4
sp|P02671|FIBA_HUMAN	FDTASTGKTFPGFF	16
sp|P02671|FIBA_HUMAN	FFDTASTGKTFPGF	18
sp|P06727|APOA4_HUMAN	VKIDQTVEEL	18
sp|P00734|THRB_HUMAN	TATSEYQTFFNPR	22
sp|P02748|CO9_HUMAN	SQKLSPIYNLVPV	4
sp|P02768|ALBU_HUMAN	DETYVPKEF	12
sp|P02671|FIBA_HUMAN	FFDTASTGKTFPGFF	8
sp|Q14624|ITIH4_HUMAN	GPPDVPDHA	4
sp|Q6UWP8|SBSN_HUMAN	LGQGVNHAADQAGKEVE	4
sp|P04196|HRG_HUMAN	YDVEALDLESPKNLVI	4
sp|P0C0S8|H2A1_HUMAN	SRAGLQFPVGR	5
sp|P04114|APOB_HUMAN	NIIDALEMR	8
sp|P00734|THRB_HUMAN	TSEYQTFFNPR	4
sp|P01009|A1AT_HUMAN	ITPNLAEFAFSLYR	4
sp|P00747|PLMN_HUMAN	TWIEGVMRNN	4
sp|Q14624|ITIH4_HUMAN	PGVLSSRQLGLPGPPDVPDHAAYHPF	13
sp|P02652|APOA2_HUMAN	FQTVTDYGKDLMEKV	9
sp|P01009|A1AT_HUMAN	AVLTIDEK	4
sp|P04406|G3P_HUMAN	VIISAPSADAPMFV	12
sp|P02652|APOA2_HUMAN	TVTDYGKDLMEKV	9
sp|P02671|FIBA_HUMAN	DSHSLTTNIMEI	8
sp|P01009|A1AT_HUMAN	DEKGTEAAGAMF	13
sp|P06727|APOA4_HUMAN	TVMWDYFSQL	4
sp|P02748|CO9_HUMAN	TAGYGINILGMDPL	4
Not available	QHWVQKTIAEN	4
sp|P02652|APOA2_HUMAN	FQTVTDYGKDLME	4
sp|P08311|CATG_HUMAN	SSFLPWIRTTM	8
sp|P00734|THRB_HUMAN	SEYQTFFNPR	4
sp|Q14624|ITIH4_HUMAN	QLGLPGPPDVPDHAAYHPF	23
Not available	SLEFSYQEDKPT	4
sp|P68871|HBB_HUMAN	FFESFGDLSTPDAV	4
sp|P68871|HBB_HUMAN:sp|P02042|HBD_HUMAN:sp|P69891|HBG1_HUMAN:sp|P69892|HBG2_HUMAN	VYPWTQRF	4
sp|Q09666|AHNK_HUMAN	SVDTDAPDLDIEGPEGKL	4
sp|P00488|F13A_HUMAN	AEDDLPTVEL	4
sp|P06727|APOA4_HUMAN	IDQNVEELKGRLTPY	6
sp|P02652|APOA2_HUMAN	VESLVSQYFQTV	4
sp|P01009|A1AT_HUMAN	LEAIPMSIPPEV	14
sp|P02671|FIBA_HUMAN	IAEFPSRG	4
Not available	TFEGIDPK	4
sp|P01009|A1AT_HUMAN	LTIDEKGTEAAGA	4
sp|P01009|A1AT_HUMAN	IDEKGTEAAGAMF	8
sp|P02671|FIBA_HUMAN	PNNPDWGTFEEV	10
sp|P01024|CO3_HUMAN	TLDPERLGR	4
sp|P04406|G3P_HUMAN	HDNFGIVEGLMTT	4
sp|P10909|CLUS_HUMAN	SIIDELFQDRF	4
sp|P02652|APOA2_HUMAN	YFQTVTDYGKDLMEKV	4
sp|P02766|TTHY_HUMAN	YTIAALLSPYSYSTTAVVTNPKE	7
sp|P06396|GELS_HUMAN	SLVADENPFAQGALK	8
sp|P0C0L5|CO4B_HUMAN	NGFKSHALQLNNR	5
sp|P04406|G3P_HUMAN	NDPFIDLNYMV	12
sp|Q6NZI2|CAVN1_HUMAN	YIVERPLPGYPDAEAPEPS	4
Not available	VNDIFERI	16
sp|P68871|HBB_HUMAN	FFESFGDLSTPDA	4
sp|P02652|APOA2_HUMAN	AGTELVNFLSYFVELGTQPATQ	18
sp|P08246|ELNE_HUMAN	QRIFENGYDPV	17
Not available	NFSDNQLQEGKNVI	4
Not available	NDIFERI	45
sp|P04406|G3P_HUMAN	HDNFGIVEGLMTTV	4
sp|P01009|A1AT_HUMAN	DEKGTEAAGAMFL	5
Not available	DDILASPPRLPEPQP	5
sp|P02766|TTHY_HUMAN	LTTEEEFVEGIY	4
sp|P68871|HBB_HUMAN	VHLTPEEKSAVT	20
sp|P02647|APOA1_HUMAN	VSFLSALEEYT	8
sp|P01009|A1AT_HUMAN	LEAIPMSIPPEVK	5
sp|Q71DI3|H32_HUMAN:sp|P84243|H33_HUMAN	PGTVALREI	4
sp|P00736|C1R_HUMAN:sp|P09871|C1S_HUMAN	NFPWQVF	4
sp|P01024|CO3_HUMAN	KEDIPPADL	6
sp|Q14624|ITIH4_HUMAN	AVTFEYPSNAVEEVTQNNF	12
sp|P02671|FIBA_HUMAN	AFFDTASTGKTFPG	4
sp|Q01518|CAP1_HUMAN	LFAQINQGESITH	8
sp|P02652|APOA2_HUMAN	YFEKSKEQLTP	4
sp|P06727|APOA4_HUMAN	MWDYFSQLSNNAKEAV	5
sp|P68871|HBB_HUMAN:sp|P02042|HBD_HUMAN	YPWTQRF	4
sp|P0C0L4|CO4A_HUMAN	TLEIPGNSDPNMIPDGDFNSYV	7
sp|P68871|HBB_HUMAN	VHLTPEEKSAVTA	19
sp|P02768|ALBU_HUMAN	DAHKSEVAHRFKDLGEENFKALV	4
sp|P01009|A1AT_HUMAN	VKDTEEEDFHVDQV	4
sp|P02671|FIBA_HUMAN	GDFLAEGGGVR	29
sp|Q06033|ITIH3_HUMAN	SLPEGVANGIEVYSTKI	4
Not available	FVNDIFERI	12
sp|P68871|HBB_HUMAN:sp|P02042|HBD_HUMAN	YPWTQRFFESF	4
sp|P0DJI8|SAA1_HUMAN	FLGEAFDGARDM	4
sp|P00338|LDHA_HUMAN	VDVIEDKL	4
sp|Q06033|ITIH3_HUMAN	ILDLTQNTYQHFYDGSEI	8
sp|P69905|HBA_HUMAN	ALTNAVAHVDDMPNA	4
sp|P06727|APOA4_HUMAN	DLRDKVNSFF	15
sp|P04114|APOB_HUMAN	FEITVPESQLT	4
sp|P02671|FIBA_HUMAN	HHPGIAEFPSR	4
sp|Q6UWP8|SBSN_HUMAN	DDPIEKVIEGI	4
sp|P02671|FIBA_HUMAN	HHPGIAEFPSRG	35
sp|P19827|ITIH1_HUMAN	AFDLEIPKTAFI	8
sp|P08590|MYL3_HUMAN	KDTGTYEDFVEGL	4
sp|P02766|TTHY_HUMAN	RYTIAALLSPYSYSTTAVVTNPKE	4
sp|P00751|CFAB_HUMAN	KIVLDPSGSMNIYLV	17
sp|P04406|G3P_HUMAN	VIHDNFGIVEGLMTTV	8
sp|P02671|FIBA_HUMAN	EGDFLAEGGGVR	23
sp|P02671|FIBA_HUMAN	SGIFTNTKE	5
sp|P69905|HBA_HUMAN	EFTPAVHASLDKF	5
sp|P02671|FIBA_HUMAN	GIAEFPSRG	19
sp|P02671|FIBA_HUMAN	SESGSFRPDSPGSGNA	20
sp|P01009|A1AT_HUMAN	LMIEQNTKSPLFMGKVV	5
sp|P07951|TPM2_HUMAN	SESVKEAQEKLEQAE	4
sp|P69905|HBA_HUMAN	LTNAVAHVDDMPNA	4
sp|P00738|HPT_HUMAN	TSIQDWVQKTIAEN	20
Not available	MNSFVNDIFER	12
sp|P02671|FIBA_HUMAN	DTASTGKTFPGFF	8
sp|P02671|FIBA_HUMAN	FDTASTGKTFPGF	16
sp|P02671|FIBA_HUMAN	FFDTASTGKTFPG	17
sp|Q6UWP8|SBSN_HUMAN	SDDPIEKVI	4
sp|P02671|FIBA_HUMAN	MLGEFVSETESR	8
sp|Q09666|AHNK_HUMAN	VEGDLKGPEADI	4
sp|P62805|H4_HUMAN	SGLIYEETRGVLKV	38
sp|P02671|FIBA_HUMAN	AFFDTASTGK	8
sp|P06727|APOA4_HUMAN	EVSADQVATV	5
sp|P69905|HBA_HUMAN	HVDDMPNALSAL	4
sp|P12883|MYH7_HUMAN	VQHELDEAEERA	4
sp|P10451|OSTP_HUMAN	DIQYPDATDEDI	4
sp|P02655|APOC2_HUMAN	TGIFTDQVLSVLKGEE	34
Not available	EHGIITNWDDME	4
sp|Q6NZI2|CAVN1_HUMAN	IVERPLPGYPDAEAPEPS	13
sp|P04114|APOB_HUMAN	DDIDVRF	8
sp|P30740|ILEU_HUMAN	RVLELPYQGEELSMV	4
sp|P02671|FIBA_HUMAN	PDWGTFEEVSGNVSPGTR	4
sp|P69905|HBA_HUMAN	ALTNAVAHVDDMPNAL	4
sp|P01009|A1AT_HUMAN	TPNLAEFAFSLYR	9
sp|P06727|APOA4_HUMAN	TPYADEFKVKI	13
sp|P10451|OSTP_HUMAN	WLNPDPSQKQN	4
sp|P02647|APOA1_HUMAN	DSGRDYVSQFEGSALG	4
sp|P00738|HPT_HUMAN	SIQDWVQKTIAEN	13
Not available	SSKAMGIMNSFVNDIFERI	4
sp|Q8WZ42|TITIN_HUMAN	EEEIAPEEEKPVPV	4
sp|P02679|FIBG_HUMAN	IQLTYNPDESSKPNMI	6
sp|P62805|H4_HUMAN	FLENVIRDA	8
sp|P02671|FIBA_HUMAN	GIFTNTKESS	8
sp|Q14624|ITIH4_HUMAN	TFEYPSNAVEEVTQNNF	38
sp|P02647|APOA1_HUMAN	THLAPYSDELRQRL	14
sp|Q9NQC3|RTN4_HUMAN	DFGNDFVPPAPR	25
sp|P08697|A2AP_HUMAN	GFPRGDKLFGPDL	19
sp|P51149|RAB7A_HUMAN	NALKQETEVELYNEFPEPI	5
Not available	MGIMNSFVNDIFERI	30
sp|P19823|ITIH2_HUMAN	TQNNFHNYFGGSEI	4
sp|P02649|APOE_HUMAN	AVGTSAAPVPSDNH	4
sp|P19823|ITIH2_HUMAN	SLVIENEAGDER	4
sp|P00734|THRB_HUMAN	ANVGKGQPSVLQVV	4
sp|P04406|G3P_HUMAN	AINDPFIDLNYMV	20
sp|P06727|APOA4_HUMAN	RVEPYGENFNK	8
sp|P06727|APOA4_HUMAN	RVEPYGENFNKA	4
sp|P03951|FA11_HUMAN	EYVDWILEKTQAV	28
sp|P62805|H4_HUMAN	LENVIRDAVTY	4
sp|P02671|FIBA_HUMAN	MLGEFVSETESRGSESGIF	4
Not available	GRPFISQYNV	4
sp|P00736|C1R_HUMAN	GNFPWQVFT	4
sp|P02671|FIBA_HUMAN	STGQWHSESGSF	8
sp|P62805|H4_HUMAN	VFLENVIRDAV	8
Not available	STITSREIQTA	4
sp|P0DJI8|SAA1_HUMAN	GAEDSLADQAANEWGR	4
sp|P01714|LV319_HUMAN	SELTQDPAVSVALGQTV	4
sp|P04114|APOB_HUMAN	SALLVPPETEEAKQV	8
sp|Q14624|ITIH4_HUMAN	SRQLGLPGPPDVPDHA	56
sp|P01009|A1AT_HUMAN	MIEQNTKSPLFMGKVVNPTQ	8
sp|P02671|FIBA_HUMAN	GEGDFLAEGGGVR	14
sp|P02649|APOE_HUMAN	DRLDEVKEQV	12
sp|O14791|APOL1_HUMAN	SGEQVERVNEPSILEMS	7
sp|P69905|HBA_HUMAN	VADALTNAVAHVDDMPNA	9
sp|P06727|APOA4_HUMAN	DSLQASLRPHA	4
sp|Q14624|ITIH4_HUMAN	SSRQLGLPGPPDVPDHA	19
sp|P04114|APOB_HUMAN	FEITVPESQLTV	8
sp|P01042|KNG1_HUMAN	IQSDDDWIPDIQIDPNG	9
sp|P00734|THRB_HUMAN	GQPSVLQVVNLPI	4
sp|P62805|H4_HUMAN	LENVIRDAV	4
sp|P0DJI8|SAA1_HUMAN	EDSLADQAANEWGR	4
sp|P02671|FIBA_HUMAN	TFPGFFSPMLGEFVSETESR	22
sp|P02647|APOA1_HUMAN	THLAPYSDELRQRLAA	5
sp|P06727|APOA4_HUMAN	TPYADEFKV	8
sp|P02656|APOC3_HUMAN	TAKDALSSVQESQV	8
sp|P02766|TTHY_HUMAN	TSESGELHGLTTEEEFV	4
sp|P02679|FIBG_HUMAN	AIQLTYNPDESSKPNMI	22
sp|P02671|FIBA_HUMAN	SESGIFTNT	8
sp|P02671|FIBA_HUMAN	LGEFVSETESR	8
sp|P62805|H4_HUMAN	FLENVIRDAV	36
sp|P02671|FIBA_HUMAN	NNPDWGTFEEV	4
sp|P02671|FIBA_HUMAN	PGSTGTWNPGSSER	4
sp|O14745|NHRF1_HUMAN	LLVVDRETDEFF	8
sp|P68871|HBB_HUMAN:sp|P02042|HBD_HUMAN	VYPWTQRFFESFG	4
sp|Q09666|AHNK_HUMAN	IEGEMQVPDVDIR	4
sp|P04004|VTNC_HUMAN	SRDWHGVPGQVDAAMAGRIYI	8
Not available	GIMNSFVNDIFERI	9
sp|P04406|G3P_HUMAN	NDPFIDLNYMVY	4
sp|P0DJI8|SAA1_HUMAN	AEDSLADQAANEWGR	4
sp|P06396|GELS_HUMAN	VHVSEEGTEPEAML	4
sp|Q06033|ITIH3_HUMAN	YLTSYQPPQNPYY	4
Not available	AMGIMNSFVNDIFERI	38
sp|P14317|HCLS1_HUMAN	VIAMEEPAVPAPLPK	8
Not available	NDIFERIAGEASRLA	4
sp|P69905|HBA_HUMAN	NAVAHVDDMPNAL	4
sp|P04114|APOB_HUMAN	IDDIDVRFQ	8
sp|Q04206|TF65_HUMAN	PSLQAPVR	160
sp|P10909|CLUS_HUMAN	FFTREPQDTY	8
sp|P10909|CLUS_HUMAN	FTREPQDTY	4
sp|P0C0L5|CO4B_HUMAN	DDPDAPLQPV	4
sp|P69905|HBA_HUMAN	AHVDDMPNALSAL	8
sp|P19823|ITIH2_HUMAN	NNFHNYFGGSEI	4
sp|P04114|APOB_HUMAN	VEDIPLARI	12
sp|P02671|FIBA_HUMAN	FVSETESRGSESGIF	4
sp|P01009|A1AT_HUMAN	LMIEQNTKSPLFMGKVVNPTQ	12
Not available	SFVNDIFERI	20
sp|P08246|ELNE_HUMAN	AQFVNWIDSIIQR	31
sp|P02671|FIBA_HUMAN	DSGEGDFLAEGGGV	20
sp|P04114|APOB_HUMAN	DDIDVRFQ	8
sp|P02671|FIBA_HUMAN	GSESGIFTNTKES	4
sp|P04114|APOB_HUMAN	TDLRIPSVQI	4
Not available	NSFVNDIFE	8
sp|P01024|CO3_HUMAN	EETKENEGFTV	4
sp|P02656|APOC3_HUMAN	WDLDPEVRPT	8
sp|P02671|FIBA_HUMAN	GSESGIFTNTKE	12
sp|P01009|A1AT_HUMAN	VLTIDEKGTE	8
sp|P68871|HBB_HUMAN:sp|P02042|HBD_HUMAN	VYPWTQRFFESF	14
sp|Q14624|ITIH4_HUMAN	PGPPDVPDHAAYHPF	11
sp|P62805|H4_HUMAN	FLENVIRDAVTY	22
sp|Q06033|ITIH3_HUMAN	TSYQPPQNPYYYVDGD	4
sp|P69905|HBA_HUMAN	DALTNAVAHVDDMPNA	4
sp|P02671|FIBA_HUMAN	LGEFVSETESRGSESGIF	12
sp|P02671|FIBA_HUMAN	DTASTGKTFPGF	20
sp|P02671|FIBA_HUMAN	FDTASTGKTFPG	12
sp|P04114|APOB_HUMAN	TIPEMRLPYTII	8
sp|P02647|APOA1_HUMAN	THLAPYSDELRQ	19
sp|P04406|G3P_HUMAN	AINDPFIDLNYMVY	4
sp|Q14624|ITIH4_HUMAN	GPPDVPDHAAYHPF	8
sp|P00747|PLMN_HUMAN	EPLDDYVNTQGASLFSV	9
sp|Q99972|MYOC_HUMAN	ELTEVPASRIL	4
sp|Q14624|ITIH4_HUMAN	VVAGKLQDRGPDV	4
sp|P02647|APOA1_HUMAN	DEPPQSPWDRV	9
Not available	MNSFVNDIFERIAGEAS	8
sp|P69905|HBA_HUMAN	VADALTNAVAHVDDMPN	4
sp|P04406|G3P_HUMAN	DFNSDTHSSTF	4
sp|P02671|FIBA_HUMAN	SGSTGQWHSESGSF	9
sp|Q06033|ITIH3_HUMAN	LTSYQPPQNPYYYVDGD	12
sp|Q14624|ITIH4_HUMAN	SRQLGLPGPPDVPDHAA	25
sp|P01019|ANGT_HUMAN	TSPVDEKALQDQLVLV	4
sp|P01009|A1AT_HUMAN	VFLMIEQNTKSPLFMGKVVNPTQ	4
sp|P04004|VTNC_HUMAN	GNPEQTPVLKPEEEAPAPEVGASKPEGI	4
sp|Q14624|ITIH4_HUMAN	DRGPDVLTA	4
sp|P02671|FIBA_HUMAN	GSESGIFTNTKESS	8
sp|P10451|OSTP_HUMAN	DIQYPDATDEDITSH	4
sp|P02671|FIBA_HUMAN	SLTTNIMEILR	4
sp|P01009|A1AT_HUMAN	AVLTIDEKGTE	8
sp|P01009|A1AT_HUMAN	VLTIDEKGTEA	8
sp|Q09666|AHNK_HUMAN	VDVDVPDVNIEGPDAKL	9
sp|P02675|FIBB_HUMAN	YLIQPDSSVKPY	4
sp|P19823|ITIH2_HUMAN	TLYSYKVQSTIT	12
sp|P04406|G3P_HUMAN	LISWYDNEFGYSNR	14
sp|A6NI72|NCF1B_HUMAN:sp|A8MVU1|NCF1C_HUMAN:sp|P14598|NCF1_HUMAN	KAYTAVEGDEVSLLEGEAVEV	4
sp|P02766|TTHY_HUMAN	GLTTEEEFVEGIYKV	9
sp|Q09666|AHNK_HUMAN	VDINAPDVDVQGPDWHL	4
sp|P06727|APOA4_HUMAN	DSLQASLRPHADEL	8
sp|Q14624|ITIH4_HUMAN	SSRQLGLPGPPDVPDHAAYHPF	5
Not available	MNSFVNDIFERI	27
sp|Q92954|PRG4_HUMAN	PHVFMPEVTPDMDYLPR	8
sp|P01009|A1AT_HUMAN	AVLTIDEKGTEA	16
sp|P01009|A1AT_HUMAN	VLTIDEKGTEAA	8
sp|P06733|ENOA_HUMAN	AAVPSGASTGIYEALELR	5
sp|P02671|FIBA_HUMAN	PNNPDWGTFEEVSGNVSPGTR	5
sp|P0DJI8|SAA1_HUMAN	FFGHGAEDSLADQ	4
sp|Q09666|AHNK_HUMAN	NAPDVDVQGPDWHL	4
sp|A0A0C4DH69|KV109_HUMAN	DIQLTQSPSFLSASVGDRV	4
sp|Q09666|AHNK_HUMAN	DVDVPDVNIEGPDAKL	8
sp|Q14624|ITIH4_HUMAN	TFEYPSNAVEEVTQNNFR	11
sp|P06727|APOA4_HUMAN	GRLTPYADEFKV	6
sp|P09493|TPM1_HUMAN	LDKENALDRAEQA	5
sp|P02647|APOA1_HUMAN	THLAPYSDELR	4
Not available	SFVNDIFER	4
sp|P69905|HBA_HUMAN	DALTNAVAHVDDMPNAL	4
sp|P02655|APOC2_HUMAN	YTGIFTDQVLSVLKGEE	29
sp|P69905|HBA_HUMAN	VADALTNAVAHVDDMPNAL	4
sp|Q14624|ITIH4_HUMAN	LLFKGSEMVVAGKLQDRGPDV	4
sp|P06312|KV401_HUMAN	RFSGSGSGTDFTLTI	4
sp|P01009|A1AT_HUMAN	TIDEKGTEAAGAMF	16
sp|P10909|CLUS_HUMAN	FFTREPQDT	8
sp|P04114|APOB_HUMAN	SMPSFSILGSDVRVPSYTL	14
sp|P01009|A1AT_HUMAN	AVLTIDEKGTEAAG	4
sp|P01009|A1AT_HUMAN	VLTIDEKGTEAAGA	12
sp|P01009|A1AT_HUMAN	AVLTIDEKGTEAAGA	17
sp|P02671|FIBA_HUMAN	SESGIFTNTKE	12
sp|Q8WZ42|TITIN_HUMAN	VEAPPAKVPEVPK	8
sp|P00751|CFAB_HUMAN	VAEAFLSSLTETI	4
sp|P04406|G3P_HUMAN	SWYDNEFGYSNRVV	8
sp|P02649|APOE_HUMAN	QAAVGTSAAPVPSDNH	16
sp|P02671|FIBA_HUMAN	SESGIFTNTKES	4
sp|P02671|FIBA_HUMAN	PNNPDWGTF	12
sp|Q99497|PARK7_HUMAN	ALVILAKGAEEMETV	7
sp|P02766|TTHY_HUMAN	LTTEEEFVEGIYKV	17
sp|P19823|ITIH2_HUMAN	TLYSYKVQSTI	8
sp|P02746|C1QB_HUMAN	AFSATRTI	25
sp|P06727|APOA4_HUMAN	GRLTPYADEF	4
sp|Q09666|AHNK_HUMAN	KVDVDVPDVNIEGPDA	4
sp|P04114|APOB_HUMAN	MALREEYFDPSIV	8
sp|P04406|G3P_HUMAN	SDFNSDTHSSTF	4
sp|P0C0L4|CO4A_HUMAN	TLEIPGNSDPNMIPDGDFNSYVR	24
sp|P01009|A1AT_HUMAN	AVLTIDEKGTEAA	17
Not available	NDIFERIAGEAS	4
sp|P02649|APOE_HUMAN	KVEQAVETEPEPEL	16
sp|P01009|A1AT_HUMAN	LTIDEKGTEAAGAMF	23
sp|Q8WZ42|TITIN_HUMAN	KEEAPPAKVPEVPK	25
sp|Q9BRK5|CAB45_HUMAN	DLGGFDEDAEPR	4
sp|P04114|APOB_HUMAN	ITENDIQIALDDAKI	4
sp|P04114|APOB_HUMAN	LVEQGFTVPEIKTILGTMPAFEV	4
Not available	AMGIMNSFVNDIFERIAGEAS	4
sp|P02671|FIBA_HUMAN	RPNNPDWGTF	4
sp|P02671|FIBA_HUMAN	SESGIFTNTKESS	12
sp|Q92954|PRG4_HUMAN	EVTPDMDYLPR	4
sp|O14791|APOL1_HUMAN	SAESGEQVERVNEPSILEMS	5
sp|P04406|G3P_HUMAN	ISWYDNEFGYSNR	4
sp|P02671|FIBA_HUMAN	WHSESGSFRPDSPGSGNA	4
sp|P69905|HBA_HUMAN	AVAHVDDMPNALSAL	4
sp|Q02818|NUCB1_HUMAN	FHPDTDDVPVPAPA	4
sp|P68871|HBB_HUMAN	VYPWTQRFFESFGDLSTPDAV	4
sp|P0DJI8|SAA1_HUMAN	FFSFLGEAFDGARDM	8
sp|P0DJI8|SAA1_HUMAN	FGHGAEDSLADQA	4
sp|P08590|MYL3_HUMAN	DTGTYEDFVEGLR	4
sp|P06733|ENOA_HUMAN	SIEDPFDQDDWGAWQKF	4
sp|O14791|APOL1_HUMAN	RVTEPISAESGEQVER	4
sp|P62805|H4_HUMAN	SGLIYEETRGVLKVFLENVIRDAV	7
Not available	IMNSFVNDIFERI	13
sp|P0DJI8|SAA1_HUMAN	FFGHGAEDSLADQA	16
sp|P06727|APOA4_HUMAN	DEFKVKIDQTVEELR	5
sp|Q14624|ITIH4_HUMAN	SRQLGLPGPPDVPDHAAYHPF	11
sp|Q06033|ITIH3_HUMAN	YLTSYQPPQNPYYYVDGD	4
sp|P0DJI8|SAA1_HUMAN	FGHGAEDSLADQAANEWG	4
sp|Q92954|PRG4_HUMAN	FMPEVTPDMDYLPR	6
sp|P04114|APOB_HUMAN	DLKVEDIPLARI	10
sp|P01024|CO3_HUMAN	LSDQVPDTESET	16
sp|P01009|A1AT_HUMAN	VLTIDEKGTEAAGAMFL	13
sp|P06727|APOA4_HUMAN	DSLQASLRPHADE	4
sp|P04406|G3P_HUMAN	SSDFNSDTHSSTF	8
sp|P02671|FIBA_HUMAN	HRHPDEAAFF	4
sp|P02671|FIBA_HUMAN	GSTGQWHSESGSFRPDSPGSGNA	4
sp|P01024|CO3_HUMAN	EGVQKEDIPPAD	19
sp|P01009|A1AT_HUMAN	AVLTIDEKGTEAAGAMFL	27
sp|Q99497|PARK7_HUMAN	DGLILTSRGPGTSFEFA	4
sp|P02671|FIBA_HUMAN	DSHSLTTNIMEILR	19
sp|P02675|FIBB_HUMAN	VNDNEEGFFSAR	4
sp|P04406|G3P_HUMAN	RVIISAPSADAPMFV	4
sp|P01024|CO3_HUMAN	SEETKENEGFTV	16
sp|P69905|HBA_HUMAN	YGAEALERMFLSFPTTK	5
sp|P51858|HDGF_HUMAN	EDAEAPGIRDHESL	4
sp|P29401|TKT_HUMAN	ILATPPQEDAPSVDIA	4
Not available	LPDRVTGVDTD	4
sp|P12883|MYH7_HUMAN	DVFVPDDKQEFV	9
sp|P04114|APOB_HUMAN	RDLKVEDIPLARI	4
sp|P02647|APOA1_HUMAN	DEPPQSPWDRVKDLAT	4
sp|P69891|HBG1_HUMAN:sp|P69892|HBG2_HUMAN	GHFTEEDKATI	4
sp|P07951|TPM2_HUMAN	LDKENAIDRAEQA	5
sp|Q8WZ42|TITIN_HUMAN	KIEEPPPAKVPEAPK	4
sp|P62805|H4_HUMAN	FLENVIRDAVTYTEHA	4
sp|P02671|FIBA_HUMAN	SGEGDFLAEGGGVR	16
sp|P02652|APOA2_HUMAN	LVSQYFQTVTDYGKDLME	11
sp|P02671|FIBA_HUMAN	EFVSETESRGSESGIFT	4
sp|P02671|FIBA_HUMAN	PDSPGSGNARPNNPDWGTF	12
sp|P02655|APOC2_HUMAN	TYTGIFTDQVLSVLKGEE	28
sp|P01009|A1AT_HUMAN	VLTIDEKGTEAAGAM	8
sp|P12883|MYH7_HUMAN	DVFVPDDKQEF	4
sp|P02671|FIBA_HUMAN	GEFVSETESRGSESGIFT	4
Not available	NSFVNDIFERI	30
sp|P0DJI8|SAA1_HUMAN	FFGHGAEDSLADQAANEWG	5
sp|P02656|APOC3_HUMAN	SEFWDLDPEVRPT	8
sp|Q14624|ITIH4_HUMAN	GSEMVVAGKLQDRGPDV	13
sp|Q09666|AHNK_HUMAN	IDVDAPDIDIHGPDA	4
sp|Q6UXB8|PI16_HUMAN	HAQEEAEAEAELPPSSEV	5
sp|P01615|KVD28_HUMAN:sp|A0A075B6P5|KV228_HUMAN	DIVMTQSPLSLPV	10
sp|Q9BRK5|CAB45_HUMAN	FLGKDLGGFDEDAEPR	4
sp|P01009|A1AT_HUMAN	AVLTIDEKGTEAAGAM	6
sp|P01009|A1AT_HUMAN	VLTIDEKGTEAAGAMF	39
sp|P02655|APOC2_HUMAN	STAAMSTYTGIFTDQVL	4
sp|P06310|KV230_HUMAN:sp|A0A075B6S6|KVD30_HUMAN	DVVMTQSPLSLPVTLGQPA	16
sp|P02671|FIBA_HUMAN	SGSTGQWHSESGSFRPDSPGSGNA	11
sp|P06310|KV230_HUMAN:sp|A0A075B6S6|KVD30_HUMAN	DVVMTQSPLSLPV	18
sp|P02671|FIBA_HUMAN	DSPGSGNARPNNPDWGTF	12
sp|P01009|A1AT_HUMAN	AVLTIDEKGTEAAGAMF	103
sp|P01024|CO3_HUMAN	LSDQVPDTESETRILL	4
sp|P06727|APOA4_HUMAN	ADEFKVKIDQTVEEL	5
sp|Q14624|ITIH4_HUMAN	ILLTDGDPTVGETNPR	4
sp|P06727|APOA4_HUMAN	ARAEVSADQVATV	12
sp|P02671|FIBA_HUMAN	RGSESGIFTNT	5
sp|Q99972|MYOC_HUMAN	ELTEVPASRI	4
sp|P02671|FIBA_HUMAN	SETESRGSESGIFT	8
sp|P02649|APOE_HUMAN	DRLDEVKEQVAEVR	6
sp|P02649|APOE_HUMAN	TRDRLDEVKEQVAEVR	7
sp|Q92954|PRG4_HUMAN	VFMPEVTPDMDYLPR	15
sp|P02671|FIBA_HUMAN	DTASTGKTFPGFFSPMLGEFVSETESR	4
sp|P02671|FIBA_HUMAN	SFRPDSPGSGNARPNNPDWGTF	11
sp|P02655|APOC2_HUMAN	STYTGIFTDQVLSVLKGEE	16
sp|P02671|FIBA_HUMAN	SRGSESGIFTNT	4
sp|P02671|FIBA_HUMAN	MLGEFVSETESRGSESGIFT	4
sp|P02671|FIBA_HUMAN	SGNARPNNPDWGTF	9
sp|P69905|HBA_HUMAN	VGAHAGEYGAEALERMFLSFPTTK	4
sp|P02652|APOA2_HUMAN	LVSQYFQTVTDYGKDLMEKV	4
sp|Q9BRK5|CAB45_HUMAN	GKDLGGFDEDAEPR	4
sp|P0DJI8|SAA1_HUMAN	FGHGAEDSLADQAANEWGR	4
sp|P02671|FIBA_HUMAN	GEFVSETESRGSESGIFTNT	4
Not available	DIQMTQSPSSLSASVGDRV	24
sp|Q14624|ITIH4_HUMAN	SEMVVAGKLQDRGPDV	7
sp|P04114|APOB_HUMAN	ANMQAELVAKPSVSVEFV	8
sp|P02671|FIBA_HUMAN	LGEFVSETESRGSESGIFTNT	11
sp|P01011|AACT_HUMAN	AVLDVFEEGTEASAATAVKI	15
sp|P06310|KV230_HUMAN:sp|A0A075B6S6|KVD30_HUMAN	DVVMTQSPLSLPVTLGQPASI	13
sp|P02671|FIBA_HUMAN	QFTSSTSYNRGDSTF	4
sp|P02647|APOA1_HUMAN	DEPPQSPWDRVKDLATV	8
sp|P02671|FIBA_HUMAN	FVSETESRGSESGIFTNT	10
sp|P02671|FIBA_HUMAN	EFVSETESRGSESGIFTNT	8
sp|P01009|A1AT_HUMAN	AVLTIDEKGTEAAGAMFLEAI	4
sp|P02671|FIBA_HUMAN	HPDEAAFFDTA	4
sp|P01602|KV105_HUMAN	DIQMTQSPSTLSASVGDRV	12
sp|P01024|CO3_HUMAN	DQVPDTESETRI	8
sp|P0DJI8|SAA1_HUMAN	FFGHGAEDSLADQAANEWGR	4
sp|P02671|FIBA_HUMAN	MLGEFVSETESRGSESGIFTNT	10
sp|P01024|CO3_HUMAN	LSDQVPDTESETR	12
sp|P02671|FIBA_HUMAN	SETESRGSESGIFTNT	20
sp|P02671|FIBA_HUMAN	DSGEGDFLAEGGGVR	43
sp|P06727|APOA4_HUMAN	ADEFKVKIDQTVEELR	28
sp|P04114|APOB_HUMAN	YLMLMRSPSQADINKIV	4
sp|P02671|FIBA_HUMAN	SLTTNIMEILRGDFSSANN	4
sp|Q14624|ITIH4_HUMAN	NRNVHSGSTFF	8
sp|P01024|CO3_HUMAN	LSDQVPDTESETRIL	4
sp|P01024|CO3_HUMAN	SDQVPDTESETRILL	4
sp|P19823|ITIH2_HUMAN	TLYSYKVQSTITSRMAT	17
sp|P02671|FIBA_HUMAN	ADSGEGDFLAEGGGVR	20
sp|Q9BUN1|MENT_HUMAN	ILEDENDAMADADRL	4
Not available	DIQMTQSPSSLSASVGDRVTI	5
sp|P02671|FIBA_HUMAN	SETESRGSESGIFTNTK	14
sp|P14618|KPYM_HUMAN	TATESFASDPILYRPV	4
sp|O14791|APOL1_HUMAN	RVTEPISAESGEQVERVNEPSILEMS	4
Not available	DIVMTQSPDSLAV	12
sp|P01024|CO3_HUMAN	SDQVPDTESETRI	4
sp|P02656|APOC3_HUMAN	WDLDPEVRPTSAVAA	4
sp|P01024|CO3_HUMAN	SEETKENEGFTVTAEGK	4
sp|P14618|KPYM_HUMAN	TATESFASDPILYRPVAV	17
sp|Q9BQE3|TBA1C_HUMAN:sp|Q71U36|TBA1A_HUMAN:sp|P68363|TBA1B_HUMAN	AVFVDLEPTVIDEVR	4
sp|Q92954|PRG4_HUMAN	LLRPHVFMPEVTPDMDYLPR	9
sp|P02655|APOC2_HUMAN	AMSTYTGIFTDQVLSVLKGEE	13
sp|P02655|APOC2_HUMAN	AAMSTYTGIFTDQVLSVLKGEE	27
sp|P02655|APOC2_HUMAN	MSTYTGIFTDQVLSVLKGEE	24
sp|P01024|CO3_HUMAN	LSDQVPDTESETRI	21
Not available	AAGSDVDIDMAFILDSAETT	4
sp|P01024|CO3_HUMAN	EGVQKEDIPPADLSDQVPDTESETR	4
sp|Q99497|PARK7_HUMAN	ALVILAKGAEEMETVIPVDVM	6
sp|P01024|CO3_HUMAN	EGVQKEDIPPADLSDQVPDTESETRI	4
sp|Q9BUN1|MENT_HUMAN	IILEDENDAMADADR	4
sp|P02655|APOC2_HUMAN	STAAMSTYTGIFTDQVLSVLKGEE	5
sp|Q9BUN1|MENT_HUMAN	IILEDENDAMADADRL	5
sp|P02671|FIBA_HUMAN	DSHSLTTNIMEILRGDFSSANN	4
