# Supplementary material for: Bioinformatic Analysis of the Wound Peptidome Reveals Potential Biomarkers and Antimicrobial Peptides
Source: Front Immunol. 2021 Feb 3;11:620707. doi: 10.3389/fimmu.2020.620707 (PMC7888259; doi:10.3389/fimmu.2020.620707)
Supplement: Supplementary Data Sheet 1 — The folder contains all the peptigrams in their original format. [file DataSheet_1.zip]

Archive with 28 entries (24 files):
- Supplementary_2_All_peptigrams/
- __MACOSX/._Supplementary_2_All_peptigrams
- Supplementary_2_All_peptigrams/Links_to_peptigram_sessions.txt
- __MACOSX/Supplementary_2_All_peptigrams/._Links_to_peptigram_sessions.txt
- Supplementary_2_All_peptigrams/INF/
- __MACOSX/Supplementary_2_All_peptigrams/._INF
- Supplementary_2_All_peptigrams/NINF/
- __MACOSX/Supplementary_2_All_peptigrams/._NINF
- Supplementary_2_All_peptigrams/WF/
- __MACOSX/Supplementary_2_All_peptigrams/._WF
- Supplementary_2_All_peptigrams/INF/FIBA_INF.pdf
- __MACOSX/Supplementary_2_All_peptigrams/INF/._FIBA_INF.pdf
- Supplementary_2_All_peptigrams/INF/HBB_INF.pdf
- __MACOSX/Supplementary_2_All_peptigrams/INF/._HBB_INF.pdf
- Supplementary_2_All_peptigrams/INF/HBA_INF.pdf
- __MACOSX/Supplementary_2_All_peptigrams/INF/._HBA_INF.pdf
- Supplementary_2_All_peptigrams/NINF/HBB_NINF.pdf
- __MACOSX/Supplementary_2_All_peptigrams/NINF/._HBB_NINF.pdf
- Supplementary_2_All_peptigrams/NINF/FIBA_NINF.pdf
- __MACOSX/Supplementary_2_All_peptigrams/NINF/._FIBA_NINF.pdf
- Supplementary_2_All_peptigrams/NINF/HBA_NINF.pdf
- __MACOSX/Supplementary_2_All_peptigrams/NINF/._HBA_NINF.pdf
- Supplementary_2_All_peptigrams/WF/HBA_WF.pdf
- __MACOSX/Supplementary_2_All_peptigrams/WF/._HBA_WF.pdf
- Supplementary_2_All_peptigrams/WF/HBB_WF.pdf
- __MACOSX/Supplementary_2_All_peptigrams/WF/._HBB_WF.pdf
- Supplementary_2_All_peptigrams/WF/FIBA_WF.pdf
- __MACOSX/Supplementary_2_All_peptigrams/WF/._FIBA_WF.pdf
