# Supplementary material for: Bioinformatic Analysis of the Wound Peptidome Reveals Potential Biomarkers and Antimicrobial Peptides
Source: Front Immunol. 2021 Feb 3;11:620707. doi: 10.3389/fimmu.2020.620707 (PMC7888259; doi:10.3389/fimmu.2020.620707)
Supplement: Supplementary Data Sheet 1 — The folder contains all the peptigrams in their original format. [file DataSheet_1.zip › Supplementary_2_All_peptigrams/Links_to_peptigram_sessions.txt]

HBB_INF: http://bioware.ucd.ie/peptigram/job/b1o1ltgc6080/P68871?
FIBA_INF: http://bioware.ucd.ie/peptigram/job/21d0qar77c4g/P02671?
FIBA_NINF: http://bioware.ucd.ie/peptigram/job/vnakjt1icss0/P02671? 
HBB_NINF: http://bioware.ucd.ie/peptigram/job/9a2l8vlacbs0
HBA_NINF: http://bioware.ucd.ie/peptigram/job/2uvn2ijunemg/P69905?
HBA_INF: http://bioware.ucd.ie/peptigram/job/1edpqdk0eqi8/P69905?
FIBA_WF: http://bioware.ucd.ie/peptigram/job/5afe9b0vbj50/P02671?
HBA_WF: http://bioware.ucd.ie/peptigram/job/43072l2vsod0
HBB_WF: http://bioware.ucd.ie/peptigram/job/7rtao3h37vr0
